# Supplementary material for: ADAR2 Protein Is Associated with Overall Survival in GBM Patients and Its Decrease Triggers the Anchorage-Independent Cell Growth Signature
Source: Biomolecules. 2022 Aug 19;12(8):1142. doi: 10.3390/biom12081142 (PMC9405742; doi:10.3390/biom12081142)
Supplement: Supplementary file 1 [file biomolecules-12-01142-s001.zip]

Archive with 3 entries (3 files):
- Supplementary Figures S1-S2.pdf
- Table S1 (expression).xlsx
- Table S2 de novo editing (full editing).xlsx
