# Supplementary material for: ADAR2 Protein Is Associated with Overall Survival in GBM Patients and Its Decrease Triggers the Anchorage-Independent Cell Growth Signature
Source: Biomolecules. 2022 Aug 19;12(8):1142. doi: 10.3390/biom12081142 (PMC9405742; doi:10.3390/biom12081142)
Supplement: Supplementary file 1 [file biomolecules-12-01142-s001.zip › Table S1 (expression).xlsx]

## Sheet: gene_diffexpr-results A172
Table S1. Differential gene expression analysis conducted with DESeq2.
Gene_name A172	baseMean	log2FoldChange	lfcSE	stat	pvalue	padj	mean scr	mean siA2	22-4	22-5	18	22-2
DDX11L1	0	NA	NA	NA	NA	NA	0	0	0	0	0	0
WASH7P	47.6996	0.0221863	0.723656	0.0306587	0.975542	0.995226	62.517	32.8823	79.1504	45.8835	2.2448	63.5197
MIR6859-1	16.9297	0.59756	1.22647	0.487221	0.626102	NA	19.2671	14.5924	28.3378	10.1963	0	29.1847
MIR1302-2HG	0	NA	NA	NA	NA	NA	0	0	0	0	0	0
MIR1302-2	0	NA	NA	NA	NA	NA	0	0	0	0	0	0
FAM138A	0	NA	NA	NA	NA	NA	0	0	0	0	0	0
OR4G4P	0	NA	NA	NA	NA	NA	0	0	0	0	0	0
OR4G11P	0	NA	NA	NA	NA	NA	0	0	0	0	0	0
OR4F5	0	NA	NA	NA	NA	NA	0	0	0	0	0	0
ENSG00000238009	0.214594	2.22473	5.9479	0.374036	0.708378	NA	0	0.429187	0	0	0	0.858375
ENSG00000239945	0	NA	NA	NA	NA	NA	0	0	0	0	0	0
CICP27	0	NA	NA	NA	NA	NA	0	0	0	0	0	0
ENSG00000268903	0.643781	3.80956	5.83012	0.653427	0.513481	NA	0	1.28756	0	0	0	2.57512
ENSG00000269981	0.244292	-1.65138	6.119	-0.269877	0.787255	NA	0.488583	0	0.977166	0	0	0
ENSG00000239906	0	NA	NA	NA	NA	NA	0	0	0	0	0	0
ENSG00000241860	0.91777	0.809475	5.28291	0.153225	0.878221	NA	0.977166	0.858375	1.95433	0	0	1.71675
RNU6-1100P	0	NA	NA	NA	NA	NA	0	0	0	0	0	0
ENSG00000241599	0	NA	NA	NA	NA	NA	0	0	0	0	0	0
DDX11L17	0	NA	NA	NA	NA	NA	0	0	0	0	0	0
WASH9P	109.655	-0.306045	0.467051	-0.655272	0.512293	0.825748	154.964	64.3449	141.689	168.24	3.3672	125.323
MIR6859-2	0.939004	0.754786	5.23257	0.144248	0.885305	NA	1.01963	0.858375	0	2.03927	0	1.71675
ENSG00000228463	0.254908	-1.68233	6.11722	-0.275015	0.783304	NA	0.509817	0	0	1.01963	0	0
ENSG00000286448	0.732875	-3.21645	6.00706	-0.535445	0.592342	NA	1.46575	0	2.9315	0	0	0
RPL23AP24	0	NA	NA	NA	NA	NA	0	0	0	0	0	0
ENSG00000236601	0	NA	NA	NA	NA	NA	0	0	0	0	0	0
ENSG00000237094	1.81646	1.5276	3.5057	0.435747	0.66302	NA	1.48698	2.14594	1.95433	1.01963	0	4.29187
WBP1LP7	0	NA	NA	NA	NA	NA	0	0	0	0	0	0
OR4F29	0	NA	NA	NA	NA	NA	0	0	0	0	0	0
CICP7	0	NA	NA	NA	NA	NA	0	0	0	0	0	0
ENSG00000250575	0	NA	NA	NA	NA	NA	0	0	0	0	0	0
U6	0.2806	-0.217591	6.12028	-0.0355524	0.971639	NA	0	0.5612	0	0	1.1224	0
ENSG00000230021	0.703177	-0.189945	5.86152	-0.0324054	0.974149	NA	0.977166	0.429187	1.95433	0	0	0.858375
ENSG00000235146	0	NA	NA	NA	NA	NA	0	0	0	0	0	0
MTND1P23	6.38849	-0.725257	1.87501	-0.386801	0.698904	NA	8.51825	4.25872	6.84016	10.1963	3.3672	5.15025
MTND2P28	2648.45	-0.778953	0.119501	-6.51839	7.10653e-11	4.3377e-09	3009.22	2287.69	2919.77	3098.67	2821.72	1753.66
MTCO1P12	854.899	-0.562498	0.180891	-3.1096	0.00187341	0.0222452	1050.95	658.844	1022.12	1079.79	606.096	711.593
ENSG00000278791	0	NA	NA	NA	NA	NA	0	0	0	0	0	0
MTCO2P12	15.0763	-0.170293	1.24338	-0.13696	0.891063	NA	17.3764	12.7762	21.4977	13.2552	10.1016	15.4507
MTATP8P1	0.739485	0.791031	5.47667	0.144436	0.885156	NA	0.488583	0.990388	0.977166	0	1.1224	0.858375
MTATP6P1	18477.8	-0.342455	0.244943	-1.3981	0.162082	0.490158	20997.5	15958.1	18899.4	23095.7	15355.6	16560.6
MTCO3P12	16.8311	0.309608	1.162	0.266443	0.789898	NA	18.0137	15.6485	15.6347	20.3927	8.97921	22.3177
WBP1LP6	0	NA	NA	NA	NA	NA	0	0	0	0	0	0
OR4F16	0	NA	NA	NA	NA	NA	0	0	0	0	0	0
CICP3	0	NA	NA	NA	NA	NA	0	0	0	0	0	0
ENSG00000228327	36.1092	-0.0141275	0.799062	-0.01768	0.985894	0.996624	46.7974	25.4209	51.7898	41.805	4.4896	46.3522
RNU6-1199P	0	NA	NA	NA	NA	NA	0	0	0	0	0	0
ENSG00000229905	0	NA	NA	NA	NA	NA	0	0	0	0	0	0
LINC01409	14.8212	0.0522397	1.25631	0.041582	0.966832	NA	16.5691	13.0733	11.726	21.4123	8.97921	17.1675
ENSG00000285268	0	NA	NA	NA	NA	NA	0	0	0	0	0	0
ENSG00000230092	6.51649	-0.808258	1.8854	-0.428694	0.668146	NA	7.51985	5.51314	5.863	9.1767	6.7344	4.29187
FAM87B	1.35162	-2.68634	4.80785	-0.558741	0.576339	NA	1.01963	1.6836	0	2.03927	3.3672	0
LINC01128	189.762	-0.0485706	0.372207	-0.130493	0.896176	0.977176	180.158	199.365	202.273	158.043	224.48	174.25
LINC00115	14.7873	0.623625	1.23187	0.50624	0.612688	NA	14.4874	15.0873	13.6803	15.2945	7.8568	22.3177
ENSG00000288531	0	NA	NA	NA	NA	NA	0	0	0	0	0	0
FAM41C	0	NA	NA	NA	NA	NA	0	0	0	0	0	0
TUBB8P11	0	NA	NA	NA	NA	NA	0	0	0	0	0	0
ENSG00000283040	0	NA	NA	NA	NA	NA	0	0	0	0	0	0
ENSG00000272438	4.43581	0.335111	2.2928	0.146158	0.883796	NA	5.43811	3.4335	7.81733	3.0589	0	6.867
ENSG00000230699	20.4396	0.817105	1.04708	0.780367	0.435175	NA	21.4337	19.4454	22.4748	20.3927	1.1224	37.7685
ENSG00000241180	0.214594	2.22473	5.9479	0.374036	0.708378	NA	0	0.429187	0	0	0	0.858375
LINC02593	298.917	0.891498	0.286916	3.10717	0.00188887	0.0223733	301.729	296.105	285.332	318.126	32.5496	559.66
SAMD11	1146.28	-0.47578	0.157978	-3.01168	0.00259808	0.028822	1609.08	683.489	1637.73	1580.43	209.889	1157.09
NOC2L	2030.72	0.015437	0.126578	0.121956	0.902933	0.978857	2596.2	1465.23	2547.47	2644.93	306.415	2624.05
KLHL17	364.383	0.467678	0.258596	1.80853	0.0705247	0.30419	429.524	299.242	433.862	425.187	4.4896	593.995
PLEKHN1	150.052	1.28274	0.397359	3.22815	0.00124592	0.0160283	133.382	166.722	126.054	140.709	8.97921	324.466
PERM1	7.3001	-0.378756	1.76302	-0.214833	0.829898	NA	8.9219	5.6783	11.726	6.1178	4.4896	6.867
ENSG00000272512	16.1602	-0.277246	1.20397	-0.230277	0.817876	NA	22.8783	9.44212	26.3835	19.373	0	18.8842
HES4	237.116	-0.194552	0.320022	-0.607935	0.54323	0.842111	330.024	144.207	343.962	316.086	0	288.414
ISG15	407.304	-0.0768435	0.246322	-0.311964	0.755068	0.933353	552.243	262.365	557.962	546.523	1.1224	523.609
ENSG00000231702	0	NA	NA	NA	NA	NA	0	0	0	0	0	0
ENSG00000224969	0	NA	NA	NA	NA	NA	0	0	0	0	0	0
AGRN	13825	0.239727	0.166948	1.43594	0.15102	0.471161	17330.6	10319.4	18491.9	16169.3	175.095	20463.7
ENSG00000242590	0	NA	NA	NA	NA	NA	0	0	0	0	0	0
ENSG00000217801	262.228	0.462535	0.303417	1.52442	0.127403	0.428986	275.962	248.495	274.584	277.34	116.73	380.26
ENSG00000273443	7.83049	-0.212912	1.72108	-0.123709	0.901546	NA	10.9399	4.72106	12.7032	9.1767	0	9.44212
RNF223	1.36819	1.756	4.3892	0.400073	0.689103	NA	1.01963	1.71675	0	2.03927	0	3.4335
C1orf159	381.066	0.0443024	0.254176	0.174298	0.861631	0.964917	500.262	261.87	510.081	490.444	7.8568	515.883
ENSG00000285812	0	NA	NA	NA	NA	NA	0	0	0	0	0	0
LINC01342	0	NA	NA	NA	NA	NA	0	0	0	0	0	0
MIR200B	0	NA	NA	NA	NA	NA	0	0	0	0	0	0
MIR200A	0.214594	2.22473	5.9479	0.374036	0.708378	NA	0	0.429187	0	0	0	0.858375
MIR429	0	NA	NA	NA	NA	NA	0	0	0	0	0	0
ENSG00000272141	0	NA	NA	NA	NA	NA	0	0	0	0	0	0
TTLL10-AS1	0	NA	NA	NA	NA	NA	0	0	0	0	0	0
TTLL10	0	NA	NA	NA	NA	NA	0	0	0	0	0	0
TNFRSF18	1.78676	2.36697	3.57099	0.662832	0.507438	NA	0.9984	2.57512	0.977166	1.01963	0	5.15025
TNFRSF4	0.509817	-2.6882	6.03305	-0.445579	0.655901	NA	1.01963	0	0	2.03927	0	0
SDF4	4916.02	-0.194806	0.10255	-1.89963	0.0574819	0.266887	6793.5	3038.54	7100.09	6486.91	141.422	5935.66
B3GALT6	994.488	-0.314542	0.169729	-1.8532	0.0638532	0.28533	1264.89	724.088	1312.33	1217.44	431.002	1017.17
C1QTNF12	5.24085	-0.315653	2.09465	-0.150695	0.880216	NA	7.47738	3.00431	7.81733	7.13743	0	6.00862
ENSG00000260179	3.88643	4.47324	2.788	1.60446	0.108612	NA	0.509817	7.26304	0	1.01963	3.3672	11.1589
UBE2J2	1278.86	-0.10496	0.15381	-0.682401	0.494985	0.815925	1592.32	965.389	1658.25	1526.39	450.083	1480.7
LINC01786	20.8329	0.984966	1.04852	0.939388	0.347532	NA	20.3716	21.2942	24.4292	16.3141	2.2448	40.3436
SCNN1D	129.506	1.105	0.432526	2.55476	0.0106262	0.0826581	124.545	134.468	110.42	138.67	1.1224	267.813
ACAP3	1887.91	0.204421	0.128754	1.58769	0.112356	0.399017	2375.72	1400.11	2370.6	2380.84	62.8544	2737.36
MIR6726	0	NA	NA	NA	NA	NA	0	0	0	0	0	0
PUSL1	348.523	-0.0683545	0.266765	-0.256235	0.797769	0.94611	468.95	228.096	449.496	488.404	8.97921	447.213
INTS11	1467.7	0.0678023	0.141748	0.47833	0.632415	0.88935	1869.71	1065.7	1867.36	1872.05	171.727	1959.67
MIR6727	0	NA	NA	NA	NA	NA	0	0	0	0	0	0
ENSG00000240731	23.9915	1.07543	0.991432	1.08473	0.278043	NA	20.3504	27.6326	25.4063	15.2945	12.3464	42.9187
CPTP	614.978	-0.0533027	0.205131	-0.259847	0.794982	0.945306	819.389	410.566	839.386	799.393	31.4272	789.705
TAS1R3	17.939	0.708186	1.11595	0.634605	0.525686	NA	19.4369	16.4411	20.5205	18.3534	1.1224	31.7599
DVL1	1698.93	0.457452	0.136898	3.34154	0.000833143	0.0117278	2010.29	1387.56	2084.3	1936.28	14.5912	2760.53
MIR6808	0	NA	NA	NA	NA	NA	0	0	0	0	0	0
MXRA8	8.83551	-0.215654	1.57987	-0.136501	0.891425	NA	11.9596	5.71145	12.7032	11.216	1.1224	10.3005
AURKAIP1	1856.99	-0.0713655	0.12971	-0.550192	0.582187	0.863498	2502.78	1211.2	2506.43	2499.12	40.4064	2381.99
NDUFB4P8	0.244292	-1.65138	6.119	-0.269877	0.787255	NA	0.488583	0	0.977166	0	0	0
CCNL2	2761.33	0.00290398	0.115308	0.0251846	0.979908	0.995745	3290.51	2232.16	3207.06	3373.97	1167.3	3297.02
MRPL20-AS1	412.622	-0.0234791	0.245125	-0.0957843	0.923692	0.984607	531.319	293.925	535.487	527.15	65.0992	522.75
MRPL20	1234.56	-0.076368	0.153857	-0.496356	0.619643	0.884509	1380.23	1088.88	1353.37	1407.09	868.738	1309.02
RN7SL657P	0	NA	NA	NA	NA	NA	0	0	0	0	0	0
MRPL20-DT	83.3249	0.746421	0.539435	1.38371	0.166448	0.49709	65.0022	101.648	58.63	71.3743	94.2817	109.014
ANKRD65	9.87086	1.72242	1.51734	1.13516	0.256309	NA	7.03127	12.7105	4.88583	9.1767	2.2448	23.1761
ANKRD65-AS1	0.254908	-1.68233	6.11722	-0.275015	0.783304	NA	0.509817	0	0	1.01963	0	0
TMEM88B	27.2819	0.619802	0.919171	0.674306	0.500117	0.819439	27.3604	27.2034	31.2693	23.4516	12.3464	42.0604
LINC01770	40.1423	-0.481151	0.76731	-0.627063	0.530618	0.836708	58.6932	21.5914	67.4245	49.962	1.1224	42.0604
VWA1	114.53	-0.195632	0.452454	-0.43238	0.665465	0.903154	158.278	70.7828	153.415	163.141	3.3672	138.198
ATAD3C	0.254908	-1.68233	6.11722	-0.275015	0.783304	NA	0.509817	0	0	1.01963	0	0
ATAD3B	526.606	0.611114	0.220718	2.76875	0.00562722	0.0509898	587.314	465.898	562.848	611.78	34.7944	897.001
ENSG00000284740	4.87561	0.651936	2.16687	0.300865	0.763518	NA	5.45935	4.29187	6.84016	4.07853	0	8.58375
ATAD3A	489.629	0.267859	0.225918	1.18565	0.235762	0.591114	608.111	371.148	614.637	601.584	10.1016	732.194
TMEM240	13.9943	1.85502	1.29068	1.43724	0.150649	NA	9.96276	18.0259	10.7488	9.1767	0	36.0517
SSU72	2718.3	-0.213796	0.115154	-1.8566	0.0633674	0.283956	3102.01	2334.6	3060.48	3143.53	1994.51	2674.7
ENSG00000215014	20.3026	-1.06185	1.08956	-0.974568	0.329775	NA	26.8719	13.7334	30.2921	23.4516	14.5912	12.8756
ENSG00000274481	0	NA	NA	NA	NA	NA	0	0	0	0	0	0
FNDC10	0.244292	-1.65138	6.119	-0.269877	0.787255	NA	0.488583	0	0.977166	0	0	0
ENSG00000286989	0.214594	2.22473	5.9479	0.374036	0.708378	NA	0	0.429187	0	0	0	0.858375
ENSG00000272106	116.513	-0.402607	0.455426	-0.884023	0.376684	0.735546	147.487	85.538	157.324	137.651	59.4872	111.589
MIB2	699.42	-0.0516129	0.193742	-0.2664	0.789931	0.94287	942.086	456.754	964.463	919.709	4.4896	909.019
MMP23B	2.42814	-0.468554	3.46761	-0.135123	0.892514	NA	3.56872	1.28756	0	7.13743	0	2.57512
CDK11B	812.624	-0.201951	0.182141	-1.10876	0.267533	0.631167	1002.18	623.066	990.846	1013.52	374.882	871.25
ENSG00000272004	0.739485	0.791031	5.47667	0.144436	0.885156	NA	0.488583	0.990388	0.977166	0	1.1224	0.858375
SLC35E2B	546.178	-0.17577	0.221981	-0.791822	0.428464	0.773341	694.143	398.213	737.76	650.526	181.829	614.596
ENSG00000269737	2.09706	1.52729	3.11864	0.489731	0.624324	NA	1.48698	2.70714	1.95433	1.01963	1.1224	4.29187
MMP23A	0.214594	2.22473	5.9479	0.374036	0.708378	NA	0	0.429187	0	0	0	0.858375
CDK11A	149.321	-0.284073	0.409788	-0.693219	0.488172	0.811262	210.131	88.5114	183.707	236.555	4.4896	172.533
ENSG00000268575	32.386	0.759595	0.841486	0.902682	0.366695	0.726117	29.9095	34.8625	31.2693	28.5497	19.0808	50.6441
ENSG00000227775	1.41697	-0.204135	3.96443	-0.0514916	0.958934	NA	1.97557	0.858375	2.9315	1.01963	0	1.71675
SLC35E2A	59.5959	0.394378	0.625023	0.630981	0.528053	0.835392	69.2083	49.9835	76.219	62.1976	8.97921	90.9877
NADK	1318.06	-0.0835873	0.150819	-0.554221	0.579428	0.862178	1680.8	955.325	1739.36	1622.24	324.374	1586.28
GNB1	10730.7	-0.0554563	0.0820272	-0.676073	0.498995	0.818526	10318.8	11142.5	10293.5	10344.2	12355.4	9929.68
GNB1-DT	8.80766	-0.450361	1.64143	-0.274372	0.783799	NA	12.8943	4.72106	16.6118	9.1767	0	9.44212
CALML6	5.9295	1.46012	1.96541	0.74291	0.457536	NA	4.992	6.867	4.88583	5.09817	0	13.734
TMEM52	16.6773	0.984799	1.1566	0.851463	0.394512	NA	16.4842	16.8703	15.6347	17.3338	1.1224	32.6182
CFAP74	3.47772	0.603026	2.58052	0.233684	0.81523	NA	3.95113	3.00431	5.863	2.03927	0	6.00862
ENSG00000233542	2.81551	-0.555299	2.8721	-0.193342	0.846691	NA	2.52785	3.10318	0.977166	4.07853	4.4896	1.71675
GABRD	21.9312	1.39213	1.0253	1.35777	0.174536	NA	18.9696	24.8929	18.5662	19.373	0	49.7857
PRKCZ-DT	0	NA	NA	NA	NA	NA	0	0	0	0	0	0
PRKCZ	123.192	0.206247	0.448153	0.460216	0.645361	0.895323	148.762	97.6227	169.05	128.474	23.5704	171.675
ENSG00000271806	0	NA	NA	NA	NA	NA	0	0	0	0	0	0
PRKCZ-AS1	20.5317	0.962237	1.05862	0.908954	0.363374	NA	19.3732	21.6902	23.452	15.2945	5.612	37.7685
FAAP20	1209.75	0.0349849	0.154949	0.225783	0.82137	0.952136	1581.7	837.804	1630.89	1532.51	54.9976	1620.61
ENSG00000234396	0.643781	3.80956	5.83012	0.653427	0.513481	NA	0	1.28756	0	0	0	2.57512
SKI	1702.16	0.0471215	0.14282	0.329936	0.741448	0.928475	1885.7	1518.62	1999.28	1772.12	1088.73	1948.51
ENSG00000287356	47.7229	0.0959772	0.692198	0.138656	0.889722	0.97496	61.8371	33.6086	63.5158	60.1584	1.1224	66.0948
MORN1	165.838	-0.0452567	0.378557	-0.11955	0.904839	0.979152	211.703	119.973	205.205	218.202	34.7944	205.152
ENSG00000272161	0.244292	-1.65138	6.119	-0.269877	0.787255	NA	0.488583	0	0.977166	0	0	0
ENSG00000269896	66.9442	-0.0737111	0.588019	-0.125355	0.900243	0.978743	85.8199	48.0684	85.9906	85.6492	14.5912	81.5456
ENSG00000272420	3.07823	-0.372353	2.76366	-0.134732	0.892824	NA	4.43971	1.71675	6.84016	2.03927	0	3.4335
RER1	2175.5	0.191538	0.130604	1.46656	0.142497	0.455552	2278.47	2072.52	2153.67	2403.28	1543.3	2601.73
PEX10	602.03	-0.0922637	0.206977	-0.445769	0.655764	0.899864	755.831	448.229	761.212	750.45	187.441	709.017
PLCH2	13.954	1.96441	1.29736	1.51416	0.129986	NA	9.45295	18.4551	10.7488	8.15707	0	36.9101
ENSG00000224387	0	NA	NA	NA	NA	NA	0	0	0	0	0	0
ENSG00000229393	0.673479	1.79102	5.85845	0.305716	0.759821	NA	0.488583	0.858375	0.977166	0	0	1.71675
PANK4	354.238	0.132831	0.265566	0.500181	0.616947	0.883855	433.667	274.809	454.382	412.952	74.0784	475.54
HES5	0.214594	2.22473	5.9479	0.374036	0.708378	NA	0	0.429187	0	0	0	0.858375
ENSG00000272449	26.8989	-0.255697	0.928467	-0.275397	0.783011	NA	37.918	15.8799	38.1095	37.7264	0	31.7599
TNFRSF14-AS1	0.429187	3.22464	5.85979	0.550301	0.582113	NA	0	0.858375	0	0	0	1.71675
TNFRSF14	6.91879	-2.9184	2.03092	-1.43698	0.150723	NA	12.9792	0.858375	12.7032	13.2552	0	1.71675
ENSG00000225931	0	NA	NA	NA	NA	NA	0	0	0	0	0	0
ENSG00000228037	0	NA	NA	NA	NA	NA	0	0	0	0	0	0
ENSG00000289610	0	NA	NA	NA	NA	NA	0	0	0	0	0	0
PRXL2B	659.358	0.41014	0.199983	2.05087	0.0402792	0.212102	723.542	595.175	698.674	748.411	228.97	961.38
MMEL1	0.244292	-1.65138	6.119	-0.269877	0.787255	NA	0.488583	0	0.977166	0	0	0
MMEL1-AS1	0	NA	NA	NA	NA	NA	0	0	0	0	0	0
TTC34	35.7796	0.186297	0.807212	0.230791	0.817478	0.952136	45.2467	26.3124	52.767	37.7264	1.1224	51.5025
ENSG00000285945	0	NA	NA	NA	NA	NA	0	0	0	0	0	0
ENSG00000283259	0	NA	NA	NA	NA	NA	0	0	0	0	0	0
ENSG00000233234	0	NA	NA	NA	NA	NA	0	0	0	0	0	0
ENSG00000287396	0	NA	NA	NA	NA	NA	0	0	0	0	0	0
ENSG00000231630	0	NA	NA	NA	NA	NA	0	0	0	0	0	0
ENSG00000284745	0	NA	NA	NA	NA	NA	0	0	0	0	0	0
ACTRT2	0	NA	NA	NA	NA	NA	0	0	0	0	0	0
PRDM16-DT	36.0623	0.223989	0.796506	0.281214	0.778546	0.938308	44.8218	27.3028	48.8583	40.7853	2.2448	52.3609
PRDM16	124.112	0.125806	0.435615	0.288801	0.772734	0.93657	143.175	105.05	144.621	141.729	53.8752	156.224
MIR4251	0	NA	NA	NA	NA	NA	0	0	0	0	0	0
ENSG00000226286	0	NA	NA	NA	NA	NA	0	0	0	0	0	0
ENSG00000279839	0	NA	NA	NA	NA	NA	0	0	0	0	0	0
ENSG00000272235	4.8999	2.49372	2.18538	1.14109	0.253832	NA	1.97557	7.82424	2.9315	1.01963	4.4896	11.1589
ENSG00000287828	16.4903	1.26925	1.18141	1.07435	0.282665	NA	14.9548	18.0259	15.6347	14.2749	0	36.0517
ENSG00000286518	0.429187	3.22464	5.85979	0.550301	0.582113	NA	0	0.858375	0	0	0	1.71675
ARHGEF16	38.4367	-0.380042	0.781707	-0.48617	0.626847	0.887192	54.7209	22.1526	62.5386	46.9031	2.2448	42.0604
ENSG00000272088	0	NA	NA	NA	NA	NA	0	0	0	0	0	0
MEGF6	686.659	0.744853	0.195345	3.81302	0.000137281	0.00255631	665.402	707.916	652.747	678.056	300.803	1115.03
MIR551A	0	NA	NA	NA	NA	NA	0	0	0	0	0	0
ENSG00000238260	10.8985	0.956717	1.4826	0.645296	0.518735	NA	11.0673	10.7297	6.84016	15.2945	0	21.4594
TPRG1L	1177.21	0.0896955	0.155843	0.575552	0.564918	0.85521	1270.45	1083.96	1267.38	1273.52	815.985	1351.94
WRAP73	535.092	0.115386	0.217728	0.529956	0.596143	0.870677	654.504	415.68	661.541	647.467	122.342	709.017
TP73	288.258	0.247091	0.289652	0.853061	0.393625	0.746748	341.389	235.126	337.122	345.656	65.0992	405.153
TP73-AS3	0.888072	2.37579	5.37777	0.44178	0.658648	NA	0.488583	1.28756	0.977166	0	0	2.57512
TP73-AS2	0	NA	NA	NA	NA	NA	0	0	0	0	0	0
TP73-AS1	84.4499	1.0314	0.526695	1.95825	0.0502006	0.244139	80.1907	88.7092	86.9678	73.4136	13.4688	163.95
ENSG00000276189	0	NA	NA	NA	NA	NA	0	0	0	0	0	0
CCDC27	0	NA	NA	NA	NA	NA	0	0	0	0	0	0
SMIM1	0	NA	NA	NA	NA	NA	0	0	0	0	0	0
LRRC47	1643.74	-0.148865	0.136991	-1.08668	0.277177	0.641469	1921.47	1366	1901.57	1941.38	998.937	1733.06
RN7SL574P	0	NA	NA	NA	NA	NA	0	0	0	0	0	0
ENSG00000272153	0.764725	-3.27398	6.00475	-0.545232	0.585594	NA	1.52945	0	0	3.0589	0	0
CEP104	1043.67	-0.24458	0.165658	-1.47642	0.139832	0.450326	1083.09	1004.25	1068.04	1098.15	1094.34	914.169
DFFB	172.298	-0.293503	0.380134	-0.772105	0.440052	0.781882	189.335	155.261	202.273	176.397	156.014	154.507
C1orf174	413.082	0.110187	0.248515	0.443381	0.65749	0.900042	411.914	414.25	423.113	400.716	383.861	444.638
LINC01134	41.8842	1.16826	0.756443	1.54441	0.122488	0.419825	36.2611	47.5072	43.9725	28.5497	13.4688	81.5456
LINC01346	0.709787	3.22478	5.85978	0.550325	0.582097	NA	0	1.41957	0	0	1.1224	1.71675
LINC01345	0	NA	NA	NA	NA	NA	0	0	0	0	0	0
LINC02780	0.739485	0.791031	5.47667	0.144436	0.885156	NA	0.488583	0.990388	0.977166	0	1.1224	0.858375
ENSG00000284703	0.643781	3.80956	5.83012	0.653427	0.513481	NA	0	1.28756	0	0	0	2.57512
EEF1DP6	0	NA	NA	NA	NA	NA	0	0	0	0	0	0
LINC01777	1.4976	-4.2455	4.46858	-0.950077	0.342073	NA	2.9952	0	2.9315	3.0589	0	0
ENSG00000284694	0	NA	NA	NA	NA	NA	0	0	0	0	0	0
ENSG00000227169	0	NA	NA	NA	NA	NA	0	0	0	0	0	0
LINC01646	0	NA	NA	NA	NA	NA	0	0	0	0	0	0
AJAP1	0	NA	NA	NA	NA	NA	0	0	0	0	0	0
ENSG00000287586	0	NA	NA	NA	NA	NA	0	0	0	0	0	0
ENSG00000284739	0	NA	NA	NA	NA	NA	0	0	0	0	0	0
LINC02781	0	NA	NA	NA	NA	NA	0	0	0	0	0	0
LINC02782	0	NA	NA	NA	NA	NA	0	0	0	0	0	0
ENSG00000284616	0	NA	NA	NA	NA	NA	0	0	0	0	0	0
ENSG00000284692	0	NA	NA	NA	NA	NA	0	0	0	0	0	0
ENSG00000284666	0	NA	NA	NA	NA	NA	0	0	0	0	0	0
ENSG00000260972	0	NA	NA	NA	NA	NA	0	0	0	0	0	0
ENSG00000283356	0	NA	NA	NA	NA	NA	0	0	0	0	0	0
ENSG00000236948	0	NA	NA	NA	NA	NA	0	0	0	0	0	0
ENSG00000264341	0	NA	NA	NA	NA	NA	0	0	0	0	0	0
MIR4689	0.244292	-1.65138	6.119	-0.269877	0.787255	NA	0.488583	0	0.977166	0	0	0
NPHP4	307.647	-0.0692026	0.29027	-0.238408	0.811565	0.950099	403.375	211.918	440.702	366.048	39.284	384.552
KCNAB2	601.884	0.568501	0.209173	2.71784	0.0065709	0.0574363	675.407	528.36	708.445	642.369	54.9976	1001.72
CHD5	313.114	0.493841	0.285432	1.73015	0.0836031	0.336288	351.649	274.579	381.095	322.204	53.8752	495.282
ENSG00000285629	0	NA	NA	NA	NA	NA	0	0	0	0	0	0
RPL22	1639.48	0.182495	0.143699	1.26998	0.204092	0.554502	1307.18	1971.79	1242.96	1371.41	2460.3	1483.27
RNF207-AS1	7.79894	0.413495	1.67866	0.246324	0.805431	NA	9.02806	6.56982	6.84016	11.216	1.1224	12.0172
RNF207	260.392	0.724254	0.311501	2.32504	0.0200696	0.131451	276.876	243.909	302.921	250.83	30.3048	457.514
ICMT	3478.97	-0.0790846	0.107786	-0.733721	0.463119	0.798021	3311.31	3646.64	3376.11	3246.51	4158.49	3134.78
ICMT-DT	5.2116	0.504737	2.05446	0.245678	0.805931	NA	5.43811	4.98509	7.81733	3.0589	2.2448	7.72537
HES3	0	NA	NA	NA	NA	NA	0	0	0	0	0	0
GPR153	313.809	-0.263171	0.278981	-0.943331	0.345512	0.708795	429.567	198.052	431.907	427.226	38.1616	357.942
ACOT7	3187.12	0.0114446	0.10845	0.105529	0.915956	0.983934	3993.07	2381.17	4026.9	3959.24	737.417	4024.92
ENSG00000271746	6.47107	-0.140304	1.8369	-0.0763806	0.939116	NA	8.51825	4.42389	6.84016	10.1963	1.1224	7.72537
HES2	168.189	-0.687357	0.398507	-1.72483	0.0845578	0.338325	232.287	104.092	196.41	268.164	63.9768	144.207
ESPN	166.677	-1.44387	0.399392	-3.61517	0.000300153	0.00498309	280.168	53.1861	315.625	244.712	3.3672	103.005
MIR4252	0	NA	NA	NA	NA	NA	0	0	0	0	0	0
ENSG00000231868	0	NA	NA	NA	NA	NA	0	0	0	0	0	0
TNFRSF25	312.438	1.17263	0.285145	4.11242	3.91539e-05	0.000858752	286.413	338.462	262.858	309.969	31.4272	645.498
PLEKHG5	702.434	0.331664	0.192689	1.72124	0.0852068	0.339473	846.431	558.437	861.86	831.001	51.6304	1065.24
NOL9	727.116	-0.0183531	0.212196	-0.0864916	0.931076	0.986676	688.366	765.867	769.03	607.701	851.902	679.833
RNU6-731P	0	NA	NA	NA	NA	NA	0	0	0	0	0	0
ENSG00000229519	0	NA	NA	NA	NA	NA	0	0	0	0	0	0
TAS1R1	1.13236	1.39379	4.78533	0.291263	0.77085	NA	0.977166	1.28756	1.95433	0	0	2.57512
ZBTB48	267.835	-0.213278	0.300314	-0.710182	0.477591	0.805381	367.199	168.472	369.369	365.029	20.2032	316.74
KLHL21	943.975	0.494905	0.181347	2.72904	0.00635181	0.0558617	957.36	930.59	1035.8	878.924	511.815	1349.36
PHF13	911.832	-0.13149	0.174268	-0.754528	0.450532	0.789545	1005.13	818.531	1019.18	991.084	719.459	917.602
THAP3	294.281	0.411603	0.28944	1.42207	0.155007	0.478077	342.706	245.857	323.442	361.97	35.9168	455.797
DNAJC11	1447.18	-0.0864319	0.144159	-0.599561	0.548799	0.844995	1686.89	1207.47	1716.88	1656.9	826.087	1588.85
LINC01672	0	NA	NA	NA	NA	NA	0	0	0	0	0	0
ENSG00000284744	0.244292	-1.65138	6.119	-0.269877	0.787255	NA	0.488583	0	0.977166	0	0	0
CAMTA1-DT	28.5436	0.175597	0.932529	0.188302	0.85064	0.961374	23.5792	33.508	17.589	29.5694	40.4064	26.6096
CAMTA1	750.693	-0.177252	0.191465	-0.925766	0.354567	0.716135	717.297	784.088	704.537	730.058	933.837	634.339
ENSG00000227950	0	NA	NA	NA	NA	NA	0	0	0	0	0	0
ENSG00000237365	0	NA	NA	NA	NA	NA	0	0	0	0	0	0
RNU1-8P	0	NA	NA	NA	NA	NA	0	0	0	0	0	0
CAMTA1-IT1	0.509817	-2.6882	6.03305	-0.445579	0.655901	NA	1.01963	0	0	2.03927	0	0
CAMTA1-AS2	0.713794	-0.218037	5.4469	-0.0400295	0.96807	NA	0.9984	0.429187	0.977166	1.01963	0	0.858375
CAMTA1-AS1	0	NA	NA	NA	NA	NA	0	0	0	0	0	0
ENSG00000270171	3.07423	0.315974	2.67261	0.118227	0.905888	NA	3.44131	2.70714	5.863	1.01963	1.1224	4.29187
ENSG00000270035	5.46205	0.249469	1.97784	0.126132	0.899627	NA	6.50022	4.42389	5.863	7.13743	1.1224	7.72537
ENSG00000269978	11.1525	-0.407734	1.44472	-0.282224	0.777772	NA	12.5331	9.77186	9.77166	15.2945	10.1016	9.44212
VAMP3	4407.51	0.158435	0.10491	1.5102	0.130993	0.43516	3350.44	5464.59	3217.81	3483.07	7190.1	3739.08
ENSG00000269925	7.82685	1.29349	1.74938	0.7394	0.459664	NA	3.50502	12.1487	2.9315	4.07853	15.7136	8.58375
PER3	844.195	0.522432	0.181	2.88637	0.00389717	0.0395256	681.822	1006.57	694.765	668.88	1033.73	979.405
ENSG00000236266	0.254908	-1.68233	6.11722	-0.275015	0.783304	NA	0.509817	0	0	1.01963	0	0
UTS2	1.33699	2.22499	4.68138	0.475286	0.634583	NA	0	2.67399	0	0	4.4896	0.858375
TNFRSF9	32.4711	1.37014	0.843809	1.62376	0.104427	0.384471	24.8963	40.0459	27.3606	22.4319	15.7136	64.3781
ENSG00000270330	0	NA	NA	NA	NA	NA	0	0	0	0	0	0
PARK7	4574.02	-0.16599	0.0998316	-1.6627	0.0963718	0.365993	4912.62	4235.42	4808.63	5016.6	4092.27	4378.57
Y_RNA	178.945	0.195348	0.385257	0.507058	0.612114	0.881632	170.111	187.779	195.433	144.788	180.707	194.851
ENSG00000284747	4.5261	2.12784	2.4526	0.867588	0.38562	NA	1.95433	7.09787	3.90866	0	5.612	8.58375
ENSG00000284716	1.4382	-0.231754	3.94237	-0.0587855	0.953123	NA	2.01803	0.858375	0.977166	3.0589	0	1.71675
ERRFI1	5162.34	-0.145809	0.0955372	-1.5262	0.126959	0.428467	5564.15	4760.53	5513.17	5615.12	4491.85	5029.22
ERRFI1-DT	5.97633	0.148494	1.90108	0.0781106	0.93774	NA	6.96756	4.98509	7.81733	6.1178	2.2448	7.72537
ENSG00000232848	0	NA	NA	NA	NA	NA	0	0	0	0	0	0
ENSG00000229305	0	NA	NA	NA	NA	NA	0	0	0	0	0	0
ENSG00000288816	0	NA	NA	NA	NA	NA	0	0	0	0	0	0
LINC01714	2.69857	0.782114	2.79312	0.280015	0.779466	NA	1.9968	3.40035	1.95433	2.03927	3.3672	3.4335
RNU1-7P	0	NA	NA	NA	NA	NA	0	0	0	0	0	0
ENSG00000233645	0	NA	NA	NA	NA	NA	0	0	0	0	0	0
RNU6-991P	0	NA	NA	NA	NA	NA	0	0	0	0	0	0
SLC45A1	163.551	-0.374229	0.386623	-0.967944	0.333072	0.697415	233.605	93.4965	253.086	214.123	6.7344	180.259
RERE	1901.66	-0.172891	0.139762	-1.23704	0.216071	0.567226	2246.68	1556.65	2396.99	2096.37	1120.16	1993.15
RERE-AS1	1.72987	2.37477	3.81452	0.622561	0.533573	NA	0.488583	2.97116	0.977166	0	3.3672	2.57512
ENSG00000221083	0	NA	NA	NA	NA	NA	0	0	0	0	0	0
ENSG00000270282	0	NA	NA	NA	NA	NA	0	0	0	0	0	0
RPL7P11	0	NA	NA	NA	NA	NA	0	0	0	0	0	0
RPL7P7	0	NA	NA	NA	NA	NA	0	0	0	0	0	0
ENSG00000226545	0	NA	NA	NA	NA	NA	0	0	0	0	0	0
ENSG00000228423	0	NA	NA	NA	NA	NA	0	0	0	0	0	0
RPL23AP19	0	NA	NA	NA	NA	NA	0	0	0	0	0	0
ENO1	30832.2	0.165255	0.0725679	2.27725	0.0227715	0.142822	33265.9	28398.5	33392.7	33139.1	19493.9	37303.2
MIR6728	0.254908	-1.68233	6.11722	-0.275015	0.783304	NA	0.509817	0	0	1.01963	0	0
ENO1-AS1	7.45615	-1.14082	1.88373	-0.605618	0.544768	NA	7.58355	7.32875	2.9315	12.2356	11.224	3.4335
RNU6-304P	0	NA	NA	NA	NA	NA	0	0	0	0	0	0
HMGN2P17	0.469502	0.76009	5.94474	0.127859	0.89826	NA	0.509817	0.429187	0	1.01963	0	0.858375
ENSG00000232208	0	NA	NA	NA	NA	NA	0	0	0	0	0	0
ENSG00000232663	0	NA	NA	NA	NA	NA	0	0	0	0	0	0
CA6	0	NA	NA	NA	NA	NA	0	0	0	0	0	0
RN7SL451P	0	NA	NA	NA	NA	NA	0	0	0	0	0	0
SLC2A7	0.790417	-2.68795	5.91634	-0.454326	0.649594	NA	1.01963	0.5612	0	2.03927	1.1224	0
SLC2A5	2.72121	-2.54553	3.12975	-0.813333	0.416027	NA	5.01323	0.429187	3.90866	6.1178	0	0.858375
ENSG00000252404	0	NA	NA	NA	NA	NA	0	0	0	0	0	0
GPR157	197.218	0.19431	0.355192	0.547057	0.58434	0.864724	198.767	195.67	213.999	183.534	163.87	227.469
MIR34AHG	1.9374	-0.812222	3.43754	-0.23628	0.813216	NA	3.01643	0.858375	1.95433	4.07853	0	1.71675
MIR34A	0	NA	NA	NA	NA	NA	0	0	0	0	0	0
LNCTAM34A	0	NA	NA	NA	NA	NA	0	0	0	0	0	0
H6PD	1745.57	-0.245523	0.138456	-1.7733	0.0761797	0.319088	2146.01	1345.14	2243.57	2048.44	879.962	1810.31
SPSB1	621.525	0.334038	0.20391	1.63816	0.101388	0.377363	687.791	555.26	678.153	697.429	243.561	866.958
ENSG00000284652	2.23263	-2.23204	3.40683	-0.655167	0.51236	NA	4.03607	0.429187	1.95433	6.1178	0	0.858375
LINC02606	14.1401	-0.317455	1.28081	-0.247855	0.804247	NA	14.976	13.3042	14.6575	15.2945	14.5912	12.0172
RNA5SP40	0	NA	NA	NA	NA	NA	0	0	0	0	0	0
ENSG00000235263	0	NA	NA	NA	NA	NA	0	0	0	0	0	0
SLC25A33	358.067	-0.510904	0.280189	-1.82342	0.0682394	0.297515	346.063	370.072	380.118	312.008	497.223	242.92
ENSG00000231181	1.58129	0.790036	4.1213	0.191696	0.847981	NA	0.488583	2.67399	0.977166	0	4.4896	0.858375
TMEM201	613.739	-0.231059	0.212319	-1.08826	0.276479	0.640475	830.053	397.424	888.244	771.862	87.5473	707.301
PIK3CD	417.096	-0.145453	0.261288	-0.556674	0.57775	0.861862	521.123	313.069	582.391	459.855	154.891	471.248
PIK3CD-AS1	0	NA	NA	NA	NA	NA	0	0	0	0	0	0
ENSG00000233268	0	NA	NA	NA	NA	NA	0	0	0	0	0	0
PIK3CD-AS2	18.9753	-0.449272	1.09452	-0.410476	0.681457	NA	26.9568	10.9937	26.3835	27.5301	2.2448	19.7426
CLSTN1	5772.78	-0.158469	0.0925525	-1.71221	0.0868578	0.34277	7203.39	4342.16	7264.25	7142.53	2230.21	6454.12
MZT1P1	0	NA	NA	NA	NA	NA	0	0	0	0	0	0
ENSG00000280113	0.254908	-1.68233	6.11722	-0.275015	0.783304	NA	0.509817	0	0	1.01963	0	0
CTNNBIP1	464.699	-0.222833	0.234234	-0.951329	0.341438	0.705398	544.956	384.441	541.35	548.563	301.926	466.956
ENSG00000223989	0.2806	-0.217591	6.12028	-0.0355524	0.971639	NA	0	0.5612	0	0	1.1224	0
ENSG00000285701	0.509817	-2.6882	6.03305	-0.445579	0.655901	NA	1.01963	0	0	2.03927	0	0
LZIC	800.966	-0.280851	0.189224	-1.48423	0.137749	0.446331	643.479	958.452	629.295	657.664	1387.29	529.617
ENSG00000228150	3.25316	-0.20921	2.60552	-0.080295	0.936003	NA	2.97397	3.53236	3.90866	2.03927	4.4896	2.57512
NMNAT1	230.099	-0.19509	0.334455	-0.583308	0.559686	0.852062	186.722	273.476	181.753	191.691	383.861	163.091
RN7SKP269	0.488583	-2.63241	6.03638	-0.436091	0.662771	NA	0.977166	0	1.95433	0	0	0
TMEM274P	0	NA	NA	NA	NA	NA	0	0	0	0	0	0
MIR5697	0.858375	4.22456	5.81523	0.726465	0.467553	NA	0	1.71675	0	0	0	3.4335
ENSG00000241326	0	NA	NA	NA	NA	NA	0	0	0	0	0	0
RBP7	0	NA	NA	NA	NA	NA	0	0	0	0	0	0
UBE4B	1915.9	-0.180081	0.130941	-1.37528	0.169045	0.501119	1870.05	1961.76	1898.63	1841.46	2272.86	1650.65
ENSG00000224340	0	NA	NA	NA	NA	NA	0	0	0	0	0	0
PGAM1P11	0.244292	-1.65138	6.119	-0.269877	0.787255	NA	0.488583	0	0.977166	0	0	0
RNU6-828P	0	NA	NA	NA	NA	NA	0	0	0	0	0	0
KIF1B	2333.97	0.0633057	0.122479	0.516869	0.605248	0.878001	1788.47	2879.46	1781.37	1795.57	3890.24	1868.68
ENSG00000264881	0	NA	NA	NA	NA	NA	0	0	0	0	0	0
RNU6-37P	0.244292	-1.65138	6.119	-0.269877	0.787255	NA	0.488583	0	0.977166	0	0	0
RN7SL731P	0	NA	NA	NA	NA	NA	0	0	0	0	0	0
ENSG00000284735	0	NA	NA	NA	NA	NA	0	0	0	0	0	0
ENSG00000284642	11.2833	0.654309	1.39921	0.467628	0.640051	NA	12.002	10.5645	10.7488	13.2552	2.2448	18.8842
PGD	4488.7	0.00113483	0.099878	0.0113622	0.990934	0.997681	5179.51	3797.88	5289.4	5069.62	2412.04	5183.72
ENSG00000271989	3.13177	0.51905	2.57673	0.201437	0.840357	NA	2.9952	3.26834	2.9315	3.0589	2.2448	4.29187
CENPS-CORT	0.964696	1.76314	4.8303	0.365018	0.715098	NA	0.509817	1.41957	0	1.01963	1.1224	1.71675
CENPS	97.6434	0.196447	0.503063	0.390501	0.696166	0.915349	74.9224	120.364	71.3331	78.5118	154.891	85.8375
CORT	0.91777	0.809475	5.28291	0.153225	0.878221	NA	0.977166	0.858375	1.95433	0	0	1.71675
DFFA	1673.66	0.0308533	0.147012	0.209869	0.83377	0.955802	1455.88	1891.44	1555.65	1356.11	2295.31	1487.56
ENSG00000203469	0.2806	-0.217591	6.12028	-0.0355524	0.971639	NA	0	0.5612	0	0	1.1224	0
PEX14	498.517	-0.179832	0.225571	-0.797232	0.425317	0.771562	673.793	323.242	688.902	658.683	51.6304	594.854
ENSG00000287727	0	NA	NA	NA	NA	NA	0	0	0	0	0	0
RN7SL614P	0	NA	NA	NA	NA	NA	0	0	0	0	0	0
CASZ1	168.492	0.167788	0.374897	0.447556	0.654473	0.899444	202.484	134.499	207.159	197.809	41.5288	227.469
ENSG00000272078	0.469502	0.76009	5.94474	0.127859	0.89826	NA	0.509817	0.429187	0	1.01963	0	0.858375
HSPE1P24	0	NA	NA	NA	NA	NA	0	0	0	0	0	0
C1orf127	2.23263	-2.23204	3.40683	-0.655167	0.51236	NA	4.03607	0.429187	1.95433	6.1178	0	0.858375
CFL1P6	0.254908	-1.68233	6.11722	-0.275015	0.783304	NA	0.509817	0	0	1.01963	0	0
TARDBP	6770.98	0.157762	0.0906282	1.74075	0.0817266	0.331716	5120.86	8421.1	5055.86	5185.86	11129.7	5712.48
MASP2	4.2767	1.90599	2.33469	0.816381	0.414282	NA	2.97397	5.57943	3.90866	2.03927	0	11.1589
SRM	1447.57	0.465368	0.145315	3.20248	0.00136251	0.0172193	1634.36	1260.78	1694.41	1574.31	264.887	2256.67
EXOSC10	2711.21	0.191431	0.116857	1.63817	0.101387	0.377363	2480.77	2941.66	2416.53	2545	3050.68	2832.64
ENSG00000226849	5.66713	0.788379	1.99088	0.395996	0.692108	NA	3.97237	7.3619	4.88583	3.0589	7.8568	6.867
EXOSC10-AS1	31.388	0.965496	0.862772	1.11906	0.263113	0.625161	26.362	36.414	30.2921	22.4319	21.3256	51.5025
MTOR	2370.75	0.0843368	0.12585	0.670138	0.50277	0.820763	2435.99	2305.51	2553.33	2318.65	2028.18	2582.85
MTOR-AS1	2.06496	-4.49627	4.15634	-1.08179	0.279348	NA	3.56872	0.5612	0	7.13743	1.1224	0
RNU6-537P	0	NA	NA	NA	NA	NA	0	0	0	0	0	0
ANGPTL7	338.83	0.566117	0.268696	2.1069	0.0351259	0.193489	351.352	326.309	347.871	354.832	132.443	520.175
RNU6-291P	0	NA	NA	NA	NA	NA	0	0	0	0	0	0
RPL39P6	0	NA	NA	NA	NA	NA	0	0	0	0	0	0
UBIAD1	469.405	0.00125747	0.236203	0.00532369	0.995752	0.997887	479.465	459.345	458.291	500.64	438.859	479.831
UBE2V2P3	0	NA	NA	NA	NA	NA	0	0	0	0	0	0
ENSG00000284646	0.764725	-3.27398	6.00475	-0.545232	0.585594	NA	1.52945	0	0	3.0589	0	0
MTCYBP45	0	NA	NA	NA	NA	NA	0	0	0	0	0	0
DISP3	54.432	-1.52343	0.66982	-2.27439	0.0229426	0.143394	91.3005	17.5635	91.8536	90.7474	3.3672	31.7599
ENSG00000285833	0	NA	NA	NA	NA	NA	0	0	0	0	0	0
LINC01647	0	NA	NA	NA	NA	NA	0	0	0	0	0	0
ENSG00000284708	0	NA	NA	NA	NA	NA	0	0	0	0	0	0
FBXO2	136.236	-0.180241	0.423341	-0.425759	0.670283	0.905942	186.701	85.7712	206.182	167.22	6.7344	164.808
FBXO44	860.402	0.26663	0.176071	1.51433	0.129941	0.433359	1050.32	670.487	1051.43	1049.2	77.4456	1263.53
FBXO6	2.32628	0.776644	3.09459	0.250968	0.801839	NA	2.50662	2.14594	1.95433	3.0589	0	4.29187
MAD2L2	924.947	0.222025	0.172855	1.28445	0.198983	0.546471	1103.98	745.919	1069.02	1138.93	204.277	1287.56
DRAXIN	756.726	0.201163	0.196605	1.02318	0.306221	0.671758	580.049	933.402	615.615	544.484	1199.85	666.957
AGTRAP	665.152	-0.321563	0.204321	-1.57381	0.115531	0.405311	935.289	395.016	995.732	874.845	41.5288	748.503
C1orf167	11.321	0.171043	1.42481	0.120047	0.904446	NA	14.4874	8.15456	13.6803	15.2945	0	16.3091
C1orf167-AS1	0	NA	NA	NA	NA	NA	0	0	0	0	0	0
MTHFR	530.98	-0.326266	0.246902	-1.32144	0.186354	0.528378	699.369	362.591	802.253	596.486	167.238	557.943
CLCN6	567.099	-0.109226	0.215055	-0.507899	0.611524	0.881579	692.507	441.69	719.194	665.821	241.316	642.064
ENSG00000276470	0	NA	NA	NA	NA	NA	0	0	0	0	0	0
ENSG00000278852	0	NA	NA	NA	NA	NA	0	0	0	0	0	0
NPPA	0.254908	-1.68233	6.11722	-0.275015	0.783304	NA	0.509817	0	0	1.01963	0	0
ENSG00000275915	0	NA	NA	NA	NA	NA	0	0	0	0	0	0
NPPB	26.3683	-0.611547	0.942791	-0.648656	0.516561	NA	38.0454	14.6912	32.2465	43.8442	4.4896	24.8929
SBF1P2	0	NA	NA	NA	NA	NA	0	0	0	0	0	0
ENSG00000285646	1.02409	-3.23615	4.88575	-0.662365	0.507737	NA	1.48698	0.5612	1.95433	1.01963	1.1224	0
RNU5E-1	0	NA	NA	NA	NA	NA	0	0	0	0	0	0
RNU5E-4P	0.214594	2.22473	5.9479	0.374036	0.708378	NA	0	0.429187	0	0	0	0.858375
KIAA2013	1512.97	-0.0957738	0.142563	-0.6718	0.501711	0.82068	1925.3	1100.65	1983.65	1866.95	399.575	1801.73
PLOD1	4014.92	-0.0850946	0.104494	-0.814352	0.415444	0.763109	5242.62	2787.22	5411.55	5073.7	631.912	4942.52
ENSG00000287384	0	NA	NA	NA	NA	NA	0	0	0	0	0	0
MFN2	3010.65	-0.0279675	0.112919	-0.247677	0.804384	0.948653	3345.66	2675.64	3437.67	3253.65	2069.71	3281.57
ENSG00000270914	0	NA	NA	NA	NA	NA	0	0	0	0	0	0
MIIP	504.68	-0.0871962	0.22428	-0.388783	0.697437	0.915868	680.208	329.153	698.674	661.742	17.9584	640.347
MIR6729	0	NA	NA	NA	NA	NA	0	0	0	0	0	0
RN7SL649P	0	NA	NA	NA	NA	NA	0	0	0	0	0	0
TNFRSF8	8.37261	-0.0239949	1.61861	-0.0148244	0.988172	NA	10.4726	6.27265	10.7488	10.1963	2.2448	10.3005
RNU6-777P	0	NA	NA	NA	NA	NA	0	0	0	0	0	0
RPL23AP89	0	NA	NA	NA	NA	NA	0	0	0	0	0	0
ENSG00000285604	0	NA	NA	NA	NA	NA	0	0	0	0	0	0
MIR7846	0	NA	NA	NA	NA	NA	0	0	0	0	0	0
TNFRSF1B	0	NA	NA	NA	NA	NA	0	0	0	0	0	0
MIR4632	0	NA	NA	NA	NA	NA	0	0	0	0	0	0
RPL10P17	0	NA	NA	NA	NA	NA	0	0	0	0	0	0
SNORA70	7.78422	-0.606327	1.69685	-0.357326	0.720848	NA	10.4513	5.1171	11.726	9.1767	3.3672	6.867
VPS13D	821.488	-0.162665	0.184516	-0.881579	0.378004	0.735902	740.77	902.205	750.464	731.077	1142.6	661.807
SNORA59A	0.458885	0.791102	5.94658	0.133035	0.894166	NA	0.488583	0.429187	0.977166	0	0	0.858375
LINC02766	0	NA	NA	NA	NA	NA	0	0	0	0	0	0
DHRS3	0.254908	-1.68233	6.11722	-0.275015	0.783304	NA	0.509817	0	0	1.01963	0	0
RNU6ATAC18P	0	NA	NA	NA	NA	NA	0	0	0	0	0	0
MIR6730	0	NA	NA	NA	NA	NA	0	0	0	0	0	0
ENSG00000288927	0	NA	NA	NA	NA	NA	0	0	0	0	0	0
ENSG00000272482	0	NA	NA	NA	NA	NA	0	0	0	0	0	0
AADACL4	0	NA	NA	NA	NA	NA	0	0	0	0	0	0
ENSG00000226166	0	NA	NA	NA	NA	NA	0	0	0	0	0	0
AADACL3	0	NA	NA	NA	NA	NA	0	0	0	0	0	0
CFAP107	0	NA	NA	NA	NA	NA	0	0	0	0	0	0
PRAMEF12	0	NA	NA	NA	NA	NA	0	0	0	0	0	0
PRAMEF1	0	NA	NA	NA	NA	NA	0	0	0	0	0	0
LINC01784	0	NA	NA	NA	NA	NA	0	0	0	0	0	0
PRAMEF11	0	NA	NA	NA	NA	NA	0	0	0	0	0	0
PRAMEF30P	0	NA	NA	NA	NA	NA	0	0	0	0	0	0
HNRNPCL1	0	NA	NA	NA	NA	NA	0	0	0	0	0	0
PRAMEF2	0	NA	NA	NA	NA	NA	0	0	0	0	0	0
PRAMEF4	0	NA	NA	NA	NA	NA	0	0	0	0	0	0
PRAMEF10	0	NA	NA	NA	NA	NA	0	0	0	0	0	0
PRAMEF7	0	NA	NA	NA	NA	NA	0	0	0	0	0	0
RNU6-1072P	0	NA	NA	NA	NA	NA	0	0	0	0	0	0
PRAMEF29P	0	NA	NA	NA	NA	NA	0	0	0	0	0	0
PRAMEF6	0	NA	NA	NA	NA	NA	0	0	0	0	0	0
PRAMEF28P	0	NA	NA	NA	NA	NA	0	0	0	0	0	0
PRAMEF27	0	NA	NA	NA	NA	NA	0	0	0	0	0	0
HNRNPCL3	0	NA	NA	NA	NA	NA	0	0	0	0	0	0
PRAMEF25	0	NA	NA	NA	NA	NA	0	0	0	0	0	0
PRAMEF34P	0	NA	NA	NA	NA	NA	0	0	0	0	0	0
PRAMEF35P	0	NA	NA	NA	NA	NA	0	0	0	0	0	0
HNRNPCL2	0.2806	-0.217591	6.12028	-0.0355524	0.971639	NA	0	0.5612	0	0	1.1224	0
PRAMEF36P	0	NA	NA	NA	NA	NA	0	0	0	0	0	0
ENSG00000233336	0	NA	NA	NA	NA	NA	0	0	0	0	0	0
PRAMEF26	0	NA	NA	NA	NA	NA	0	0	0	0	0	0
HNRNPCL4	0	NA	NA	NA	NA	NA	0	0	0	0	0	0
PRAMEF9	0	NA	NA	NA	NA	NA	0	0	0	0	0	0
PRAMEF13	0	NA	NA	NA	NA	NA	0	0	0	0	0	0
PRAMEF18	0	NA	NA	NA	NA	NA	0	0	0	0	0	0
PRAMEF31P	0	NA	NA	NA	NA	NA	0	0	0	0	0	0
PRAMEF5	0	NA	NA	NA	NA	NA	0	0	0	0	0	0
PRAMEF32P	0	NA	NA	NA	NA	NA	0	0	0	0	0	0
RNU6-771P	0	NA	NA	NA	NA	NA	0	0	0	0	0	0
PRAMEF8	0	NA	NA	NA	NA	NA	0	0	0	0	0	0
PRAMEF33	0	NA	NA	NA	NA	NA	0	0	0	0	0	0
PRAMEF15	0	NA	NA	NA	NA	NA	0	0	0	0	0	0
ENSG00000228229	0	NA	NA	NA	NA	NA	0	0	0	0	0	0
PRAMEF14	0	NA	NA	NA	NA	NA	0	0	0	0	0	0
PRAMEF19	0	NA	NA	NA	NA	NA	0	0	0	0	0	0
PRAMEF17	0	NA	NA	NA	NA	NA	0	0	0	0	0	0
PRAMEF20	0	NA	NA	NA	NA	NA	0	0	0	0	0	0
LRRC38	0	NA	NA	NA	NA	NA	0	0	0	0	0	0
ENSG00000259961	0	NA	NA	NA	NA	NA	0	0	0	0	0	0
BRWD1P1	0	NA	NA	NA	NA	NA	0	0	0	0	0	0
PDPN	0	NA	NA	NA	NA	NA	0	0	0	0	0	0
RNA5SP41	0	NA	NA	NA	NA	NA	0	0	0	0	0	0
ENSG00000237445	0	NA	NA	NA	NA	NA	0	0	0	0	0	0
ENSG00000253085	0	NA	NA	NA	NA	NA	0	0	0	0	0	0
PRDM2	608.869	0.0619062	0.209708	0.295202	0.767839	0.936022	532.062	685.677	524.738	539.386	815.985	555.368
ENSG00000289380	0.429187	3.22464	5.85979	0.550301	0.582113	NA	0	0.858375	0	0	0	1.71675
KAZN	173.999	0.405159	0.376545	1.07599	0.281931	0.646911	136.781	211.217	133.872	139.69	241.316	181.117
RNU6-1265P	0	NA	NA	NA	NA	NA	0	0	0	0	0	0
ENSG00000231606	0	NA	NA	NA	NA	NA	0	0	0	0	0	0
KAZN-AS1	0.214594	2.22473	5.9479	0.374036	0.708378	NA	0	0.429187	0	0	0	0.858375
TBCAP2	0	NA	NA	NA	NA	NA	0	0	0	0	0	0
ENSG00000287756	0	NA	NA	NA	NA	NA	0	0	0	0	0	0
TMEM51-AS1	17.5488	-0.461252	1.14355	-0.403351	0.68669	NA	22.4534	12.6442	22.4748	22.4319	8.97921	16.3091
TMEM51	322.66	-0.0773343	0.275977	-0.28022	0.779308	0.938589	392.138	253.182	394.775	389.5	134.688	371.676
TMEM51-AS2	0	NA	NA	NA	NA	NA	0	0	0	0	0	0
MFFP1	0	NA	NA	NA	NA	NA	0	0	0	0	0	0
ZBTB2P1	0.2806	-0.217591	6.12028	-0.0355524	0.971639	NA	0	0.5612	0	0	1.1224	0
FHAD1	45.5764	0.58348	0.717608	0.81309	0.416166	0.763948	38.9588	52.194	37.1323	40.7853	46.0184	58.3695
FHAD1-AS1	0.429187	3.22464	5.85979	0.550301	0.582113	NA	0	0.858375	0	0	0	1.71675
ENSG00000236045	0	NA	NA	NA	NA	NA	0	0	0	0	0	0
EFHD2-AS1	0.469502	0.76009	5.94474	0.127859	0.89826	NA	0.509817	0.429187	0	1.01963	0	0.858375
EFHD2	1232.89	0.522252	0.152204	3.43125	0.000600797	0.00889353	1366.24	1099.54	1387.58	1344.9	236.827	1962.24
CTRC	2.05229	1.75589	3.64911	0.481184	0.630386	NA	1.52945	2.57512	0	3.0589	0	5.15025
CELA2A	0	NA	NA	NA	NA	NA	0	0	0	0	0	0
CELA2B	0	NA	NA	NA	NA	NA	0	0	0	0	0	0
CASP9	383.373	-0.392467	0.255772	-1.53444	0.124921	0.424773	489.004	277.743	488.583	489.424	182.951	372.535
DNAJC16	1021.55	-0.246389	0.168762	-1.45998	0.144297	0.459228	934.694	1108.4	952.737	916.65	1428.82	787.988
SCARNA21B	0	NA	NA	NA	NA	NA	0	0	0	0	0	0
ENSG00000272510	0	NA	NA	NA	NA	NA	0	0	0	0	0	0
AGMAT	1.87185	1.22324	3.57174	0.342478	0.731991	NA	1.46575	2.27795	2.9315	0	1.1224	3.4335
ENSG00000237301	1.86739	0.768604	3.46939	0.221539	0.824673	NA	2.01803	1.71675	0.977166	3.0589	0	3.4335
CHCHD2P6	5.63838	-0.899444	1.98914	-0.452178	0.651141	NA	8.00843	3.26834	6.84016	9.1767	2.2448	4.29187
RNU7-179P	0	NA	NA	NA	NA	NA	0	0	0	0	0	0
CD24P1	0	NA	NA	NA	NA	NA	0	0	0	0	0	0
DDI2	837.284	-0.140924	0.191699	-0.735131	0.46226	0.797747	667.123	1007.44	714.308	619.937	1409.74	605.154
RSC1A1	0.805492	-1.65128	5.91255	-0.279284	0.780027	NA	0.488583	1.1224	0.977166	0	2.2448	0
ENSG00000271742	0	NA	NA	NA	NA	NA	0	0	0	0	0	0
PLEKHM2	1524.91	0.164919	0.145539	1.13316	0.257146	0.618047	1902.48	1147.34	2001.24	1803.73	161.626	2133.06
ENSG00000237938	0.254908	-1.68233	6.11722	-0.275015	0.783304	NA	0.509817	0	0	1.01963	0	0
SLC25A34	55.0993	-0.104743	0.647492	-0.161767	0.87149	0.968896	72.9256	37.273	69.3788	76.4725	6.7344	67.8116
SLC25A34-AS1	1.39789	0.773071	3.95547	0.195443	0.845046	NA	1.50822	1.28756	0.977166	2.03927	0	2.57512
TMEM82	0	NA	NA	NA	NA	NA	0	0	0	0	0	0
FBLIM1	2681.45	-0.161116	0.114802	-1.40343	0.160489	0.487479	3297.82	2065.07	3316.5	3279.14	1180.77	2949.38
RPL12P14	0	NA	NA	NA	NA	NA	0	0	0	0	0	0
UQCRHL	118.68	0.220471	0.472729	0.46638	0.640943	0.893577	103.196	134.165	84.0363	122.356	148.157	120.172
ENSG00000178715	1.28962	-3.67434	4.49028	-0.818287	0.413193	NA	2.01803	0.5612	0.977166	3.0589	1.1224	0
FLJ37453	105.454	-0.222006	0.471698	-0.470653	0.637889	0.892671	140.158	70.749	142.666	137.651	21.3256	120.172
SPEN	1498.06	-0.157598	0.15022	-1.04912	0.294124	0.658589	1590.15	1405.96	1687.57	1492.74	1386.16	1425.76
ENSG00000270620	0	NA	NA	NA	NA	NA	0	0	0	0	0	0
ZBTB17	680.393	-0.111218	0.195344	-0.569343	0.569123	0.856673	922.522	438.265	926.353	918.69	22.448	854.083
ENSG00000234607	0	NA	NA	NA	NA	NA	0	0	0	0	0	0
ENSG00000231353	0	NA	NA	NA	NA	NA	0	0	0	0	0	0
ENSG00000275503	0	NA	NA	NA	NA	NA	0	0	0	0	0	0
TBC1D3P6	0	NA	NA	NA	NA	NA	0	0	0	0	0	0
SRARP	0	NA	NA	NA	NA	NA	0	0	0	0	0	0
ENSG00000233078	0	NA	NA	NA	NA	NA	0	0	0	0	0	0
HSPB7	0.495194	2.22487	5.94789	0.37406	0.708359	NA	0	0.990388	0	0	1.1224	0.858375
CLCNKA	5.01378	0.188096	2.07867	0.0904888	0.927899	NA	6.03287	3.9947	3.90866	8.15707	1.1224	6.867
ENSG00000232456	1.41697	-0.204135	3.96443	-0.0514916	0.958934	NA	1.97557	0.858375	2.9315	1.01963	0	1.71675
CLCNKB	0	NA	NA	NA	NA	NA	0	0	0	0	0	0
FAM131C	48.2242	0.101454	0.688678	0.147317	0.882882	0.972773	62.4106	34.0378	60.5843	64.2369	1.1224	66.9532
EPHA2	2628.17	-0.00564431	0.122261	-0.046166	0.963178	0.993658	3364.86	1891.48	3539.3	3190.43	431.002	3351.95
EPHA2-AS1	9.27531	0.00444822	1.53919	0.00288997	0.997694	NA	11.9808	6.56982	11.726	12.2356	1.1224	12.0172
ENSG00000224621	4.33274	1.95208	2.27434	0.858304	0.390725	NA	1.9968	6.66869	1.95433	2.03927	5.612	7.72537
ARHGEF19-AS1	0	NA	NA	NA	NA	NA	0	0	0	0	0	0
ARHGEF19	76.4887	0.586613	0.549346	1.06784	0.285593	0.650659	82.8884	70.089	80.1276	85.6492	15.7136	124.464
ANO7L1	13.1313	0.418971	1.30838	0.320221	0.748801	NA	15.4009	10.8617	18.5662	12.2356	1.1224	20.601
ENSG00000288398	171.393	-0.270782	0.374257	-0.723517	0.469362	0.801951	223.705	119.081	215.954	231.457	52.7528	185.409
CPLANE2	61.9213	-0.238941	0.625429	-0.382043	0.70243	0.917243	83.0373	40.8054	96.7394	69.3351	11.224	70.3867
MT1XP1	0.488583	-2.63241	6.03638	-0.436091	0.662771	NA	0.977166	0	1.95433	0	0	0
FBXO42	756.392	0.01175	0.189545	0.0619908	0.95057	0.991266	729.682	783.102	721.149	738.215	830.576	735.627
SZRD1	5009.11	-0.131753	0.0963508	-1.36743	0.171491	0.505309	5828.85	4189.37	5906.97	5750.73	3058.54	5320.21
RPL22P3	0	NA	NA	NA	NA	NA	0	0	0	0	0	0
SPATA21	4.52816	-0.211405	2.23648	-0.0945259	0.924691	NA	3.97237	5.08395	4.88583	3.0589	6.7344	3.4335
NECAP2	1765.88	-0.0556612	0.133067	-0.418295	0.675731	0.90742	2034.1	1497.66	2020.78	2047.42	1038.22	1957.09
LINC01772	7.48565	-0.315678	1.74637	-0.180763	0.856554	NA	7.47738	7.49391	7.81733	7.13743	8.97921	6.00862
CROCCP3	168.014	0.304616	0.383738	0.793814	0.427304	0.772919	186.212	149.817	205.205	167.22	69.5888	230.044
RNU1-1	0	NA	NA	NA	NA	NA	0	0	0	0	0	0
ENSG00000261135	1.55159	3.22495	4.2984	0.750266	0.453094	NA	0	3.10318	0	0	4.4896	1.71675
ENSG00000285853	0	NA	NA	NA	NA	NA	0	0	0	0	0	0
ENSG00000224174	0	NA	NA	NA	NA	NA	0	0	0	0	0	0
LINC01783	0.244292	-1.65138	6.119	-0.269877	0.787255	NA	0.488583	0	0.977166	0	0	0
RNU1-6P	0	NA	NA	NA	NA	NA	0	0	0	0	0	0
PDE4DIPP8	0	NA	NA	NA	NA	NA	0	0	0	0	0	0
NBPF1	602.395	0.245971	0.209485	1.17417	0.240326	0.596746	528.387	676.403	529.624	527.15	726.193	626.613
ENSG00000271732	0.524892	-1.65124	6.11901	-0.269854	0.787273	NA	0.488583	0.5612	0.977166	0	1.1224	0
CROCCP2	239.074	0.12045	0.328203	0.366998	0.713621	0.92084	276.302	201.846	305.853	246.751	103.261	300.431
ENSG00000283773	0	NA	NA	NA	NA	NA	0	0	0	0	0	0
MST1P2	13.956	0.887323	1.26935	0.699036	0.48453	NA	13.9139	13.998	16.6118	11.216	2.2448	25.7512
ENSG00000282143	0.214594	2.22473	5.9479	0.374036	0.708378	NA	0	0.429187	0	0	0	0.858375
RNU1-3	0	NA	NA	NA	NA	NA	0	0	0	0	0	0
ENSG00000280114	0	NA	NA	NA	NA	NA	0	0	0	0	0	0
EIF1AXP1	14.154	-0.123154	1.35601	-0.0908208	0.927635	NA	7.47738	20.8307	7.81733	7.13743	34.7944	6.867
ESPNP	0	NA	NA	NA	NA	NA	0	0	0	0	0	0
ENSG00000279151	0	NA	NA	NA	NA	NA	0	0	0	0	0	0
ENSG00000282740	0	NA	NA	NA	NA	NA	0	0	0	0	0	0
CROCC	247.66	0.0778005	0.325195	0.239243	0.810917	0.950099	321.995	173.325	361.551	282.438	6.7344	339.916
CROCCP4	0	NA	NA	NA	NA	NA	0	0	0	0	0	0
RNU1-4	0	NA	NA	NA	NA	NA	0	0	0	0	0	0
MST1L	8.47698	1.59932	1.62116	0.986527	0.323874	NA	6.52145	10.4325	4.88583	8.15707	1.1224	19.7426
ENSG00000223643	0	NA	NA	NA	NA	NA	0	0	0	0	0	0
PDE4DIPP9	0	NA	NA	NA	NA	NA	0	0	0	0	0	0
MIR3675	0	NA	NA	NA	NA	NA	0	0	0	0	0	0
ENSG00000228549	0.469502	0.76009	5.94474	0.127859	0.89826	NA	0.509817	0.429187	0	1.01963	0	0.858375
RNU1-5P	0	NA	NA	NA	NA	NA	0	0	0	0	0	0
ENSG00000238142	0	NA	NA	NA	NA	NA	0	0	0	0	0	0
ENSG00000235241	0	NA	NA	NA	NA	NA	0	0	0	0	0	0
RNU1-2	0	NA	NA	NA	NA	NA	0	0	0	0	0	0
ENSG00000272426	2.14649	-3.23695	3.799	-0.852053	0.394185	NA	1.48698	2.806	1.95433	1.01963	5.612	0
MFAP2	94.7204	-1.47734	0.50996	-2.89698	0.00376779	0.0385391	157.747	31.6936	154.392	161.102	6.7344	56.6527
ENSG00000286898	0.4992	-2.66053	6.03469	-0.440872	0.659305	NA	0.9984	0	0.977166	1.01963	0	0
ENSG00000226526	3.53071	-5.36314	3.18472	-1.68402	0.0921773	NA	6.50022	0.5612	5.863	7.13743	1.1224	0
ATP13A2	5425.22	-1.1979	0.0949467	-12.6165	1.71182e-36	7.01551e-34	8805.97	2044.47	8919.57	8692.37	250.295	3838.65
ENSG00000288636	0	NA	NA	NA	NA	NA	0	0	0	0	0	0
SDHB	1875.95	-0.167042	0.132407	-1.26158	0.2071	0.558451	1808.06	1943.83	1771.6	1844.52	2277.35	1610.31
PADI2	17.4032	-2.27051	1.22369	-1.85546	0.0635301	NA	28.9961	5.81031	26.3835	31.6086	5.612	6.00862
LINC02783	27.1885	0.255613	0.91811	0.278412	0.780696	0.939298	29.4846	24.8923	27.3606	31.6086	14.5912	35.1934
ENSG00000282843	0.254908	-1.68233	6.11722	-0.275015	0.783304	NA	0.509817	0	0	1.01963	0	0
PADI1	74.4707	0.0280155	0.571399	0.0490297	0.960896	0.993172	90.1108	58.8306	76.219	104.003	25.8152	91.8461
PADI3	420.953	-1.66485	0.252192	-6.60153	4.06937e-11	2.58279e-09	669.544	172.363	673.267	665.821	133.566	211.16
MIR3972	1.4679	-1.5455	3.99765	-0.386602	0.699051	NA	2.50662	0.429187	1.95433	3.0589	0	0.858375
PADI4	2.25171	-4.83367	3.8328	-1.26113	0.207261	NA	4.50342	0	3.90866	5.09817	0	0
PADI6	0	NA	NA	NA	NA	NA	0	0	0	0	0	0
RCC2-AS1	0.495194	2.22487	5.94789	0.37406	0.708359	NA	0	0.990388	0	0	1.1224	0.858375
RCC2	3565.56	0.0917981	0.10825	0.848017	0.396429	0.74939	3923.2	3207.92	4051.33	3795.08	2234.7	4181.14
ARHGEF10L	501.097	-0.0255333	0.22404	-0.113968	0.909264	0.981131	662.279	339.915	655.678	668.88	29.1824	650.648
LINC02810	0	NA	NA	NA	NA	NA	0	0	0	0	0	0
ACTL8	0	NA	NA	NA	NA	NA	0	0	0	0	0	0
ENSG00000284653	0	NA	NA	NA	NA	NA	0	0	0	0	0	0
LINC01654	0	NA	NA	NA	NA	NA	0	0	0	0	0	0
IGSF21	0	NA	NA	NA	NA	NA	0	0	0	0	0	0
ENSG00000280222	0	NA	NA	NA	NA	NA	0	0	0	0	0	0
IGSF21-AS1	0	NA	NA	NA	NA	NA	0	0	0	0	0	0
ENSG00000225387	0	NA	NA	NA	NA	NA	0	0	0	0	0	0
KLHDC7A	128.462	-0.168428	0.429409	-0.392233	0.694886	0.914948	159.17	97.7535	159.278	159.063	53.8752	141.632
DYNLL1P3	0	NA	NA	NA	NA	NA	0	0	0	0	0	0
ENSG00000225478	0	NA	NA	NA	NA	NA	0	0	0	0	0	0
PAX7	0	NA	NA	NA	NA	NA	0	0	0	0	0	0
TAS1R2	0	NA	NA	NA	NA	NA	0	0	0	0	0	0
ALDH4A1	318.248	0.169743	0.279745	0.606779	0.543997	0.842485	393.71	242.786	416.273	371.147	42.6512	442.921
MIR4695	0	NA	NA	NA	NA	NA	0	0	0	0	0	0
MIR1290	0	NA	NA	NA	NA	NA	0	0	0	0	0	0
IFFO2	564.396	-0.258896	0.216265	-1.19712	0.231259	0.585246	637.787	491.005	656.656	618.917	448.96	533.051
ENSG00000272084	18.0287	1.0916	1.11992	0.974715	0.329702	NA	16.9091	19.1483	19.5433	14.2749	2.2448	36.0517
UBR4	6351.37	0.0501464	0.0918142	0.546173	0.584947	0.865259	6573.4	6129.34	6694.56	6452.24	5452.62	6806.05
EMC1-AS1	13.1174	-0.802064	1.33344	-0.6015	0.547507	NA	16.463	9.77186	16.6118	16.3141	10.1016	9.44212
EMC1	2750.41	0.0438895	0.114801	0.382309	0.702232	0.917128	2522.96	2977.87	2516.2	2529.71	3354.86	2600.88
MRTO4	1086.79	0.184011	0.16423	1.12045	0.262523	0.624275	1035.06	1138.52	1072.93	997.201	1101.08	1175.97
ENSG00000286064	0	NA	NA	NA	NA	NA	0	0	0	0	0	0
AKR7L	7.35979	-0.0580478	1.76378	-0.0329111	0.973745	NA	8.0509	6.66869	4.88583	11.216	5.612	7.72537
AKR7A3	10.5567	0.588641	1.46013	0.403144	0.686843	NA	11.4073	9.70615	14.6575	8.15707	2.2448	17.1675
ENSG00000270728	0	NA	NA	NA	NA	NA	0	0	0	0	0	0
AKR7A2	1270.27	-0.259378	0.152158	-1.70467	0.0882567	0.346173	1640.75	899.791	1681.7	1599.8	428.757	1370.82
RNU6-1099P	2.69857	0.782114	2.79312	0.280015	0.779466	NA	1.9968	3.40035	1.95433	2.03927	3.3672	3.4335
SLC66A1	588.349	-0.132868	0.211015	-0.629659	0.528918	0.835722	779.241	397.457	810.071	748.411	84.18	710.734
CAPZB	4115.64	-0.225678	0.103429	-2.18195	0.0291129	0.170173	4689.55	3541.73	4563.37	4815.73	3073.13	4010.33
RN7SL277P	0	NA	NA	NA	NA	NA	0	0	0	0	0	0
MICOS10	497.198	-0.00124676	0.236837	-0.00526422	0.9958	0.997887	377.225	617.17	353.734	400.716	857.514	376.826
RNU4-28P	0	NA	NA	NA	NA	NA	0	0	0	0	0	0
MICOS10-DT	0.2806	-0.217591	6.12028	-0.0355524	0.971639	NA	0	0.5612	0	0	1.1224	0
NBL1	670.665	-0.746445	0.200122	-3.72994	0.000191522	0.00339159	1015.18	326.147	1049.48	980.887	47.1408	605.154
MICOS10-NBL1	0	NA	NA	NA	NA	NA	0	0	0	0	0	0
ENSG00000226396	7.15516	0.0655141	1.75194	0.0373951	0.97017	NA	9.02806	5.28226	6.84016	11.216	1.1224	9.44212
HTR6	5.8998	1.69675	1.9779	0.857851	0.390975	NA	4.50342	7.29618	3.90866	5.09817	0	14.5924
TMCO4	157.326	-0.281686	0.389944	-0.722375	0.470064	0.802255	203.461	111.19	209.114	197.809	54.9976	167.383
RNF186	0	NA	NA	NA	NA	NA	0	0	0	0	0	0
RNF186-AS1	0	NA	NA	NA	NA	NA	0	0	0	0	0	0
OTUD3	428.621	-0.0435591	0.245932	-0.177118	0.859415	0.963734	392.817	464.425	386.958	398.677	547.732	381.118
PLA2G2E	0	NA	NA	NA	NA	NA	0	0	0	0	0	0
RN7SL304P	0	NA	NA	NA	NA	NA	0	0	0	0	0	0
PLA2G2A	0	NA	NA	NA	NA	NA	0	0	0	0	0	0
PLA2G5	0.214594	2.22473	5.9479	0.374036	0.708378	NA	0	0.429187	0	0	0	0.858375
PLA2G2D	0	NA	NA	NA	NA	NA	0	0	0	0	0	0
PLA2G2F	0	NA	NA	NA	NA	NA	0	0	0	0	0	0
ENSG00000227066	0	NA	NA	NA	NA	NA	0	0	0	0	0	0
PLA2G2C	0	NA	NA	NA	NA	NA	0	0	0	0	0	0
UBXN10	0	NA	NA	NA	NA	NA	0	0	0	0	0	0
LINC01757	0	NA	NA	NA	NA	NA	0	0	0	0	0	0
ENSG00000284710	0	NA	NA	NA	NA	NA	0	0	0	0	0	0
VWA5B1	0	NA	NA	NA	NA	NA	0	0	0	0	0	0
ENSG00000226664	0	NA	NA	NA	NA	NA	0	0	0	0	0	0
LINC01141	0	NA	NA	NA	NA	NA	0	0	0	0	0	0
ENSG00000226487	0	NA	NA	NA	NA	NA	0	0	0	0	0	0
ENSG00000284641	0	NA	NA	NA	NA	NA	0	0	0	0	0	0
ENSG00000284743	0	NA	NA	NA	NA	NA	0	0	0	0	0	0
CAMK2N1	1129.38	-0.560271	0.165328	-3.38885	0.000701868	0.010159	1298.75	960.018	1232.21	1365.29	1039.34	880.692
ENSG00000289402	4.88382	-1.2285	2.23492	-0.549683	0.582537	NA	8.0509	1.71675	4.88583	11.216	0	3.4335
MUL1	787.423	-0.210929	0.185098	-1.13956	0.254472	0.613519	984.529	590.318	1005.5	963.554	329.986	850.649
RPS4XP4	0.244292	-1.65138	6.119	-0.269877	0.787255	NA	0.488583	0	0.977166	0	0	0
FAM43B	38.3096	0.070037	0.771016	0.0908373	0.927622	0.985593	49.8775	26.7416	50.8126	48.9424	1.1224	52.3609
CDA	21.6367	1.50047	1.02427	1.46492	0.142943	NA	16.994	26.2793	15.6347	18.3534	4.4896	48.069
PINK1	1824.42	0.368297	0.132532	2.77893	0.00545385	0.0500512	2087.93	1560.9	2147.81	2028.05	426.512	2695.3
MIR6084	0	NA	NA	NA	NA	NA	0	0	0	0	0	0
PINK1-AS	333.839	-0.198784	0.278196	-0.714545	0.47489	0.803565	330.98	336.699	346.894	315.067	384.983	288.414
DDOST	6247.44	-0.193348	0.0911958	-2.12014	0.0339946	0.188751	7825.42	4669.46	7731.34	7919.49	2495.1	6843.82
KIF17	93.1433	0.591246	0.498992	1.18488	0.236065	0.591564	103.685	82.6017	108.465	98.9044	8.97921	156.224
ENSG00000235432	0.214594	2.22473	5.9479	0.374036	0.708378	NA	0	0.429187	0	0	0	0.858375
SH2D5	195.718	0.960264	0.351301	2.73345	0.00626739	0.0552888	160.572	230.864	165.141	156.004	149.279	312.448
ENSG00000233069	0.72441	-0.245738	5.85809	-0.0419485	0.96654	NA	1.01963	0.429187	0	2.03927	0	0.858375
HP1BP3	5344	0.119245	0.0949504	1.25587	0.209165	0.561015	4559.16	6128.83	4534.05	4584.27	7305.71	4951.96
EIF4G3	2444.16	-0.0679999	0.121726	-0.558632	0.576413	0.861228	2294.37	2593.95	2360.83	2227.9	2999.05	2188.86
RNU7-200P	0	NA	NA	NA	NA	NA	0	0	0	0	0	0
MIR1256	0	NA	NA	NA	NA	NA	0	0	0	0	0	0
RPS15AP6	1.25331	-3.98819	4.80187	-0.83055	0.406228	NA	2.50662	0	1.95433	3.0589	0	0
ENSG00000236073	0.2806	-0.217591	6.12028	-0.0355524	0.971639	NA	0	0.5612	0	0	1.1224	0
HSPE1P27	0	NA	NA	NA	NA	NA	0	0	0	0	0	0
ENSG00000287192	0.429187	3.22464	5.85979	0.550301	0.582113	NA	0	0.858375	0	0	0	1.71675
ECE1	5987.66	0.196278	0.0990943	1.98072	0.0476226	0.23694	7190.39	4784.92	7533.95	6846.84	1331.17	8238.68
ENSG00000236936	0.764725	-3.27398	6.00475	-0.545232	0.585594	NA	1.52945	0	0	3.0589	0	0
ECE1-AS1	3.22497	1.18827	2.65957	0.44679	0.655026	NA	3.01643	3.4335	1.95433	4.07853	0	6.867
PPP1R11P1	0	NA	NA	NA	NA	NA	0	0	0	0	0	0
PDE4DIPP10	0	NA	NA	NA	NA	NA	0	0	0	0	0	0
ENSG00000236009	0	NA	NA	NA	NA	NA	0	0	0	0	0	0
NBPF2P	14.0699	0.357998	1.29335	0.276798	0.781935	NA	13.3828	14.7569	17.589	9.1767	12.3464	17.1675
HS6ST1P1	7.49711	0.419471	1.74544	0.240324	0.810079	NA	8.9856	6.00862	8.79449	9.1767	0	12.0172
CROCCP5	0	NA	NA	NA	NA	NA	0	0	0	0	0	0
NBPF3	130.667	0.0285542	0.43168	0.0661468	0.947261	0.990416	129.58	131.755	136.803	122.356	131.321	132.19
PFN1P10	0	NA	NA	NA	NA	NA	0	0	0	0	0	0
ALPL	3.47587	1.61504	2.51257	0.642781	0.520366	NA	2.52785	4.42389	0.977166	4.07853	1.1224	7.72537
ENSG00000289715	0	NA	NA	NA	NA	NA	0	0	0	0	0	0
LINC02596	0	NA	NA	NA	NA	NA	0	0	0	0	0	0
RAP1GAP	24.3435	0.666338	0.982748	0.678036	0.497749	NA	24.3228	24.3642	30.2921	18.3534	10.1016	38.6269
USP48	2302.31	-0.283178	0.123768	-2.28798	0.0221389	0.140203	2017.06	2587.56	1983.65	2050.48	3517.6	1657.52
ENSG00000231978	0	NA	NA	NA	NA	NA	0	0	0	0	0	0
LDLRAD2	6.32658	0.659601	1.96662	0.335399	0.737324	NA	7.07373	5.57943	2.9315	11.216	0	11.1589
HSPG2	2678.26	0.550467	0.124354	4.42661	9.57239e-06	0.000247845	3082.02	2274.49	3276.44	2887.6	34.7944	4514.19
ENSG00000232037	0.2806	-0.217591	6.12028	-0.0355524	0.971639	NA	0	0.5612	0	0	1.1224	0
ENSG00000283234	0	NA	NA	NA	NA	NA	0	0	0	0	0	0
CELA3B	0	NA	NA	NA	NA	NA	0	0	0	0	0	0
ENSG00000285959	0	NA	NA	NA	NA	NA	0	0	0	0	0	0
RN7SL386P	0	NA	NA	NA	NA	NA	0	0	0	0	0	0
RNU6-1022P	0	NA	NA	NA	NA	NA	0	0	0	0	0	0
CELA3A	0	NA	NA	NA	NA	NA	0	0	0	0	0	0
RN7SL186P	0	NA	NA	NA	NA	NA	0	0	0	0	0	0
RNU6-776P	0	NA	NA	NA	NA	NA	0	0	0	0	0	0
LINC01635	0.244292	-1.65138	6.119	-0.269877	0.787255	NA	0.488583	0	0.977166	0	0	0
LINC00339	153.152	-0.31506	0.403021	-0.781746	0.434364	0.778346	145.235	161.069	143.643	146.827	205.399	116.739
ENSG00000289694	0	NA	NA	NA	NA	NA	0	0	0	0	0	0
CDC42-AS1	0.750102	0.761572	5.44666	0.139824	0.888799	NA	0.509817	0.990388	0	1.01963	1.1224	0.858375
ENSG00000285794	0	NA	NA	NA	NA	NA	0	0	0	0	0	0
CDC42	54.8333	-0.344268	0.667181	-0.516003	0.605852	0.878256	57.7373	51.9293	64.493	50.9817	58.3648	45.4939
CDC42-IT1	0	NA	NA	NA	NA	NA	0	0	0	0	0	0
MPHOSPH6P1	0	NA	NA	NA	NA	NA	0	0	0	0	0	0
WNT4	5.53847	0.795632	2.06865	0.384614	0.700523	NA	5.9267	5.15025	8.79449	3.0589	0	10.3005
ENSG00000285873	1.4679	-1.5455	3.99765	-0.386602	0.699051	NA	2.50662	0.429187	1.95433	3.0589	0	0.858375
MIR4418	0	NA	NA	NA	NA	NA	0	0	0	0	0	0
PPIAP34	0	NA	NA	NA	NA	NA	0	0	0	0	0	0
ENSG00000279625	0	NA	NA	NA	NA	NA	0	0	0	0	0	0
ZBTB40	1471.53	-0.0762255	0.149861	-0.508642	0.611003	0.881444	1556.67	1386.39	1468.68	1644.67	1296.37	1476.4
ZBTB40-IT1	8.75804	-1.0214	1.64378	-0.621369	0.534357	NA	10.4513	7.06473	11.726	9.1767	8.97921	5.15025
EPHA8	0.958085	-0.793662	4.79522	-0.165511	0.868542	NA	1.48698	0.429187	1.95433	1.01963	0	0.858375
MIR6127	0	NA	NA	NA	NA	NA	0	0	0	0	0	0
C1QA	0	NA	NA	NA	NA	NA	0	0	0	0	0	0
ENSG00000289692	0	NA	NA	NA	NA	NA	0	0	0	0	0	0
C1QC	0	NA	NA	NA	NA	NA	0	0	0	0	0	0
C1QB	0	NA	NA	NA	NA	NA	0	0	0	0	0	0
EPHB2	1669.97	0.594755	0.136027	4.37233	1.22925e-05	0.000310977	1577.77	1762.16	1600.6	1554.94	1141.48	2382.85
MIR4684	0	NA	NA	NA	NA	NA	0	0	0	0	0	0
ENSG00000225952	0	NA	NA	NA	NA	NA	0	0	0	0	0	0
MIR4253	0.214594	2.22473	5.9479	0.374036	0.708378	NA	0	0.429187	0	0	0	0.858375
LACTBL1	11.4207	-0.217959	1.4228	-0.15319	0.878248	NA	15.9744	6.867	15.6347	16.3141	0	13.734
TEX46	0.2806	-0.217591	6.12028	-0.0355524	0.971639	NA	0	0.5612	0	0	1.1224	0
KDM1A	14060.3	-0.381178	0.0789866	-4.82586	1.39397e-06	4.32796e-05	14509.8	13610.7	14595.9	14423.7	16080.6	11140.8
ENSG00000240553	0	NA	NA	NA	NA	NA	0	0	0	0	0	0
MIR3115	0	NA	NA	NA	NA	NA	0	0	0	0	0	0
ENSG00000266802	0	NA	NA	NA	NA	NA	0	0	0	0	0	0
LUZP1	3842.26	-0.435534	0.10653	-4.08838	4.34405e-05	0.00094554	3605.52	4079.01	3702.48	3508.56	5491.91	2666.11
ENSG00000229010	0	NA	NA	NA	NA	NA	0	0	0	0	0	0
RNU6-514P	0	NA	NA	NA	NA	NA	0	0	0	0	0	0
RNU6-135P	0	NA	NA	NA	NA	NA	0	0	0	0	0	0
ENSG00000289014	1.71219	-1.80292	3.74798	-0.481038	0.630489	NA	2.9952	0.429187	2.9315	3.0589	0	0.858375
HTR1D	733.417	-0.364335	0.195167	-1.86679	0.0619307	0.279932	822.023	644.812	858.929	785.118	650.992	638.631
ENSG00000215381	0	NA	NA	NA	NA	NA	0	0	0	0	0	0
LINC01355	79.2675	0.786185	0.552303	1.42347	0.154601	0.477621	70.6528	87.8822	80.1276	61.178	53.8752	121.889
ENSG00000284726	0	NA	NA	NA	NA	NA	0	0	0	0	0	0
HNRNPR	6954.14	0.132904	0.0904336	1.46963	0.141663	0.453675	5421.25	8487.04	5332.4	5510.1	11029.8	5944.24
ZNF436	462.471	0.217169	0.24178	0.898207	0.369075	0.72886	303.514	621.428	297.058	309.969	890.064	352.792
ZNF436-AS1	73.9408	0.434918	0.566418	0.767839	0.442583	0.784432	76.1759	71.7057	84.0363	68.3154	40.4064	103.005
ENSG00000271420	0	NA	NA	NA	NA	NA	0	0	0	0	0	0
TCEA3	20.9548	-0.138308	1.06303	-0.130108	0.896481	NA	24.5776	17.3321	18.5662	30.589	12.3464	22.3177
ENSG00000232482	0	NA	NA	NA	NA	NA	0	0	0	0	0	0
ASAP3	914.855	-0.138549	0.173712	-0.797578	0.425115	0.771392	1119.65	710.058	1145.24	1094.07	402.942	1017.17
E2F2	262.378	0.0718035	0.307484	0.23352	0.815358	0.951782	293.232	231.524	277.515	308.949	154.891	308.156
ENSG00000235052	7.73254	0.367072	1.71708	0.213777	0.830721	NA	5.9904	9.47469	5.863	6.1178	11.224	7.72537
ID3	1917.14	-1.2837	0.131898	-9.73251	2.19117e-22	3.57161e-20	2948.66	885.622	3008.69	2888.62	560.078	1211.17
ENSG00000285802	1.8105	-0.811222	3.54775	-0.228658	0.819134	NA	1.50822	2.11279	0.977166	2.03927	3.3672	0.858375
MDS2	0.214594	2.22473	5.9479	0.374036	0.708378	NA	0	0.429187	0	0	0	0.858375
ENSG00000229239	0	NA	NA	NA	NA	NA	0	0	0	0	0	0
RPL11	8206.51	0.0687453	0.0961371	0.715075	0.474563	0.803535	8189.62	8223.41	7746	8633.24	7857.93	8588.9
ELOA-AS1	46.494	-0.62527	0.725381	-0.861989	0.388694	0.743092	50.3024	42.6855	54.7213	45.8835	52.7528	32.6182
ELOA	1416.49	0.113831	0.147716	0.770605	0.440941	0.782683	1269.12	1563.86	1305.49	1232.74	1754.31	1373.4
PITHD1	963.819	0.189086	0.177883	1.06298	0.287792	0.65261	846.43	1081.21	791.504	901.356	1197.6	964.813
LYPLA2	1168.96	-0.0653895	0.155906	-0.419416	0.674912	0.90742	1559.18	778.741	1587.89	1530.47	67.344	1490.14
GALE	1108.35	-0.00665958	0.158734	-0.0419545	0.966535	0.993836	1433.23	783.459	1424.71	1441.76	140.3	1426.62
HMGCL	392.596	0.0644811	0.254402	0.253462	0.799911	0.947319	393.986	391.206	403.57	384.402	370.392	412.02
FUCA1	618.637	-0.0847151	0.215532	-0.39305	0.694282	0.914909	519.678	717.597	555.03	484.326	945.061	490.132
CNR2	0.754108	-3.25501	5.94275	-0.547729	0.583878	NA	1.50822	0	0.977166	2.03927	0	0
BTBD6P1	0	NA	NA	NA	NA	NA	0	0	0	0	0	0
ENSG00000232557	0	NA	NA	NA	NA	NA	0	0	0	0	0	0
MIR378F	0	NA	NA	NA	NA	NA	0	0	0	0	0	0
H3P1	0	NA	NA	NA	NA	NA	0	0	0	0	0	0
PNRC2	1392.72	0.224275	0.154793	1.44887	0.147373	0.465109	953.174	1832.26	899.97	1006.38	2551.22	1113.31
SRSF10	3748.55	-0.0798122	0.106249	-0.751184	0.452542	0.790655	2822.2	4674.9	2868.96	2775.44	6679.41	2670.4
ENSG00000215905	0	NA	NA	NA	NA	NA	0	0	0	0	0	0
ENSG00000225315	0	NA	NA	NA	NA	NA	0	0	0	0	0	0
MYOM3	766.768	0.741927	0.200712	3.69648	0.000218611	0.00376894	737.903	795.633	812.025	663.781	356.923	1234.34
MYOM3-AS1	0	NA	NA	NA	NA	NA	0	0	0	0	0	0
IL22RA1	60.5888	0.915903	0.616493	1.48567	0.137367	0.445846	56.8663	64.3112	57.6528	56.0798	21.3256	107.297
IFNLR1	0	NA	NA	NA	NA	NA	0	0	0	0	0	0
GRHL3	0.214594	2.22473	5.9479	0.374036	0.708378	NA	0	0.429187	0	0	0	0.858375
LINC02800	0	NA	NA	NA	NA	NA	0	0	0	0	0	0
GRHL3-AS1	0	NA	NA	NA	NA	NA	0	0	0	0	0	0
STPG1	75.1829	0.33463	0.568887	0.588219	0.556386	0.849302	64.0038	86.362	57.6528	70.3547	92.0369	80.6872
NIPAL3	738.037	0.575833	0.190934	3.01587	0.00256246	0.028515	619.051	857.023	627.341	610.76	791.292	922.753
ENSG00000288982	0.9984	-3.66052	5.26601	-0.695122	0.486979	NA	1.9968	0	1.95433	2.03927	0	0
RCAN3AS	1.92278	0.367033	3.22106	0.113948	0.909279	NA	1.9968	1.84876	1.95433	2.03927	1.1224	2.57512
RCAN3	534.808	0.214185	0.224635	0.953481	0.340346	0.703955	444.649	624.967	465.131	424.167	734.05	515.883
NCMAP-DT	0.2806	-0.217591	6.12028	-0.0355524	0.971639	NA	0	0.5612	0	0	1.1224	0
NCMAP	0	NA	NA	NA	NA	NA	0	0	0	0	0	0
ENSG00000227312	0	NA	NA	NA	NA	NA	0	0	0	0	0	0
SRRM1	2196.52	-0.118183	0.127871	-0.924236	0.355363	0.716521	2247.91	2145.12	2340.31	2155.5	2218.99	2071.26
ENSG00000284699	0	NA	NA	NA	NA	NA	0	0	0	0	0	0
CLIC4	9770.22	0.24733	0.0841363	2.93964	0.00328593	0.0345926	6074.41	13466	6055.5	6093.33	19721.7	7210.35
RNU6-1208P	0	NA	NA	NA	NA	NA	0	0	0	0	0	0
RUNX3	0.924381	3.80974	5.2969	0.71924	0.471993	NA	0	1.84876	0	0	1.1224	2.57512
MIR6731	0	NA	NA	NA	NA	NA	0	0	0	0	0	0
RUNX3-AS1	0	NA	NA	NA	NA	NA	0	0	0	0	0	0
ENSG00000261025	0.429187	3.22464	5.85979	0.550301	0.582113	NA	0	0.858375	0	0	0	1.71675
MIR4425	0	NA	NA	NA	NA	NA	0	0	0	0	0	0
LINC02793	0	NA	NA	NA	NA	NA	0	0	0	0	0	0
ENSG00000233755	0	NA	NA	NA	NA	NA	0	0	0	0	0	0
IFITM3P7	0	NA	NA	NA	NA	NA	0	0	0	0	0	0
ENSG00000231953	0	NA	NA	NA	NA	NA	0	0	0	0	0	0
SYF2	1448.59	-0.241088	0.152364	-1.58232	0.113576	0.401363	1276.4	1620.79	1204.85	1347.96	2161.74	1079.84
ENSG00000284602	12.2527	-1.01192	1.42047	-0.712385	0.476227	NA	15.592	8.91349	9.77166	21.4123	10.1016	7.72537
ENSG00000284657	0.947468	-0.774385	5.30659	-0.145929	0.883977	NA	1.46575	0.429187	2.9315	0	0	0.858375
RSRP1	618.462	0.594427	0.206938	2.87249	0.00407249	0.0406049	511.69	725.234	500.309	523.072	677.93	772.537
ENSG00000272432	7.07414	0.272569	1.81514	0.150164	0.880635	NA	4.97076	9.17751	5.863	4.07853	12.3464	6.00862
ENSG00000261349	5.16793	1.20521	2.09746	0.574604	0.565559	NA	2.97397	7.3619	3.90866	2.03927	7.8568	6.867
RHD	0	NA	NA	NA	NA	NA	0	0	0	0	0	0
SDHDP6	3.43806	0.787113	2.50462	0.314264	0.75332	NA	2.48538	4.39074	2.9315	2.03927	4.4896	4.29187
ENSG00000259984	1.71665	-1.51164	3.91433	-0.386182	0.699362	NA	2.44292	0.990388	4.88583	0	1.1224	0.858375
TMEM50A	2291.35	0.0706238	0.123849	0.57024	0.568515	0.856673	1761.5	2821.19	1732.52	1790.48	3792.59	1849.8
RHCE	3.77555	1.19713	2.36092	0.507059	0.612113	NA	2.9952	4.5559	2.9315	3.0589	2.2448	6.867
ENSG00000238084	0.254908	-1.68233	6.11722	-0.275015	0.783304	NA	0.509817	0	0	1.01963	0	0
MACO1	977.424	0.0370978	0.174259	0.212889	0.831413	0.955556	901.109	1053.74	855.997	946.22	1183.01	924.469
LDLRAP1	848.161	-0.214259	0.178441	-1.20073	0.229855	0.583359	1083.46	612.868	1074.88	1092.03	291.824	933.912
ENSG00000225643	0	NA	NA	NA	NA	NA	0	0	0	0	0	0
MAN1C1	328.994	-2.02805	0.286494	-7.07886	1.45348e-12	1.06371e-10	567.134	90.854	576.528	557.739	42.6512	139.057
ENSG00000233478	0	NA	NA	NA	NA	NA	0	0	0	0	0	0
SELENON	3832.14	-0.234199	0.102639	-2.28179	0.022502	0.141814	5040.26	2624.01	5034.36	5046.17	963.02	4285.01
ENSG00000255054	0	NA	NA	NA	NA	NA	0	0	0	0	0	0
ENSG00000228172	12.5825	0.44725	1.33881	0.334064	0.738331	NA	11.9596	13.2054	12.7032	11.216	10.1016	16.3091
MTFR1L	925.926	-0.112527	0.178712	-0.629653	0.528922	0.835722	959.674	892.179	905.833	1013.52	896.798	887.559
ENSG00000272478	0	NA	NA	NA	NA	NA	0	0	0	0	0	0
AUNIP	154.77	0.471237	0.401761	1.17293	0.240824	0.597412	105.257	204.283	106.511	104.003	262.642	145.924
ENSG00000236528	2.37721	0.178801	3.13841	0.0569718	0.954568	NA	3.03767	1.71675	0.977166	5.09817	0	3.4335
PAQR7	144.417	0.556157	0.403945	1.37681	0.16857	0.500304	147.699	141.134	147.552	147.847	65.0992	217.169
STMN1	13358.6	0.293279	0.0864062	3.39419	0.000688324	0.0100034	8092.92	18624.2	7761.63	8424.21	27331.6	9916.8
SNRPFP2	0	NA	NA	NA	NA	NA	0	0	0	0	0	0
ENSG00000223624	0	NA	NA	NA	NA	NA	0	0	0	0	0	0
MIR3917	0	NA	NA	NA	NA	NA	0	0	0	0	0	0
PAFAH2	449.747	-0.0625577	0.241471	-0.25907	0.795582	0.945627	407.899	491.594	396.729	419.069	592.628	390.56
RNU6-110P	0	NA	NA	NA	NA	NA	0	0	0	0	0	0
ENSG00000252190	0	NA	NA	NA	NA	NA	0	0	0	0	0	0
ENSG00000252691	0	NA	NA	NA	NA	NA	0	0	0	0	0	0
EXTL1	9.70244	0.922239	1.53688	0.600072	0.548458	NA	9.96276	9.44212	10.7488	9.1767	0	18.8842
SLC30A2	0	NA	NA	NA	NA	NA	0	0	0	0	0	0
ENSG00000284309	0.244292	-1.65138	6.119	-0.269877	0.787255	NA	0.488583	0	0.977166	0	0	0
TRIM63	5.43441	-1.22483	2.05252	-0.596746	0.550677	NA	8.02967	2.83915	5.863	10.1963	2.2448	3.4335
PDIK1L	232.73	0.033908	0.33611	0.100884	0.919643	0.984516	163.462	301.998	172.958	153.965	436.614	167.383
FAM110D	19.5975	-0.688409	1.09273	-0.629987	0.528703	NA	29.0598	10.1353	23.452	34.6675	2.2448	18.0259
C1orf232	0	NA	NA	NA	NA	NA	0	0	0	0	0	0
ZNF593OS	2.80424	0.308361	2.84962	0.108211	0.913828	NA	3.46255	2.14594	4.88583	2.03927	0	4.29187
ZNF593	317.803	-0.126058	0.277351	-0.454508	0.649463	0.897999	430.884	204.722	441.679	420.089	14.5912	394.852
CNKSR1	4.28732	1.89753	2.31677	0.819041	0.412763	NA	2.9952	5.57943	2.9315	3.0589	0	11.1589
CATSPER4	0	NA	NA	NA	NA	NA	0	0	0	0	0	0
ZPLD2P	0	NA	NA	NA	NA	NA	0	0	0	0	0	0
ENSG00000278572	0	NA	NA	NA	NA	NA	0	0	0	0	0	0
CEP85	789.081	0.0131123	0.185453	0.0707042	0.943633	0.98853	791.922	786.24	789.55	794.294	773.334	799.147
ENSG00000270733	0	NA	NA	NA	NA	NA	0	0	0	0	0	0
SH3BGRL3	6749.83	0.311478	0.0950157	3.27818	0.0010448	0.0140688	7799.82	5699.84	7478.25	8121.38	1720.64	9679.03
UBXN11	336.473	0.17855	0.268894	0.664017	0.506679	0.823256	424.745	248.202	419.204	430.285	15.7136	480.69
CD52	4.28937	0.262116	2.2214	0.117996	0.906071	NA	5.01323	3.56551	3.90866	6.1178	1.1224	6.00862
CRYBG2	16.0252	0.835768	1.21506	0.687843	0.491551	NA	16.3356	15.7148	22.4748	10.1963	2.2448	29.1847
ENSG00000225854	0	NA	NA	NA	NA	NA	0	0	0	0	0	0
ZNF683	0.254908	-1.68233	6.11722	-0.275015	0.783304	NA	0.509817	0	0	1.01963	0	0
LIN28A	0	NA	NA	NA	NA	NA	0	0	0	0	0	0
DHDDS	641.645	0.122282	0.202997	0.602382	0.54692	0.84382	629.332	653.958	623.432	635.232	622.932	684.983
ENSG00000223583	0.7798	-2.66041	5.44686	-0.48843	0.625245	NA	0.9984	0.5612	0.977166	1.01963	1.1224	0
DHDDS-AS1	5.73063	1.55626	1.96724	0.791088	0.428893	NA	3.50502	7.95625	2.9315	4.07853	5.612	10.3005
HMGN2	5893.55	0.537273	0.0945955	5.67969	1.3494e-08	6.264e-07	4512.6	7274.51	4401.16	4624.04	8000.47	6548.54
DPPA2P2	0	NA	NA	NA	NA	NA	0	0	0	0	0	0
RPS6KA1	513.578	0.187556	0.22197	0.844964	0.398131	0.750484	596.193	430.963	599.98	592.407	182.951	678.974
MIR1976	0	NA	NA	NA	NA	NA	0	0	0	0	0	0
RN7SL679P	0	NA	NA	NA	NA	NA	0	0	0	0	0	0
RNU7-29P	0	NA	NA	NA	NA	NA	0	0	0	0	0	0
ENSG00000289452	0	NA	NA	NA	NA	NA	0	0	0	0	0	0
ENSG00000229247	0	NA	NA	NA	NA	NA	0	0	0	0	0	0
ENSG00000238316	0	NA	NA	NA	NA	NA	0	0	0	0	0	0
ENSG00000235069	0	NA	NA	NA	NA	NA	0	0	0	0	0	0
ENSG00000260063	16.4764	0.0327799	1.17352	0.027933	0.977716	NA	18.4598	14.4929	18.5662	18.3534	10.1016	18.8842
ARID1A	1987.18	0.134453	0.134035	1.00312	0.315804	0.682213	2101.8	1872.55	2213.28	1990.32	1437.8	2307.31
PIGV	344.022	0.0603435	0.273497	0.220637	0.825375	0.953602	316.153	371.891	301.944	330.361	414.166	329.616
RN7SL165P	0	NA	NA	NA	NA	NA	0	0	0	0	0	0
ENSG00000287810	0	NA	NA	NA	NA	NA	0	0	0	0	0	0
ZDHHC18	1421.97	-0.0120488	0.145814	-0.0826314	0.934145	0.986676	1681.03	1162.91	1634.8	1727.26	658.849	1666.96
SFN	1356.28	0.801554	0.148131	5.41113	6.26286e-08	2.54488e-06	1442.56	1270	1394.42	1490.7	25.8152	2514.18
GPN2	758.151	0.0514285	0.191784	0.268158	0.788578	0.942272	822.427	693.876	863.815	781.039	535.385	852.366
ENSG00000226698	0	NA	NA	NA	NA	NA	0	0	0	0	0	0
ENSG00000289554	32.4495	-0.211402	0.871237	-0.242646	0.80828	0.949469	32.7773	32.1216	40.0638	25.4908	35.9168	28.3264
GPATCH3	262.757	-0.190135	0.303677	-0.62611	0.531243	0.837174	342.749	182.765	344.94	340.558	65.0992	300.431
NUDC	3901.15	0.0010738	0.104846	0.0102417	0.991828	0.997887	4571.91	3230.38	4440.24	4703.57	1885.63	4575.14
NR0B2	1.58278	2.0785	4.10702	0.506085	0.612797	NA	1.01963	2.14594	0	2.03927	0	4.29187
KDF1	0.524892	-1.65124	6.11901	-0.269854	0.787273	NA	0.488583	0.5612	0.977166	0	1.1224	0
RPL12P13	0.244292	-1.65138	6.119	-0.269877	0.787255	NA	0.488583	0	0.977166	0	0	0
RPL32P6	0	NA	NA	NA	NA	NA	0	0	0	0	0	0
OSTCP2	0	NA	NA	NA	NA	NA	0	0	0	0	0	0
TRNP1	559.156	0.682875	0.21613	3.15955	0.00158012	0.019428	441.675	676.638	437.77	445.58	644.258	709.017
TENT5B	515.782	-0.133366	0.222114	-0.600439	0.548213	0.844456	651.509	380.055	658.61	644.408	166.115	593.995
SLC9A1	863.26	0.134048	0.177195	0.756497	0.449351	0.789405	1058.28	668.238	1083.68	1032.89	175.095	1161.38
ENSG00000229985	0	NA	NA	NA	NA	NA	0	0	0	0	0	0
CHCHD3P3	0	NA	NA	NA	NA	NA	0	0	0	0	0	0
NPM1P39	6.73815	0.460187	1.83447	0.250856	0.801926	NA	4.992	8.4843	4.88583	5.09817	10.1016	6.867
SNRPEP7	0	NA	NA	NA	NA	NA	0	0	0	0	0	0
WDTC1-DT	0	NA	NA	NA	NA	NA	0	0	0	0	0	0
WDTC1	1229.98	-0.238083	0.15252	-1.56099	0.118525	0.411951	1663.33	796.63	1674.86	1651.81	182.951	1410.31
ENSG00000243659	2.90395	-1.52857	2.89388	-0.528209	0.597354	NA	4.94953	0.858375	6.84016	3.0589	0	1.71675
TMEM222	729.756	-0.0792179	0.189653	-0.4177	0.676166	0.90742	971.231	488.281	960.554	981.907	57.2424	919.319
RNU6-48P	1.2453	1.76496	4.36775	0.404088	0.686148	NA	0.509817	1.98078	0	1.01963	2.2448	1.71675
ACTG1P20	4.66122	-0.494586	2.20042	-0.224769	0.822159	NA	6.0541	3.26834	2.9315	9.1767	2.2448	4.29187
SYTL1	101.773	1.46791	0.480982	3.05191	0.00227391	0.0261564	84.6941	118.852	90.8764	78.5118	3.3672	234.336
MAP3K6	353.281	0.349731	0.262753	1.33103	0.18318	0.523833	423.003	283.56	428.976	417.03	28.06	539.059
FCN3	0	NA	NA	NA	NA	NA	0	0	0	0	0	0
CD164L2	0	NA	NA	NA	NA	NA	0	0	0	0	0	0
ENSG00000231207	0	NA	NA	NA	NA	NA	0	0	0	0	0	0
GPR3	54.9069	-0.834718	0.664381	-1.25639	0.208976	0.560919	73.4992	36.3146	66.4473	80.551	31.4272	41.202
WASF2	3748.11	-0.0626608	0.108065	-0.579842	0.562021	0.853625	3721.97	3774.25	3856.87	3587.07	3984.52	3563.97
ENSG00000241169	0	NA	NA	NA	NA	NA	0	0	0	0	0	0
ENSG00000237429	0.928387	0.781942	4.78361	0.163463	0.870154	NA	0.9984	0.858375	0.977166	1.01963	0	1.71675
AHDC1	1355.19	-0.0973733	0.157464	-0.618385	0.536322	0.840138	1819.89	890.494	1954.33	1685.45	79.6904	1701.3
FGR	0.764725	-3.27398	6.00475	-0.545232	0.585594	NA	1.52945	0	0	3.0589	0	0
ENSG00000235912	9.11871	0.267501	1.55496	0.172031	0.863413	NA	9.984	8.25342	9.77166	10.1963	4.4896	12.0172
LINC02574	0	NA	NA	NA	NA	NA	0	0	0	0	0	0
IFI6	370.835	-0.518227	0.260771	-1.98729	0.0468908	0.235011	480.698	260.971	471.971	489.424	186.319	335.624
ENSG00000225886	0	NA	NA	NA	NA	NA	0	0	0	0	0	0
RNU6-949P	0	NA	NA	NA	NA	NA	0	0	0	0	0	0
CHMP1AP1	0	NA	NA	NA	NA	NA	0	0	0	0	0	0
RNU6-424P	0	NA	NA	NA	NA	NA	0	0	0	0	0	0
ENSG00000287244	0.244292	-1.65138	6.119	-0.269877	0.787255	NA	0.488583	0	0.977166	0	0	0
FAM76A	327.005	-0.479326	0.286492	-1.67309	0.0943096	0.361318	287.242	366.769	271.652	302.831	527.528	206.01
ENSG00000231344	6.30375	-2.38169	2.06023	-1.15603	0.247668	NA	8.94313	3.66438	10.7488	7.13743	5.612	1.71675
RPEP3	0	NA	NA	NA	NA	NA	0	0	0	0	0	0
STX12	853.238	-0.0932185	0.187046	-0.498371	0.618222	0.884038	628.058	1078.42	658.61	597.505	1567.99	588.845
ENSG00000269971	1.20899	0.78208	4.00869	0.195096	0.845318	NA	0.9984	1.41957	0.977166	1.01963	1.1224	1.71675
ENSG00000270031	2.73488	1.18936	2.83182	0.419997	0.674487	NA	1.50822	3.96155	0.977166	2.03927	4.4896	3.4335
RNU6-1245P	0	NA	NA	NA	NA	NA	0	0	0	0	0	0
ENSG00000286433	0.254908	-1.68233	6.11722	-0.275015	0.783304	NA	0.509817	0	0	1.01963	0	0
PPP1R8	1677.31	-0.210399	0.140722	-1.49514	0.134877	0.440701	1452.1	1902.52	1401.26	1502.94	2550.09	1254.94
SCARNA1	1.49359	-1.21789	3.75273	-0.324535	0.745533	NA	1.9968	0.990388	1.95433	2.03927	1.1224	0.858375
THEMIS2	0	NA	NA	NA	NA	NA	0	0	0	0	0	0
RPA2	1333.51	0.0893603	0.150393	0.594179	0.552393	0.847709	1101.32	1565.7	1097.36	1105.28	1959.71	1171.68
SMPDL3B	14.2552	-1.31904	1.29181	-1.02108	0.307218	NA	21.4125	7.09787	23.452	19.373	5.612	8.58375
ENSG00000227050	0.214594	2.22473	5.9479	0.374036	0.708378	NA	0	0.429187	0	0	0	0.858375
XKR8	158.218	0.170873	0.387181	0.441325	0.658978	0.900398	184.513	131.923	189.57	179.455	56.12	207.727
EYA3	558.376	0.0967894	0.21914	0.441678	0.658722	0.900251	476.831	639.921	462.2	491.463	769.967	509.875
ENSG00000238231	0.703177	-0.189945	5.86152	-0.0324054	0.974149	NA	0.977166	0.429187	1.95433	0	0	0.858375
RN7SL559P	0.769183	-2.63232	5.97944	-0.440228	0.659772	NA	0.977166	0.5612	1.95433	0	1.1224	0
SPCS2P4	19.7913	-0.482402	1.10879	-0.435071	0.663511	NA	17.9924	21.5902	16.6118	19.373	30.3048	12.8756
ENSG00000228943	0	NA	NA	NA	NA	NA	0	0	0	0	0	0
ENSG00000289576	0	NA	NA	NA	NA	NA	0	0	0	0	0	0
ENSG00000214812	0	NA	NA	NA	NA	NA	0	0	0	0	0	0
RNU6-176P	0.214594	2.22473	5.9479	0.374036	0.708378	NA	0	0.429187	0	0	0	0.858375
PTAFR	1.02009	0.790679	4.83263	0.163613	0.870036	NA	0.488583	1.55159	0.977166	0	2.2448	0.858375
DNAJC8	4332.42	-0.171102	0.105004	-1.62949	0.103209	0.381653	3655.37	5009.47	3519.75	3791	6772.57	3246.37
ATP5IF1	2268.84	0.0903376	0.125684	0.718769	0.472283	0.803249	2090.82	2446.86	2014.92	2166.72	2667.95	2225.77
ENSG00000270605	110.871	0.410122	0.461089	0.889463	0.373754	0.732207	114.349	107.393	110.42	118.277	62.8544	151.932
ENSG00000271398	0	NA	NA	NA	NA	NA	0	0	0	0	0	0
SESN2	344.26	0.113431	0.268763	0.422046	0.672991	0.907043	403.842	284.678	419.204	388.48	132.443	436.913
MED18	418.509	-0.234622	0.250536	-0.936481	0.349026	0.711667	460.602	376.416	434.839	486.365	361.413	391.419
PHACTR4	1076.72	-0.156722	0.167753	-0.93424	0.35018	0.712277	923.287	1230.15	961.531	885.042	1631.97	828.331
ENSG00000229820	0.214594	2.22473	5.9479	0.374036	0.708378	NA	0	0.429187	0	0	0	0.858375
RNU6ATAC27P	0.244292	-1.65138	6.119	-0.269877	0.787255	NA	0.488583	0	0.977166	0	0	0
RCC1	926.823	0.392907	0.171898	2.2857	0.0222721	0.140736	928.937	924.709	936.125	921.749	629.667	1219.75
SNHG3	1284.42	-0.00748882	0.154426	-0.0484946	0.961322	0.993172	1262.44	1306.39	1213.64	1311.25	1356.98	1255.8
SNORA73A	0	NA	NA	NA	NA	NA	0	0	0	0	0	0
SNORA73B	18.6319	-0.146302	1.15848	-0.126288	0.899504	NA	23.728	13.5357	34.2008	13.2552	5.612	21.4594
PRDX3P2	0	NA	NA	NA	NA	NA	0	0	0	0	0	0
ENSG00000279443	23.8967	-0.214283	0.982698	-0.218056	0.827386	NA	29.8671	17.9264	33.2236	26.5105	10.1016	25.7512
TRNAU1AP	272.759	0.304893	0.305715	0.997311	0.318613	0.683342	232.818	312.699	218.885	246.751	337.843	287.555
SNHG12	282.44	0.528964	0.296927	1.78146	0.0748374	0.315447	229.037	335.842	228.657	229.418	341.21	330.474
SNORD99	4.62331	1.79031	2.17216	0.824209	0.409821	NA	2.97397	6.27265	3.90866	2.03927	2.2448	10.3005
SNORA61	0	NA	NA	NA	NA	NA	0	0	0	0	0	0
SNORA44	0	NA	NA	NA	NA	NA	0	0	0	0	0	0
SNORA16A	0	NA	NA	NA	NA	NA	0	0	0	0	0	0
TAF12	440.146	-0.321046	0.243423	-1.31888	0.187209	0.529859	437.49	442.801	442.656	432.325	535.385	350.217
RAB42	0.429187	3.22464	5.85979	0.550301	0.582113	NA	0	0.858375	0	0	0	1.71675
TAF12-DT	5.13117	0.262261	2.06308	0.127121	0.898844	NA	5.01323	5.24911	3.90866	6.1178	4.4896	6.00862
ENSG00000270103	0	NA	NA	NA	NA	NA	0	0	0	0	0	0
RNU11	0	NA	NA	NA	NA	NA	0	0	0	0	0	0
GMEB1	450.714	-0.449257	0.255114	-1.761	0.0782379	0.323887	411.256	490.171	453.405	369.107	679.052	301.289
ENSG00000252777	0.495194	2.22487	5.94789	0.37406	0.708359	NA	0	0.990388	0	0	1.1224	0.858375
ENSG00000289291	20.2538	0.0705774	1.06672	0.0661629	0.947248	NA	22.8783	17.6292	26.3835	19.373	11.224	24.0345
YTHDF2	3002.7	-0.427758	0.112636	-3.79769	0.00014605	0.00269273	2916.67	3088.73	2885.57	2947.76	4009.22	2168.25
OPRD1	19.8926	-1.3243	1.1188	-1.18368	0.236538	NA	32.225	7.56021	42.0181	22.4319	2.2448	12.8756
ENSG00000233427	2.14138	-0.21799	3.23008	-0.0674874	0.946194	NA	2.9952	1.28756	2.9315	3.0589	0	2.57512
EPB41	1326.11	-0.227484	0.150886	-1.50766	0.131641	0.435656	1349.62	1302.59	1377.8	1321.44	1452.39	1152.8
ENSG00000225616	0	NA	NA	NA	NA	NA	0	0	0	0	0	0
Metazoa_SRP	68.8459	-0.0963733	0.589485	-0.163487	0.870135	0.968363	88.0717	49.62	99.6709	76.4725	16.836	82.404
TMEM200B	59.4435	0.35937	0.629289	0.571073	0.56795	0.85664	64.2163	54.6708	71.3331	57.0995	26.9376	82.404
ENSG00000225750	0.524892	-1.65124	6.11901	-0.269854	0.787273	NA	0.488583	0.5612	0.977166	0	1.1224	0
SRSF4	2335.87	-0.012715	0.120816	-0.105243	0.916183	0.983948	2440.34	2231.4	2423.37	2457.32	2043.89	2418.9
ENSG00000277916	0	NA	NA	NA	NA	NA	0	0	0	0	0	0
MECR	261.102	0.114414	0.304961	0.375178	0.707528	0.918736	310.056	212.147	300.967	319.145	88.6697	335.624
ENSG00000237934	0	NA	NA	NA	NA	NA	0	0	0	0	0	0
PTPRU	541.981	0.184633	0.218615	0.844555	0.398359	0.750551	672.242	411.72	642.975	701.508	59.4872	763.953
LINC01756	0	NA	NA	NA	NA	NA	0	0	0	0	0	0
ENSG00000225011	0	NA	NA	NA	NA	NA	0	0	0	0	0	0
ENSG00000228176	0.994394	-0.21789	4.44456	-0.049024	0.9609	NA	0.9984	0.990388	0.977166	1.01963	1.1224	0.858375
ENSG00000284676	0	NA	NA	NA	NA	NA	0	0	0	0	0	0
ENSG00000270927	0	NA	NA	NA	NA	NA	0	0	0	0	0	0
LINC01648	0	NA	NA	NA	NA	NA	0	0	0	0	0	0
ENSG00000233372	0	NA	NA	NA	NA	NA	0	0	0	0	0	0
ENSG00000231251	0	NA	NA	NA	NA	NA	0	0	0	0	0	0
ENSG00000236335	0	NA	NA	NA	NA	NA	0	0	0	0	0	0
ENSG00000231949	0	NA	NA	NA	NA	NA	0	0	0	0	0	0
ENSG00000289710	0	NA	NA	NA	NA	NA	0	0	0	0	0	0
MATN1	2.26688	1.97866	3.48745	0.567365	0.570466	NA	1.52945	3.00431	0	3.0589	0	6.00862
MATN1-AS1	21.8417	0.55581	1.02122	0.544262	0.586261	NA	24.5351	19.1483	20.5205	28.5497	2.2448	36.0517
ENSG00000287510	0	NA	NA	NA	NA	NA	0	0	0	0	0	0
LAPTM5	28.4016	0.535113	0.903529	0.592247	0.553685	0.847709	29.0385	27.7646	24.4292	33.6479	13.4688	42.0604
MIR4420	0	NA	NA	NA	NA	NA	0	0	0	0	0	0
ENSG00000229607	0	NA	NA	NA	NA	NA	0	0	0	0	0	0
LINC01778	0.9984	-3.66052	5.26601	-0.695122	0.486979	NA	1.9968	0	1.95433	2.03927	0	0
RN7SKP91	0	NA	NA	NA	NA	NA	0	0	0	0	0	0
ENSG00000235143	0	NA	NA	NA	NA	NA	0	0	0	0	0	0
SDC3	1052.35	-0.205131	0.165346	-1.24062	0.214747	0.566532	1342.7	761.991	1391.48	1293.91	359.168	1164.81
RN7SL371P	0	NA	NA	NA	NA	NA	0	0	0	0	0	0
PUM1	2104.86	0.00352602	0.127749	0.0276011	0.97798	0.995677	1972.75	2236.96	2028.6	1916.91	2496.22	1977.7
ENSG00000237329	0	NA	NA	NA	NA	NA	0	0	0	0	0	0
ENSG00000232768	0	NA	NA	NA	NA	NA	0	0	0	0	0	0
SELENOWP1	0	NA	NA	NA	NA	NA	0	0	0	0	0	0
ENSG00000225142	0	NA	NA	NA	NA	NA	0	0	0	0	0	0
NKAIN1	45.009	-0.0316809	0.726492	-0.043608	0.965217	0.993836	43.8659	46.1522	45.9268	41.805	49.3856	42.9187
SNRNP40	1204.24	-0.0604674	0.15638	-0.386669	0.699002	0.916243	1093.84	1314.64	1089.54	1098.15	1580.34	1048.93
ENSG00000229447	2.56907	-1.52398	3.13853	-0.48557	0.627272	NA	2.46415	2.67399	3.90866	1.01963	4.4896	0.858375
ZCCHC17	818.013	0.275412	0.18525	1.48671	0.137093	0.445302	655.248	980.779	674.245	636.251	1168.42	793.138
ENSG00000229044	0.5612	-0.217528	6.12028	-0.0355422	0.971647	NA	0	1.1224	0	0	2.2448	0
FABP3	478.834	-0.345049	0.230317	-1.49814	0.134096	0.439742	650.935	306.733	638.089	663.781	101.016	512.45
SERINC2	2060.4	0.0531812	0.125635	0.4233	0.672076	0.906872	2696.95	1423.84	2743.88	2650.03	49.3856	2798.3
ENSG00000215899	0.244292	-1.65138	6.119	-0.269877	0.787255	NA	0.488583	0	0.977166	0	0	0
RNU6-40P	0.214594	2.22473	5.9479	0.374036	0.708378	NA	0	0.429187	0	0	0	0.858375
LDC1P	0	NA	NA	NA	NA	NA	0	0	0	0	0	0
LINC01226	3.86204	-1.32257	2.50505	-0.527962	0.597525	NA	6.43651	1.28756	8.79449	4.07853	0	2.57512
ENSG00000229167	6.35003	-1.13663	1.89848	-0.598702	0.549371	NA	9.43171	3.26834	11.726	7.13743	2.2448	4.29187
TINAGL1	5408.42	-0.505163	0.0938787	-5.38101	7.40672e-08	2.95939e-06	7860.28	2956.56	7910.16	7810.39	374.882	5538.23
HCRTR1	0.429187	3.22464	5.85979	0.550301	0.582113	NA	0	0.858375	0	0	0	1.71675
PEF1	1571.13	-0.359535	0.139508	-2.57717	0.00996118	0.0786034	2009.93	1132.33	1983.65	2036.21	698.133	1566.53
PEF1-AS1	8.50157	-1.21997	1.68101	-0.725737	0.468	NA	13.9988	3.00431	12.7032	15.2945	0	6.00862
ENSG00000264078	0	NA	NA	NA	NA	NA	0	0	0	0	0	0
COL16A1	1522.39	-0.632121	0.142421	-4.4384	9.06316e-06	0.000235511	2277.46	767.318	2341.29	2213.62	65.0992	1469.54
ADGRB2	1332.54	-0.209179	0.148991	-1.40397	0.160328	0.487426	1837.67	827.405	1886.91	1788.44	65.0992	1589.71
MIR4254	0	NA	NA	NA	NA	NA	0	0	0	0	0	0
ENSG00000254545	0	NA	NA	NA	NA	NA	0	0	0	0	0	0
SPOCD1	273.155	0.223649	0.30056	0.744107	0.456812	0.794558	289.663	256.647	277.515	301.811	175.095	338.2
ENSG00000203620	0	NA	NA	NA	NA	NA	0	0	0	0	0	0
ENSG00000269967	1.6825	-0.545463	3.6479	-0.149528	0.881137	NA	2.50662	0.858375	1.95433	3.0589	0	1.71675
PTP4A2	6066.49	0.121882	0.0964953	1.26309	0.206558	0.557876	4575.5	7557.49	4415.81	4735.18	10136.4	4978.57
ENSG00000288678	0	NA	NA	NA	NA	NA	0	0	0	0	0	0
ENSG00000228634	0	NA	NA	NA	NA	NA	0	0	0	0	0	0
ENSG00000284702	0	NA	NA	NA	NA	NA	0	0	0	0	0	0
KHDRBS1	9010.43	0.0790962	0.0850293	0.930222	0.352256	0.714139	7409.04	10611.8	7466.53	7351.56	13397	7826.66
ENSG00000203325	0	NA	NA	NA	NA	NA	0	0	0	0	0	0
TMEM39B	341.124	0.0571933	0.272432	0.209936	0.833718	0.955802	430.714	251.535	402.592	458.835	54.9976	448.072
MIR5585	0.469502	0.76009	5.94474	0.127859	0.89826	NA	0.509817	0.429187	0	1.01963	0	0.858375
KPNA6	2917.89	-0.00271574	0.113143	-0.0240027	0.98085	0.995858	2754.48	3081.3	2794.69	2714.26	3413.22	2749.37
ENSG00000250135	0	NA	NA	NA	NA	NA	0	0	0	0	0	0
TXLNA	1474.78	0.0623003	0.143264	0.434863	0.663662	0.902696	1588.35	1361.21	1559.56	1617.14	1064.04	1658.38
CCDC28B	156.83	-0.31374	0.395955	-0.792364	0.428149	0.773341	214.486	99.1743	194.456	234.516	25.8152	172.533
ENSG00000224066	30.1277	1.12901	0.907178	1.24452	0.213306	0.564827	28.2314	32.0239	38.1095	18.3534	2.2448	61.803
IQCC	15.1873	1.04823	1.22113	0.858414	0.390664	NA	12.4481	17.9264	13.6803	11.216	10.1016	25.7512
DCDC2B	0	NA	NA	NA	NA	NA	0	0	0	0	0	0
TMEM234	81.5187	0.624319	0.534077	1.16897	0.242416	0.599356	81.2953	81.7422	83.0591	79.5314	38.1616	125.323
EIF3I	4537.21	-0.00412171	0.0983146	-0.0419237	0.96656	0.993836	4999.67	4074.74	5025.56	4973.77	3164.05	4985.44
MTMR9LP	6.84727	1.37139	1.83307	0.74814	0.454376	NA	5.96916	7.72537	6.84016	5.09817	0	15.4507
FAM167B	128.776	-0.918198	0.433246	-2.11935	0.0340611	0.18893	202.781	54.7708	193.479	212.084	2.2448	107.297
LCK	0.429187	3.22464	5.85979	0.550301	0.582113	NA	0	0.858375	0	0	0	1.71675
HDAC1	2264.69	0.166198	0.124328	1.33677	0.181299	0.520767	2271.34	2258.04	2200.58	2342.1	1967.57	2548.51
MARCKSL1	4994.64	-0.343364	0.0958724	-3.58147	0.000341664	0.00554392	6168.26	3821.01	6170.8	6165.72	2780.19	4861.83
ENSG00000233775	0.754108	-3.25501	5.94275	-0.547729	0.583878	NA	1.50822	0	0.977166	2.03927	0	0
TSSK3	5.01629	-1.33548	2.15598	-0.619433	0.535631	NA	6.50022	3.53236	5.863	7.13743	4.4896	2.57512
FAM229A	177.686	0.159247	0.367673	0.43312	0.664927	0.903154	218.331	137.042	205.205	231.457	30.3048	243.778
BSDC1	2028.63	-0.351676	0.1269	-2.77129	0.00558348	0.0508182	2586	1471.25	2617.83	2554.18	915.879	2026.62
GAPDHP20	0	NA	NA	NA	NA	NA	0	0	0	0	0	0
ENSG00000270850	0	NA	NA	NA	NA	NA	0	0	0	0	0	0
LRRC37A12P	0	NA	NA	NA	NA	NA	0	0	0	0	0	0
RN7SL122P	0	NA	NA	NA	NA	NA	0	0	0	0	0	0
ENSG00000254553	0.214594	2.22473	5.9479	0.374036	0.708378	NA	0	0.429187	0	0	0	0.858375
ZBTB8B	29.5571	0.125614	0.911287	0.137843	0.890365	0.97496	20.4566	38.6577	20.5205	20.3927	54.9976	22.3177
ZBTB8A	135.81	-0.168547	0.433918	-0.38843	0.697698	0.916044	123.525	148.095	110.42	136.631	186.319	109.872
ZBTB8OS	766.16	-0.117286	0.194846	-0.601943	0.547212	0.84382	650.914	881.405	615.615	686.213	1162.81	600.004
RBBP4	6546.9	-0.314626	0.0933851	-3.36912	0.000754078	0.0108057	5189.55	7904.24	5061.72	5317.39	11635.9	4172.56
SYNC	1657.88	-0.306828	0.140712	-2.18053	0.0292179	0.17057	1415.29	1900.47	1453.05	1377.52	2656.72	1144.21
ENSG00000224409	10.0846	0.179717	1.53898	0.116777	0.907037	NA	12.873	7.29618	17.589	8.15707	0	14.5924
KIAA1522	3308.72	-0.302672	0.109806	-2.75642	0.00584386	0.0525544	4473.02	2144.42	4603.43	4342.62	662.216	3626.63
YARS1	3353.8	-0.353109	0.109607	-3.22159	0.00127483	0.0163123	3676.41	3031.19	3584.25	3768.57	3184.25	2878.13
S100PBP	1453.21	-0.432509	0.146905	-2.94414	0.00323852	0.0342324	1260.38	1646.04	1261.52	1259.25	2358.16	933.912
FNDC5	35.4667	-1.68555	0.837494	-2.01261	0.0441552	0.225717	57.9921	12.9413	52.767	63.2173	7.8568	18.0259
HPCA	1.63156	0.380632	3.69448	0.103027	0.917941	NA	1.97557	1.28756	2.9315	1.01963	0	2.57512
TMEM54	675.816	0.105758	0.195716	0.540368	0.588943	0.867146	875.894	475.737	866.746	885.042	8.97921	942.495
ENSG00000287691	0	NA	NA	NA	NA	NA	0	0	0	0	0	0
RNF19B	340.309	-0.058559	0.275457	-0.212589	0.831648	0.955556	344.214	336.403	324.419	364.009	342.332	330.474
ENSG00000278966	0.244292	-1.65138	6.119	-0.269877	0.787255	NA	0.488583	0	0.977166	0	0	0
ENSG00000217644	0	NA	NA	NA	NA	NA	0	0	0	0	0	0
ENSG00000239670	0	NA	NA	NA	NA	NA	0	0	0	0	0	0
ENSG00000236065	0	NA	NA	NA	NA	NA	0	0	0	0	0	0
AK2	3173.99	0.0163007	0.112298	0.145156	0.884588	0.973617	2845.95	3502.04	2761.47	2930.43	4125.94	2878.13
AZIN2	87.1909	-0.0150988	0.531867	-0.0283883	0.977352	0.995373	113.669	60.7131	94.7851	132.552	8.97921	112.447
ENSG00000278997	2.57718	1.35444	2.85205	0.474901	0.634858	NA	2.01803	3.13632	0.977166	3.0589	1.1224	5.15025
TRIM62	119.857	-0.294933	0.447391	-0.659229	0.509749	0.824052	157.938	81.7753	169.05	146.827	34.7944	128.756
ENSG00000279179	1.71219	-1.80292	3.74798	-0.481038	0.630489	NA	2.9952	0.429187	2.9315	3.0589	0	0.858375
ENSG00000284721	0	NA	NA	NA	NA	NA	0	0	0	0	0	0
ZNF362	460.404	-0.343043	0.237638	-1.44356	0.148864	0.46714	598.891	321.917	569.688	628.094	171.727	472.106
ENSG00000270115	1.14298	1.36691	4.34738	0.314422	0.7532	NA	0.9984	1.28756	0.977166	1.01963	0	2.57512
A3GALT2	3.7114	0.44102	2.58599	0.170542	0.864584	NA	4.41848	3.00431	7.81733	1.01963	0	6.00862
ENSG00000225313	0	NA	NA	NA	NA	NA	0	0	0	0	0	0
PHC2	2143.61	-0.197295	0.123499	-1.59754	0.110146	0.394886	2848.18	1439.05	2846.48	2849.88	393.963	2484.14
MIR3605	1.67188	-0.534357	3.65642	-0.146142	0.883809	NA	2.48538	0.858375	2.9315	2.03927	0	1.71675
RN7SKP16	5.25853	0.63533	2.02508	0.313731	0.753726	NA	4.97076	5.54629	5.863	4.07853	3.3672	7.72537
PHC2-AS1	0.947468	-0.774385	5.30659	-0.145929	0.883977	NA	1.46575	0.429187	2.9315	0	0	0.858375
TLR12P	0	NA	NA	NA	NA	NA	0	0	0	0	0	0
ZSCAN20	326.031	-0.0926861	0.279019	-0.332186	0.739749	0.928018	316.684	335.379	324.419	308.949	373.759	296.998
ENSG00000235907	0.254908	-1.68233	6.11722	-0.275015	0.783304	NA	0.509817	0	0	1.01963	0	0
CSMD2	238.146	0.740104	0.318008	2.32731	0.0199486	0.130958	224.066	252.225	222.794	225.339	130.198	374.251
HSPD1P14	0	NA	NA	NA	NA	NA	0	0	0	0	0	0
HMGB4	0	NA	NA	NA	NA	NA	0	0	0	0	0	0
CSMD2-AS1	0	NA	NA	NA	NA	NA	0	0	0	0	0	0
RNA5SP42	0	NA	NA	NA	NA	NA	0	0	0	0	0	0
C1orf94	1.84876	4.80983	3.92241	1.22624	0.220107	NA	0	3.69752	0	0	2.2448	5.15025
ENSG00000270241	0	NA	NA	NA	NA	NA	0	0	0	0	0	0
ENSG00000287703	0	NA	NA	NA	NA	NA	0	0	0	0	0	0
MIR552	0	NA	NA	NA	NA	NA	0	0	0	0	0	0
SMIM12	716.878	-0.136837	0.193446	-0.707366	0.479339	0.806901	771.083	662.673	763.167	779	624.055	701.292
GJB5	1.47451	0.170489	4.00715	0.0425462	0.966063	NA	1.52945	1.41957	0	3.0589	1.1224	1.71675
GJB4	7.40652	0.675169	1.71739	0.393137	0.694218	NA	6.9888	7.82424	6.84016	7.13743	4.4896	11.1589
ENSG00000255811	0	NA	NA	NA	NA	NA	0	0	0	0	0	0
GJB3	1.28756	4.80961	4.95122	0.971399	0.331349	NA	0	2.57512	0	0	0	5.15025
GJA4	0	NA	NA	NA	NA	NA	0	0	0	0	0	0
ENSG00000230163	0.2806	-0.217591	6.12028	-0.0355524	0.971639	NA	0	0.5612	0	0	1.1224	0
DLGAP3	20.9534	0.654309	1.04596	0.625559	0.531604	NA	23.4518	18.4551	23.452	23.4516	0	36.9101
ENSG00000284773	18.2396	0.34983	1.12303	0.311506	0.755416	NA	19.5431	16.936	15.6347	23.4516	8.97921	24.8929
GPR199P	6.31492	0.787216	1.874	0.420073	0.674432	NA	4.97076	7.65908	5.863	4.07853	6.7344	8.58375
ENSG00000271741	0	NA	NA	NA	NA	NA	0	0	0	0	0	0
TMEM35B	6.62812	-0.0628888	1.86199	-0.0337751	0.973056	NA	8.96436	4.29187	9.77166	8.15707	0	8.58375
ZMYM6	261.009	0.0571408	0.313219	0.182431	0.855245	0.96222	211.236	310.782	203.251	219.221	401.819	219.744
ZMYM1	383.337	0.141497	0.259917	0.544393	0.586171	0.865699	308.952	457.722	304.876	313.027	574.669	340.775
RPL12P45	0	NA	NA	NA	NA	NA	0	0	0	0	0	0
EFCAB14P1	0	NA	NA	NA	NA	NA	0	0	0	0	0	0
ENSG00000284640	0.214594	2.22473	5.9479	0.374036	0.708378	NA	0	0.429187	0	0	0	0.858375
SFPQ	10935.6	-0.04703	0.0839002	-0.560547	0.575107	0.860301	9598.23	12272.9	9388.61	9807.85	15255.7	9290.19
ZMYM4	2194.87	-0.198423	0.129433	-1.53301	0.125272	0.425203	1850.86	2538.87	1772.58	1929.15	3464.85	1612.89
RN7SL503P	0	NA	NA	NA	NA	NA	0	0	0	0	0	0
SNORA62	0	NA	NA	NA	NA	NA	0	0	0	0	0	0
RPL5P4	14.1655	0.51909	1.29858	0.399737	0.68935	NA	8.9856	19.3454	8.79449	9.1767	25.8152	12.8756
ZMYM4-AS1	0.2806	-0.217591	6.12028	-0.0355524	0.971639	NA	0	0.5612	0	0	1.1224	0
KIAA0319L	1228.72	-0.356578	0.156054	-2.28497	0.0223146	0.140943	1369.34	1088.11	1409.07	1329.6	1106.69	1069.53
ENSG00000236274	0	NA	NA	NA	NA	NA	0	0	0	0	0	0
NCDN	793.427	-0.377805	0.18513	-2.04076	0.0412751	0.215526	1135.35	451.504	1173.58	1097.13	29.1824	873.825
TFAP2E-AS1	4.88222	1.07448	2.08373	0.51565	0.606099	NA	4.48218	5.28226	4.88583	4.07853	1.1224	9.44212
TFAP2E	10.1811	0.710726	1.47307	0.482481	0.629464	NA	9.96276	10.3994	10.7488	9.1767	4.4896	16.3091
PSMB2	4674.72	-0.135891	0.100809	-1.34801	0.177655	0.516264	4880.09	4469.34	4733.39	5026.79	4497.46	4441.23
C1orf216	731.792	0.120282	0.192131	0.626041	0.531288	0.837174	706.825	756.76	693.788	719.861	745.274	768.245
CLSPN	874.669	0.273351	0.179007	1.52704	0.126751	0.428096	705.274	1044.06	694.765	715.783	1235.76	852.366
ENSG00000232335	2.35708	1.78926	3.45886	0.517297	0.604949	NA	0.488583	4.22558	0.977166	0	6.7344	1.71675
2004-08-01	689.292	-0.030964	0.200064	-0.15477	0.877002	0.971059	587.633	790.952	571.642	603.623	1006.79	575.111
2001-08-01	1370.7	-0.0561303	0.147767	-0.379856	0.704053	0.917501	1342.21	1399.19	1343.6	1340.82	1507.38	1291
CFAP97P1	0	NA	NA	NA	NA	NA	0	0	0	0	0	0
ENSG00000286899	0	NA	NA	NA	NA	NA	0	0	0	0	0	0
ENSG00000271914	1.8402	-3.66043	3.94639	-0.927539	0.353647	NA	1.9968	1.6836	1.95433	2.03927	3.3672	0
2003-08-01	474.84	-0.0543138	0.239914	-0.226389	0.820899	0.952136	455.377	494.303	487.606	423.148	549.976	438.629
ENSG00000271554	0	NA	NA	NA	NA	NA	0	0	0	0	0	0
ENSG00000232862	0.458885	0.791102	5.94658	0.133035	0.894166	NA	0.488583	0.429187	0.977166	0	0	0.858375
TEKT2	0.214594	2.22473	5.9479	0.374036	0.708378	NA	0	0.429187	0	0	0	0.858375
ADPRS	524.073	-0.0697254	0.219917	-0.317053	0.751203	0.932729	671.158	376.987	669.359	672.958	114.485	639.489
COL8A2	54.7219	-0.268168	0.658066	-0.40751	0.683634	0.910961	68.2099	41.234	75.2418	61.178	25.8152	56.6527
TRAPPC3	1649.88	-0.0150687	0.142978	-0.105392	0.916065	0.983948	1577.94	1721.82	1498.97	1656.9	1882.27	1561.38
MAP7D1	6158.14	0.060474	0.0926408	0.65278	0.513898	0.826168	7873.96	4442.33	8054.78	7693.13	673.44	8211.21
RN7SL131P	0	NA	NA	NA	NA	NA	0	0	0	0	0	0
THRAP3	4472.69	-0.145503	0.101789	-1.42945	0.152875	0.474126	4495.52	4449.85	4623.95	4367.09	4835.3	4064.4
UBE2V2P4	0	NA	NA	NA	NA	NA	0	0	0	0	0	0
SH3D21	89.5705	0.603646	0.507548	1.18934	0.234307	0.589371	98.2893	80.8518	98.6938	97.8848	12.3464	149.357
EVA1B	199.119	0.135837	0.345224	0.393476	0.693968	0.914909	257.035	141.203	254.063	260.007	0	282.405
ENSG00000286379	15.0277	1.34043	1.23741	1.08325	0.278696	NA	11.5347	18.5208	8.79449	14.2749	7.8568	29.1847
STK40	962.785	0.180311	0.169887	1.06136	0.288529	0.653175	1171.82	753.745	1207.78	1135.87	179.584	1327.91
LSM10	716.049	-0.127158	0.192209	-0.661563	0.508251	0.823256	915.001	517.097	897.038	932.965	196.42	837.774
RNU4-27P	0	NA	NA	NA	NA	NA	0	0	0	0	0	0
OSCP1	208.772	-0.51754	0.347758	-1.48822	0.136693	0.444407	243.333	174.21	227.68	258.987	178.462	169.958
SNORA63C	0.858375	4.22456	5.81523	0.726465	0.467553	NA	0	1.71675	0	0	0	3.4335
MRPS15	1456.04	-0.176044	0.149429	-1.17811	0.238752	0.594457	1448.02	1464.06	1377.8	1518.23	1646.56	1281.55
CSF3R	0	NA	NA	NA	NA	NA	0	0	0	0	0	0
FTLP18	0	NA	NA	NA	NA	NA	0	0	0	0	0	0
ENSG00000284705	0	NA	NA	NA	NA	NA	0	0	0	0	0	0
ENSG00000284720	0	NA	NA	NA	NA	NA	0	0	0	0	0	0
ENSG00000234481	0	NA	NA	NA	NA	NA	0	0	0	0	0	0
GRIK3	0	NA	NA	NA	NA	NA	0	0	0	0	0	0
ENSG00000284650	0	NA	NA	NA	NA	NA	0	0	0	0	0	0
ENSG00000223944	0	NA	NA	NA	NA	NA	0	0	0	0	0	0
MIR4255	0	NA	NA	NA	NA	NA	0	0	0	0	0	0
RNU6-636P	0	NA	NA	NA	NA	NA	0	0	0	0	0	0
RNA5SP43	0	NA	NA	NA	NA	NA	0	0	0	0	0	0
RPS29P6	0	NA	NA	NA	NA	NA	0	0	0	0	0	0
ZC3H12A-DT	131.994	-0.199222	0.42457	-0.469233	0.638903	0.892784	161.613	102.375	164.164	159.063	63.9768	140.773
ZC3H12A	444.812	-0.603533	0.240722	-2.50718	0.0121698	0.0916285	648.259	241.366	620.5	676.017	56.12	426.612
MIR6732	0	NA	NA	NA	NA	NA	0	0	0	0	0	0
MEAF6	1395.74	-0.136145	0.148177	-0.918797	0.358202	0.719474	1196.15	1595.34	1191.17	1201.13	2102.26	1088.42
MIR5581	2.3677	1.76957	3.45382	0.51235	0.608406	NA	0.509817	4.22558	0	1.01963	6.7344	1.71675
SNIP1	538.384	-0.135862	0.224719	-0.604589	0.545452	0.843009	469.63	607.137	488.583	450.678	786.803	427.471
FTH1P1	0	NA	NA	NA	NA	NA	0	0	0	0	0	0
ENSG00000237749	1.26838	-3.64644	4.51463	-0.807696	0.419266	NA	1.97557	0.5612	2.9315	1.01963	1.1224	0
DNALI1	1.03471	-3.25459	4.86837	-0.668516	0.503804	NA	1.50822	0.5612	0.977166	2.03927	1.1224	0
GNL2	1356.97	-0.184424	0.151791	-1.21499	0.22437	0.576334	1279.86	1434.08	1233.18	1326.54	1741.97	1126.19
ENSG00000284748	0.254908	-1.68233	6.11722	-0.275015	0.783304	NA	0.509817	0	0	1.01963	0	0
RSPO1	1.01963	-3.68934	5.79192	-0.636981	0.524137	NA	2.03927	0	0	4.07853	0	0
C1orf109	369.771	0.401585	0.273207	1.46989	0.141591	0.453675	319.616	419.927	353.734	285.497	417.533	422.32
CDCA8	1235.9	0.441628	0.155491	2.84021	0.00450839	0.0437244	1053.04	1418.77	1020.16	1085.91	1407.49	1430.05
EPHA10	0	NA	NA	NA	NA	NA	0	0	0	0	0	0
ACTN4P2	0	NA	NA	NA	NA	NA	0	0	0	0	0	0
ENSG00000227416	0	NA	NA	NA	NA	NA	0	0	0	0	0	0
MANEAL	663.489	-0.218185	0.199679	-1.09268	0.274536	0.63824	760.866	566.112	764.144	757.588	478.143	654.081
ENSG00000233728	0.458885	0.791102	5.94658	0.133035	0.894166	NA	0.488583	0.429187	0.977166	0	0	0.858375
YRDC	479.436	-0.365728	0.235703	-1.55165	0.120746	0.415877	540.793	418.078	568.711	512.876	416.411	419.745
C1orf122	894.847	-0.250476	0.174848	-1.43253	0.151991	0.472613	1188.54	601.151	1212.66	1164.42	203.155	999.148
MTF1	666.354	-0.279127	0.201531	-1.38503	0.166042	0.496549	657.266	675.443	651.77	662.762	809.251	541.634
ENSG00000235673	0	NA	NA	NA	NA	NA	0	0	0	0	0	0
ENSG00000230955	2.28596	1.36697	3.12301	0.43771	0.661596	NA	1.9968	2.57512	1.95433	2.03927	0	5.15025
INPP5B	386.023	-0.254656	0.265532	-0.959039	0.337539	0.700588	369.621	402.426	398.684	340.558	494.979	309.873
SNORA63	0	NA	NA	NA	NA	NA	0	0	0	0	0	0
RNU6-584P	0	NA	NA	NA	NA	NA	0	0	0	0	0	0
SF3A3	3897.94	-0.0162775	0.105182	-0.154755	0.877014	0.971059	3048.07	4747.81	2985.24	3110.9	6481.86	3013.75
RNU6-510P	0.488583	-2.63241	6.03638	-0.436091	0.662771	NA	0.977166	0	1.95433	0	0	0
FHL3	695.243	-0.129805	0.197591	-0.656937	0.511222	0.825227	923.138	467.348	968.372	877.904	90.9145	843.782
UTP11	1145.77	-0.118573	0.161968	-0.732079	0.464121	0.798626	876.956	1414.59	864.792	889.12	2021.44	807.731
POU3F1	9.53327	0.702546	1.52396	0.461002	0.644797	NA	8.96436	10.1022	9.77166	8.15707	5.612	14.5924
MIR3659HG	1.4976	-4.2455	4.46858	-0.950077	0.342073	NA	2.9952	0	2.9315	3.0589	0	0
ENSG00000223589	0	NA	NA	NA	NA	NA	0	0	0	0	0	0
MIR3659	0	NA	NA	NA	NA	NA	0	0	0	0	0	0
LINC02786	0	NA	NA	NA	NA	NA	0	0	0	0	0	0
ENSG00000286552	0	NA	NA	NA	NA	NA	0	0	0	0	0	0
ENSG00000287987	0	NA	NA	NA	NA	NA	0	0	0	0	0	0
LINC01343	0	NA	NA	NA	NA	NA	0	0	0	0	0	0
ENSG00000275350	0	NA	NA	NA	NA	NA	0	0	0	0	0	0
RNU6-753P	0	NA	NA	NA	NA	NA	0	0	0	0	0	0
LINC01685	0	NA	NA	NA	NA	NA	0	0	0	0	0	0
HSPA5P1	0.983777	-0.19113	4.83994	-0.0394902	0.9685	NA	0.977166	0.990388	1.95433	0	1.1224	0.858375
ENSG00000284632	0	NA	NA	NA	NA	NA	0	0	0	0	0	0
RRAGC	1103.85	-0.148738	0.167615	-0.887375	0.374877	0.733657	836.553	1371.14	800.299	872.806	1987.77	754.511
ENSG00000273637	0	NA	NA	NA	NA	NA	0	0	0	0	0	0
RRAGC-DT	21.4279	-0.424236	1.0596	-0.400375	0.68888	NA	23.0481	19.8078	18.5662	27.5301	22.448	17.1675
MYCBP	425.821	0.479513	0.251467	1.90687	0.0565379	0.265373	269.695	581.947	257.972	281.419	787.925	375.968
ENSG00000274944	0.214594	2.22473	5.9479	0.374036	0.708378	NA	0	0.429187	0	0	0	0.858375
GJA9	0.214594	2.22473	5.9479	0.374036	0.708378	NA	0	0.429187	0	0	0	0.858375
RHBDL2	102.067	0.375375	0.481931	0.778897	0.43604	0.778674	97.2697	106.864	98.6938	95.8455	87.5473	126.181
RNU6-605P	0	NA	NA	NA	NA	NA	0	0	0	0	0	0
EIF1P2	0	NA	NA	NA	NA	NA	0	0	0	0	0	0
AKIRIN1	3281.07	-0.160233	0.108924	-1.47106	0.141275	0.453243	3021.52	3540.62	3010.65	3032.39	4377.36	2703.88
NDUFS5	4195.73	-0.179206	0.110031	-1.62869	0.103379	0.381985	4521.6	3869.87	4268.26	4774.94	3746.57	3993.16
MACF1	21704.9	-0.139381	0.0766979	-1.81727	0.0691762	0.299938	19809.6	23600.2	20192.2	19427.1	29215	17985.5
RNU6-608P	0	NA	NA	NA	NA	NA	0	0	0	0	0	0
RNA5SP44	0	NA	NA	NA	NA	NA	0	0	0	0	0	0
ENSG00000287422	0	NA	NA	NA	NA	NA	0	0	0	0	0	0
ENSG00000226438	0	NA	NA	NA	NA	NA	0	0	0	0	0	0
HSPE1P8	0	NA	NA	NA	NA	NA	0	0	0	0	0	0
BMP8A	23.8347	-0.261696	0.982849	-0.266263	0.790037	NA	30.8655	16.804	34.2008	27.5301	7.8568	25.7512
OXCT2P1	0.91777	0.809475	5.28291	0.153225	0.878221	NA	0.977166	0.858375	1.95433	0	0	1.71675
PPIEL	36.0303	0.684768	0.79952	0.856474	0.391736	0.745198	36.8346	35.2259	41.041	32.6283	11.224	59.2278
PABPC4	5151.7	0.162071	0.0980124	1.65358	0.0982139	0.37005	4546.03	5757.36	4668.9	4423.17	6427.99	5086.73
PABPC4-AS1	3.46441	0.761624	2.91501	0.261277	0.793879	NA	1.01963	5.90918	0	2.03927	10.1016	1.71675
SNORA55	0	NA	NA	NA	NA	NA	0	0	0	0	0	0
HEYL	0	NA	NA	NA	NA	NA	0	0	0	0	0	0
ENSG00000225903	0	NA	NA	NA	NA	NA	0	0	0	0	0	0
NT5C1A	12.8064	0.682866	1.33006	0.513409	0.607665	NA	13.8927	11.7201	17.589	10.1963	1.1224	22.3177
HPCAL4	7.00517	0.76908	1.81824	0.422981	0.672309	NA	6.0541	7.95625	2.9315	9.1767	5.612	10.3005
PPIE	1303.77	-0.0586375	0.156592	-0.374461	0.708061	0.918968	1322.35	1285.2	1248.82	1395.88	1300.86	1269.54
ENSG00000225333	0.244292	-1.65138	6.119	-0.269877	0.787255	NA	0.488583	0	0.977166	0	0	0
RNU7-121P	0	NA	NA	NA	NA	NA	0	0	0	0	0	0
ENSG00000289711	0	NA	NA	NA	NA	NA	0	0	0	0	0	0
BMP8B	43.5726	-0.534372	0.749188	-0.713268	0.47568	0.804006	46.0113	41.1339	41.041	50.9817	50.508	31.7599
OXCT2	1.31726	3.11228	4.51549	0.689246	0.490668	NA	0.488583	2.14594	0.977166	0	0	4.29187
BMP8B-AS1	0	NA	NA	NA	NA	NA	0	0	0	0	0	0
ENSG00000261798	1.83769	1.49248	3.83875	0.388793	0.697429	NA	1.52945	2.14594	0	3.0589	0	4.29187
ENSG00000229213	0	NA	NA	NA	NA	NA	0	0	0	0	0	0
ENSG00000284719	1.61759	2.22501	4.35175	0.51129	0.609148	NA	0	3.23519	0	0	5.612	0.858375
LINC02811	0	NA	NA	NA	NA	NA	0	0	0	0	0	0
TRIT1	647.459	0.156022	0.20493	0.761344	0.446452	0.787345	512.285	782.633	519.852	504.719	994.447	570.819
MYCL	47.5796	-0.678507	0.706725	-0.960073	0.337019	0.700553	61.8158	33.3434	64.493	59.1387	28.06	38.6269
MYCL-AS1	0.535509	-1.68215	6.11722	-0.274987	0.783326	NA	0.509817	0.5612	0	1.01963	1.1224	0
MFSD2A	273.884	-1.22938	0.303651	-4.04865	5.15139e-05	0.00109794	424.66	123.108	423.113	426.207	65.0992	181.117
ENSG00000228477	2.79578	0.773068	2.84404	0.271821	0.78576	NA	3.01643	2.57512	1.95433	4.07853	0	5.15025
CAP1	16493	-0.286655	0.0779038	-3.67961	0.000233594	0.00398889	14462	18524.1	14309.6	14614.4	25192.3	11855.9
PPT1	5924.34	-0.246289	0.0993413	-2.47922	0.0131669	0.0969829	4407.91	7440.77	4221.36	4594.47	11165.6	3715.9
OAZ1P1	0	NA	NA	NA	NA	NA	0	0	0	0	0	0
RLF	851.938	0.177318	0.183635	0.9656	0.334244	0.698892	608.089	1095.79	592.163	624.016	1504.02	687.558
RNU6-1237P	0	NA	NA	NA	NA	NA	0	0	0	0	0	0
TMCO2	0.684096	1.75999	5.85658	0.300515	0.763785	NA	0.509817	0.858375	0	1.01963	0	1.71675
ZMPSTE24-DT	315.954	-0.0815665	0.284889	-0.28631	0.774641	0.936665	272.499	359.41	269.698	275.301	461.307	257.512
ZMPSTE24	3888.82	-0.124365	0.104599	-1.18896	0.234454	0.589481	2835.01	4942.63	2842.58	2827.44	7284.38	2600.88
ENSG00000231296	0	NA	NA	NA	NA	NA	0	0	0	0	0	0
COL9A2	41.906	-0.251388	0.74658	-0.336719	0.736329	0.927368	58.2259	25.5861	65.4701	50.9817	2.2448	48.9274
ENSG00000227311	0.469502	0.76009	5.94474	0.127859	0.89826	NA	0.509817	0.429187	0	1.01963	0	0.858375
SMAP2	836.281	-0.283047	0.181996	-1.55524	0.119889	0.414715	853.313	819.248	850.134	856.492	937.205	701.292
ENSG00000213172	0	NA	NA	NA	NA	NA	0	0	0	0	0	0
ENSG00000284677	0.429187	3.22464	5.85979	0.550301	0.582113	NA	0	0.858375	0	0	0	1.71675
ZFP69B	81.1713	0.175387	0.574118	0.30549	0.759993	0.934243	53.1702	109.172	63.5158	42.8246	158.258	60.0862
ENSG00000260920	54.1901	-0.458416	0.672308	-0.681854	0.495331	0.815925	51.8956	56.4847	51.7898	52.0013	75.2008	37.7685
ENSG00000279667	5.72012	-2.9245	2.37688	-1.2304	0.218549	NA	6.52145	4.91879	4.88583	8.15707	8.97921	0.858375
ZFP69	0.732875	-3.21645	6.00706	-0.535445	0.592342	NA	1.46575	0	2.9315	0	0	0
EXO5-DT	4.94478	-2.53449	2.48504	-1.0199	0.307776	NA	4.97076	4.91879	5.863	4.07853	8.97921	0.858375
EXO5	97.4351	-0.0605373	0.502077	-0.120574	0.904029	0.978857	87.7105	107.16	92.8308	82.5903	130.198	84.1207
ENSG00000227278	0	NA	NA	NA	NA	NA	0	0	0	0	0	0
ENSG00000238186	0	NA	NA	NA	NA	NA	0	0	0	0	0	0
ZNF684	69.1952	-0.234262	0.609939	-0.384074	0.700923	0.916881	65.5971	72.7932	78.1733	53.0209	89.7921	55.7943
ENSG00000286838	3.42549	-4.46399	3.23675	-1.37916	0.167846	NA	3.48378	3.3672	3.90866	3.0589	6.7344	0
ENSG00000236505	0.429187	3.22464	5.85979	0.550301	0.582113	NA	0	0.858375	0	0	0	1.71675
GTF2F2P2	0	NA	NA	NA	NA	NA	0	0	0	0	0	0
RIMS3	542.351	-0.169721	0.218949	-0.775162	0.438244	0.779922	598.615	486.087	605.843	591.387	439.981	532.192
ENSG00000287743	2.69151	-1.39725	2.98433	-0.468194	0.639646	NA	4.52465	0.858375	2.9315	6.1178	0	1.71675
ENSG00000237899	0.458885	0.791102	5.94658	0.133035	0.894166	NA	0.488583	0.429187	0.977166	0	0	0.858375
NFYC-AS1	80.1413	0.148294	0.547395	0.270909	0.786461	0.941757	72.7982	87.4844	75.2418	70.3547	94.2817	80.6872
NFYC	2073.95	-0.224955	0.128255	-1.75397	0.0794359	0.326686	2362.7	1785.19	2289.5	2435.9	1548.91	2021.47
MIR30E	0	NA	NA	NA	NA	NA	0	0	0	0	0	0
MIR30C1	0.214594	2.22473	5.9479	0.374036	0.708378	NA	0	0.429187	0	0	0	0.858375
KCNQ4	4.76528	1.49562	2.22849	0.671134	0.502135	NA	3.95113	5.57943	5.863	2.03927	0	11.1589
RN7SL326P	0	NA	NA	NA	NA	NA	0	0	0	0	0	0
CITED4	150.489	-0.235829	0.398257	-0.592153	0.553748	0.847709	211.278	89.7001	201.296	221.26	0	179.4
ENSG00000229528	0.643781	3.80956	5.83012	0.653427	0.513481	NA	0	1.28756	0	0	0	2.57512
ENSG00000228940	0	NA	NA	NA	NA	NA	0	0	0	0	0	0
ENSG00000286668	0	NA	NA	NA	NA	NA	0	0	0	0	0	0
UBE2V1P8	0	NA	NA	NA	NA	NA	0	0	0	0	0	0
CTPS1	2583.59	0.112248	0.118822	0.944669	0.344828	0.708222	1909.13	3258.05	1883	1935.26	4452.56	2063.53
SLFNL1-AS1	19.5243	0.601766	1.07285	0.560906	0.574862	NA	20.9239	18.1247	22.4748	19.373	4.4896	31.7599
SLFNL1	8.99962	0.38062	1.61008	0.236398	0.813124	NA	9.87783	8.12141	14.6575	5.09817	3.3672	12.8756
SCMH1	1329.28	-0.228596	0.149297	-1.53114	0.125734	0.426266	1597.08	1061.48	1626.98	1567.18	759.865	1363.1
RPL23AP17	0	NA	NA	NA	NA	NA	0	0	0	0	0	0
ENSG00000287400	0.488583	-2.63241	6.03638	-0.436091	0.662771	NA	0.977166	0	1.95433	0	0	0
SCMH1-DT	4.31506	0.416565	2.21557	0.188017	0.850863	NA	4.50342	4.12671	3.90866	5.09817	2.2448	6.00862
ENSG00000213987	0	NA	NA	NA	NA	NA	0	0	0	0	0	0
ENSG00000286640	3.69808	0.204561	2.63491	0.077635	0.938118	NA	1.48698	5.90918	1.95433	1.01963	10.1016	1.71675
FOXO6	175.018	-1.05163	0.375596	-2.7999	0.00511192	0.0478436	281.103	68.934	296.081	266.124	2.2448	135.623
FOXO6-AS1	0	NA	NA	NA	NA	NA	0	0	0	0	0	0
RNA5SP45	0	NA	NA	NA	NA	NA	0	0	0	0	0	0
EDN2	29.4968	-1.08339	0.903036	-1.19972	0.230247	0.583769	41.8266	17.1669	45.9268	37.7264	14.5912	19.7426
HIVEP3	655.027	0.326966	0.203131	1.60963	0.107479	0.390198	635.789	674.264	607.797	663.781	551.099	797.43
ENSG00000230881	0	NA	NA	NA	NA	NA	0	0	0	0	0	0
ENSG00000230638	0	NA	NA	NA	NA	NA	0	0	0	0	0	0
ENSG00000284895	0	NA	NA	NA	NA	NA	0	0	0	0	0	0
ENSG00000287587	2.46024	2.20528	3.06407	0.719722	0.471696	NA	1.48698	3.4335	1.95433	1.01963	0	6.867
HNRNPFP1	0	NA	NA	NA	NA	NA	0	0	0	0	0	0
ENSG00000228776	0	NA	NA	NA	NA	NA	0	0	0	0	0	0
GUCA2B	0	NA	NA	NA	NA	NA	0	0	0	0	0	0
GUCA2A	0	NA	NA	NA	NA	NA	0	0	0	0	0	0
FOXJ3	2052.73	0.104349	0.129004	0.808885	0.418582	0.765931	1552.17	2553.3	1582.03	1522.31	3437.91	1668.68
ENSG00000227527	0	NA	NA	NA	NA	NA	0	0	0	0	0	0
RIMKLA	3.88783	1.30037	2.41623	0.538181	0.590452	NA	3.48378	4.29187	3.90866	3.0589	0	8.58375
ENSG00000235002	0	NA	NA	NA	NA	NA	0	0	0	0	0	0
ZMYND12	0	NA	NA	NA	NA	NA	0	0	0	0	0	0
PPCS	74.6509	2.19366	0.656755	3.34016	0.000837311	0.0117518	15.3372	133.965	21.4977	9.1767	197.543	70.3867
CCDC30	81.2077	-0.451728	0.547127	-0.825638	0.40901	0.757766	86.882	75.5335	84.0363	89.7277	87.5473	63.5197
RPS3AP11	0	NA	NA	NA	NA	NA	0	0	0	0	0	0
TMSB4XP1	6.0214	0.898635	2.04024	0.440455	0.659608	NA	5.07693	6.96586	0.977166	9.1767	4.4896	9.44212
RNU6-536P	0	NA	NA	NA	NA	NA	0	0	0	0	0	0
ENSG00000236180	0	NA	NA	NA	NA	NA	0	0	0	0	0	0
PPIH	1076.75	0.11015	0.166638	0.661016	0.508602	0.823407	923.413	1230.09	885.312	961.514	1463.61	996.573
ENSG00000285728	3.7736	-0.639559	2.43791	-0.262339	0.79306	NA	4.01483	3.53236	2.9315	5.09817	4.4896	2.57512
ENSG00000234917	5.80911	0.640494	1.96349	0.326202	0.744272	NA	4.94953	6.66869	6.84016	3.0589	5.612	7.72537
YBX1	16952.7	0.110063	0.0774186	1.42166	0.155125	0.478089	16696.4	17209.1	16498.5	16894.3	16398.3	18019.9
CLDN19	0.214594	2.22473	5.9479	0.374036	0.708378	NA	0	0.429187	0	0	0	0.858375
P3H1	3728.86	-0.00660964	0.104242	-0.0634066	0.949443	0.991252	4363.41	3094.3	4298.55	4428.27	1845.23	4343.38
C1orf50	199.864	0.248869	0.364319	0.683106	0.49454	0.815647	129.983	269.745	141.689	118.277	384.983	154.507
ENSG00000283580	0	NA	NA	NA	NA	NA	0	0	0	0	0	0
ENSG00000228452	0	NA	NA	NA	NA	NA	0	0	0	0	0	0
TMEM269	8.27997	1.17503	1.64122	0.715949	0.474023	NA	6.45775	10.1022	7.81733	5.09817	5.612	14.5924
SVBP	294.457	-0.0524619	0.292128	-0.179585	0.857478	0.962872	287.539	301.376	281.424	293.654	325.496	277.255
ERMAP	641.054	0.263478	0.207179	1.27174	0.203465	0.553586	544.829	737.278	570.665	518.993	820.475	654.081
ZNF691-DT	10.0073	-0.993266	1.53788	-0.645867	0.518366	NA	11.9596	8.05511	12.7032	11.216	10.1016	6.00862
ZNF691	232.083	0.172428	0.324692	0.531051	0.595383	0.870677	237.662	226.504	230.611	244.712	185.196	267.813
ENSG00000233708	0.214594	2.22473	5.9479	0.374036	0.708378	NA	0	0.429187	0	0	0	0.858375
MKRN8P	0	NA	NA	NA	NA	NA	0	0	0	0	0	0
ATP6V1E1P1	0.7798	-2.66041	5.44686	-0.48843	0.625245	NA	0.9984	0.5612	0.977166	1.01963	1.1224	0
ENSG00000288955	0.2806	-0.217591	6.12028	-0.0355524	0.971639	NA	0	0.5612	0	0	1.1224	0
SLC2A1	6101.82	0.18998	0.0960746	1.97743	0.0479934	0.238042	7005.94	5197.69	7271.09	6740.8	2403.06	7992.33
ATP6V0CP4	1.98618	-4.65334	4.01707	-1.15839	0.246704	NA	3.97237	0	4.88583	3.0589	0	0
SLC2A1-DT	35.5822	-0.0151814	0.817697	-0.0185661	0.985187	0.996624	32.9684	38.1959	31.2693	34.6675	43.7736	32.6182
ENSG00000283973	2.59811	-0.604251	3.3724	-0.179176	0.8578	NA	3.90866	1.28756	7.81733	0	0	2.57512
RNU6-880P	0.458885	0.791102	5.94658	0.133035	0.894166	NA	0.488583	0.429187	0.977166	0	0	0.858375
ENSG00000277513	0	NA	NA	NA	NA	NA	0	0	0	0	0	0
FAM183A	9.43161	0.599981	1.53823	0.390047	0.696502	NA	8.49701	10.3662	7.81733	9.1767	7.8568	12.8756
EBNA1BP2	2459.99	0.371262	0.11965	3.1029	0.00191634	0.0226053	2217.89	2702.1	2173.22	2262.57	2535.5	2868.69
MIR6733	0	NA	NA	NA	NA	NA	0	0	0	0	0	0
CFAP57	39.1328	0.566355	0.769448	0.736054	0.461698	0.797708	35.9424	42.3232	35.178	36.7068	31.4272	53.2192
RNA5SP46	0	NA	NA	NA	NA	NA	0	0	0	0	0	0
TMEM125	0	NA	NA	NA	NA	NA	0	0	0	0	0	0
C1orf210	0	NA	NA	NA	NA	NA	0	0	0	0	0	0
TIE1	6.75352	-0.726971	1.81604	-0.400305	0.688932	NA	9.94153	3.56551	11.726	8.15707	1.1224	6.00862
MPL	0.214594	2.22473	5.9479	0.374036	0.708378	NA	0	0.429187	0	0	0	0.858375
ENSG00000287113	0.2806	-0.217591	6.12028	-0.0355524	0.971639	NA	0	0.5612	0	0	1.1224	0
CDC20-DT	5.40516	-0.217916	2.01491	-0.108152	0.913875	NA	5.9904	4.81993	5.863	6.1178	4.4896	5.15025
CDC20	4070.98	0.538077	0.100707	5.34299	9.1424e-08	3.60271e-06	4280.52	3861.44	4288.78	4272.26	1507.38	6215.49
ELOVL1	3896.38	0.149251	0.10423	1.43194	0.152162	0.472837	4094.67	3698.09	3996.61	4192.73	2855.39	4540.8
MIR6734	0	NA	NA	NA	NA	NA	0	0	0	0	0	0
ENSG00000288772	7.39189	1.00877	1.72818	0.583717	0.559411	NA	5.96916	8.81462	6.84016	5.09817	5.612	12.0172
MED8	1872.7	-0.0924018	0.13115	-0.704551	0.48109	0.808145	1883.41	1862	1870.3	1896.52	1957.47	1766.53
MED8-AS1	0	NA	NA	NA	NA	NA	0	0	0	0	0	0
SZT2	1055.03	0.267674	0.172799	1.54905	0.121369	0.417184	1236.91	873.155	1332.85	1140.97	257.03	1489.28
SZT2-AS1	0.429187	3.22464	5.85979	0.550301	0.582113	NA	0	0.858375	0	0	0	1.71675
MIR6735	0	NA	NA	NA	NA	NA	0	0	0	0	0	0
HYI	0.684096	1.75999	5.85658	0.300515	0.763785	NA	0.509817	0.858375	0	1.01963	0	1.71675
HYI-AS1	9.08306	-0.010623	1.57833	-0.00673056	0.99463	NA	9.51665	8.64946	7.81733	11.216	7.8568	9.44212
PTPRF	8785.06	0.0478159	0.0977995	0.488917	0.6249	0.885902	10805.5	6764.66	11477.8	10133.1	2359.29	11170
KDM4A	1398.53	-0.126726	0.145739	-0.869539	0.384552	0.740405	1578.22	1218.85	1580.08	1576.35	992.202	1445.5
ENSG00000284989	0	NA	NA	NA	NA	NA	0	0	0	0	0	0
KDM4A-AS1	29.8228	0.329446	0.887443	0.371231	0.710466	0.919758	28.0189	31.6267	24.4292	31.6086	28.06	35.1934
ST3GAL3	101.477	0.0821098	0.482776	0.170079	0.864948	0.96609	118.406	84.5482	111.397	125.415	43.7736	125.323
ST3GAL3-AS1	0	NA	NA	NA	NA	NA	0	0	0	0	0	0
ENSG00000233674	0	NA	NA	NA	NA	NA	0	0	0	0	0	0
MIR6079	0	NA	NA	NA	NA	NA	0	0	0	0	0	0
SHMT1P1	0	NA	NA	NA	NA	NA	0	0	0	0	0	0
ARTN	23.2303	-0.0655104	0.996933	-0.0657119	0.947607	NA	31.439	15.0216	31.2693	31.6086	0	30.0431
LINC02918	41.9622	0.605567	0.758076	0.79882	0.424395	0.770572	35.56	48.3644	29.315	41.805	42.6512	54.0776
ENSG00000288573	13.4827	1.09726	1.34536	0.815583	0.414739	NA	8.41208	18.5533	11.726	5.09817	19.0808	18.0259
IPO13	1672.25	-0.0625635	0.136519	-0.458277	0.646754	0.895899	2078.71	1265.78	2126.31	2031.11	540.997	1990.57
ENSG00000285649	4.09441	2.90475	2.36869	1.22631	0.220081	NA	1.48698	6.70184	1.95433	1.01963	2.2448	11.1589
DPH2	929.757	0.0256858	0.1744	0.147281	0.88291	0.972773	1064.91	794.604	1107.13	1022.69	505.08	1084.13
ATP6V0B	2344.32	-0.313041	0.11997	-2.60932	0.00907224	0.0733809	3104.24	1584.4	3098.59	3109.88	670.073	2498.73
B4GALT2	2439.25	0.160639	0.118047	1.36081	0.173575	0.508116	3028.66	1849.85	3057.55	2999.76	314.272	3385.43
CCDC24	441.189	0.008461	0.237657	0.0356018	0.9716	0.994607	569.173	313.206	576.528	561.818	53.8752	572.536
SLC6A9	233.918	0.0984635	0.324387	0.303537	0.761481	0.934302	301.411	166.425	323.442	279.38	10.1016	322.749
ENSG00000230615	70.3186	0.281345	0.574915	0.489368	0.624581	0.885853	78.4062	62.231	75.2418	81.5707	29.1824	95.2796
ENSG00000227163	0	NA	NA	NA	NA	NA	0	0	0	0	0	0
KRT8P47	0.488583	-2.63241	6.03638	-0.436091	0.662771	NA	0.977166	0	1.95433	0	0	0
RN7SL479P	0	NA	NA	NA	NA	NA	0	0	0	0	0	0
KLF17	3.59922	2.7895	2.49318	1.11885	0.263203	NA	1.48698	5.71145	1.95433	1.01963	1.1224	10.3005
ENSG00000233514	3.23919	-0.217728	3.00045	-0.0725652	0.942152	NA	0.9984	5.47999	0.977166	1.01963	10.1016	0.858375
KLF18	0	NA	NA	NA	NA	NA	0	0	0	0	0	0
ENSG00000226804	0	NA	NA	NA	NA	NA	0	0	0	0	0	0
OOSP1P1	0	NA	NA	NA	NA	NA	0	0	0	0	0	0
ENSG00000227994	0	NA	NA	NA	NA	NA	0	0	0	0	0	0
ENSG00000271329	0.754108	-3.25501	5.94275	-0.547729	0.583878	NA	1.50822	0	0.977166	2.03927	0	0
DMAP1	983.849	0.112764	0.168061	0.670973	0.502238	0.820763	1129.68	838.02	1106.15	1153.21	454.572	1221.47
ERI3	1965.29	-0.165811	0.128416	-1.2912	0.196633	0.543136	2393.89	1536.68	2355.95	2431.83	939.449	2133.92
ERI3-IT1	1.16867	2.37534	4.43913	0.535092	0.592586	NA	0.488583	1.84876	0.977166	0	1.1224	2.57512
RNU6-369P	0	NA	NA	NA	NA	NA	0	0	0	0	0	0
RNF220	1066.14	-0.0197352	0.164327	-0.120098	0.904406	0.978857	1259.96	872.32	1304.52	1215.4	501.713	1242.93
MIR5584	0	NA	NA	NA	NA	NA	0	0	0	0	0	0
TMEM53	129.896	-0.132874	0.431312	-0.308069	0.75803	0.934029	170.323	89.4681	185.662	154.984	23.5704	155.366
ARMH1	8.40847	-0.288054	1.62981	-0.176741	0.859712	NA	11.5347	5.28226	8.79449	14.2749	1.1224	9.44212
RNU5F-1	1.37666	0.809625	4.38555	0.184612	0.853533	NA	1.46575	1.28756	2.9315	0	0	2.57512
RNU5D-1	3.92599	0.633553	2.51942	0.251468	0.801452	NA	4.41848	3.4335	7.81733	1.01963	0	6.867
KIF2C	2453.1	0.428936	0.119928	3.57662	0.000348063	0.00564138	2006.63	2899.57	1970.94	2042.33	3097.83	2701.3
ENSG00000225721	29.5017	-0.438358	0.88264	-0.496644	0.61944	0.884368	41.8691	17.1343	43.9725	39.7657	3.3672	30.9015
RPS8	13079.7	0.199197	0.0818261	2.43439	0.0149167	0.105871	14714.5	11444.9	14351.6	15077.3	5996.99	16892.8
SNORD55	0	NA	NA	NA	NA	NA	0	0	0	0	0	0
SNORD46	4.96751	-0.367588	2.14155	-0.171646	0.863716	NA	5.54428	4.39074	2.9315	8.15707	4.4896	4.29187
SNORD38A	2.12676	0.795088	3.10204	0.256312	0.79771	NA	1.97557	2.27795	2.9315	1.01963	1.1224	3.4335
SNORD38B	0	NA	NA	NA	NA	NA	0	0	0	0	0	0
RPS15AP11	1.341	-2.66039	4.47388	-0.594649	0.552078	NA	0.9984	1.6836	0.977166	1.01963	3.3672	0
BEST4	19.9218	1.09975	1.06464	1.03298	0.301613	NA	18.4173	21.4262	20.5205	16.3141	3.3672	39.4852
PLK3	337.864	0.36044	0.268619	1.34182	0.179654	0.518508	395.834	279.894	388.912	402.755	51.6304	508.158
DYNLT4	29.3042	0.0908872	0.880281	0.103248	0.917766	0.984433	37.8755	20.733	40.0638	35.6872	1.1224	40.3436
BTBD19	531.018	0.248832	0.446455	0.557351	0.577288	0.861719	632.753	429.282	747.532	517.974	106.628	751.936
PTCH2	32.9248	0.616274	0.829271	0.743151	0.45739	0.795152	36.962	28.8876	35.178	38.7461	1.1224	56.6527
RNU5E-6P	0	NA	NA	NA	NA	NA	0	0	0	0	0	0
ENSG00000226499	3.94593	-4.83942	3.11615	-1.55301	0.120421	NA	4.52465	3.3672	2.9315	6.1178	6.7344	0
EIF2B3	1003.01	-0.068515	0.174473	-0.392697	0.694543	0.914917	738.2	1267.81	704.537	771.862	1831.76	703.867
RNA5SP47	0	NA	NA	NA	NA	NA	0	0	0	0	0	0
CCNB1IP1P1	0	NA	NA	NA	NA	NA	0	0	0	0	0	0
PPIAP35	0.254908	-1.68233	6.11722	-0.275015	0.783304	NA	0.509817	0	0	1.01963	0	0
MRPS17P1	0	NA	NA	NA	NA	NA	0	0	0	0	0	0
HECTD3	1590.14	-0.0503552	0.138216	-0.364323	0.715617	0.921449	1896.81	1283.47	1910.36	1883.26	735.172	1831.77
UROD	2002.24	0.0127906	0.130092	0.0983194	0.921679	0.984607	2473.42	1531.05	2379.4	2567.44	566.812	2495.29
ZSWIM5	9.20996	-0.0973267	1.56059	-0.0623651	0.950272	NA	11.0249	7.39505	8.79449	13.2552	4.4896	10.3005
OSTCP5	0	NA	NA	NA	NA	NA	0	0	0	0	0	0
LINC01144	45.6967	-0.773088	0.741593	-1.04247	0.297194	0.661436	61.5823	29.8111	75.2418	47.9228	23.5704	36.0517
HPDL	0	NA	NA	NA	NA	NA	0	0	0	0	0	0
MUTYH	34.8529	-0.204283	0.819262	-0.24935	0.80309	0.948433	43.5259	26.1798	38.1095	48.9424	14.5912	37.7685
ENSG00000288208	0	NA	NA	NA	NA	NA	0	0	0	0	0	0
TOE1	446.546	-0.0496111	0.238866	-0.207694	0.835468	0.956115	511.754	381.339	497.378	526.131	268.254	494.424
TESK2	38.0895	0.6498	0.785994	0.826723	0.408394	0.757248	38.2791	37.8999	44.9496	31.6086	15.7136	60.0862
PPIAP36	0	NA	NA	NA	NA	NA	0	0	0	0	0	0
CCDC163	89.4221	0.00828397	0.517779	0.015999	0.987235	0.996624	88.7514	90.0927	91.8536	85.6492	90.9145	89.271
MMACHC	393.282	-0.0851162	0.256794	-0.331457	0.740299	0.92814	382.387	404.178	397.707	367.068	447.838	360.517
PRDX1	14904.3	0.027356	0.0861334	0.3176	0.750788	0.932729	13102.5	16706.2	12520.4	13684.5	20059.5	13352.9
HMGB1P48	0	NA	NA	NA	NA	NA	0	0	0	0	0	0
AKR1A1	1290.05	-0.041635	0.1534	-0.271414	0.786073	0.941757	1527.7	1052.41	1464.77	1590.63	620.688	1484.13
ENSG00000281133	0.673479	1.79102	5.85845	0.305716	0.759821	NA	0.488583	0.858375	0.977166	0	0	1.71675
ENSG00000280836	3.80925	0.200089	2.34308	0.0853957	0.931947	NA	4.48218	3.13632	4.88583	4.07853	1.1224	5.15025
ENSG00000289407	15.0788	-0.678293	1.27111	-0.533623	0.593602	NA	17.8438	12.3138	23.452	12.2356	13.4688	11.1589
NASP	5088.21	0.069987	0.0973624	0.718829	0.472246	0.803249	4504.18	5672.24	4412.88	4595.49	6616.55	4727.93
ENSG00000281112	0	NA	NA	NA	NA	NA	0	0	0	0	0	0
ENSG00000281825	0	NA	NA	NA	NA	NA	0	0	0	0	0	0
CCDC17	8.41097	1.66064	1.66854	0.995264	0.319608	NA	6.52145	10.3005	4.88583	8.15707	0	20.601
GPBP1L1	2267.93	-0.142596	0.126953	-1.12322	0.261345	0.622691	2153.95	2381.91	2065.73	2242.17	2812.74	1951.09
RPS15AP10	2.64319	1.09148	2.8334	0.38522	0.700075	NA	2.01803	3.26834	0.977166	3.0589	2.2448	4.29187
ENSG00000234329	4.78902	0.620907	2.12811	0.291765	0.770467	NA	4.46095	5.1171	5.863	3.0589	3.3672	6.867
TMEM69	775.464	0.0811249	0.190576	0.425682	0.67034	0.905942	645.157	905.771	622.455	667.86	1129.14	682.408
IPP	791.588	-0.256209	0.194965	-1.31413	0.188803	0.532184	579.136	1004.04	610.729	547.543	1523.1	484.982
ENSG00000230896	60.0756	0.24843	0.654554	0.379541	0.704286	0.917501	55.6766	64.4746	42.0181	69.3351	62.8544	66.0948
ENSG00000236111	0.244292	-1.65138	6.119	-0.269877	0.787255	NA	0.488583	0	0.977166	0	0	0
MAST2	2727.48	0.0245631	0.116153	0.211471	0.83252	0.955802	3273.29	2181.68	3366.34	3180.24	1033.73	3329.64
TMA16P2	0	NA	NA	NA	NA	NA	0	0	0	0	0	0
PIK3R3	1446.81	-0.155044	0.145736	-1.06387	0.28739	0.652472	1448.87	1444.75	1479.43	1418.31	1588.2	1301.3
P3R3URF-PIK3R3	0	NA	NA	NA	NA	NA	0	0	0	0	0	0
ENSG00000226957	1.52329	-3.97679	4.19489	-0.948007	0.343126	NA	2.48538	0.5612	2.9315	2.03927	1.1224	0
ENSG00000233114	0	NA	NA	NA	NA	NA	0	0	0	0	0	0
ENSG00000227857	5.97633	0.148494	1.90108	0.0781106	0.93774	NA	6.96756	4.98509	7.81733	6.1178	2.2448	7.72537
TSPAN1	180.975	0.51128	0.362615	1.40998	0.158546	0.484384	189.717	172.233	184.684	194.75	74.0784	270.388
P3R3URF	0	NA	NA	NA	NA	NA	0	0	0	0	0	0
POMGNT1	3223.79	-0.14535	0.108451	-1.34024	0.180169	0.518944	3943.59	2503.99	3980.97	3906.22	1442.28	3565.69
LURAP1	58.1137	0.428672	0.632778	0.677445	0.498124	0.81787	57.3974	58.8301	56.6756	58.1191	40.4064	77.2537
RAD54L	580.639	0.436525	0.212285	2.05631	0.0397523	0.210021	571.425	589.852	590.208	552.641	406.309	773.396
LRRC41	3065.04	-0.219082	0.10995	-1.99255	0.0463102	0.232915	3867.65	2262.43	3886.19	3849.12	1202.09	3322.77
UQCRH	4029.11	-0.0918512	0.11071	-0.829656	0.406734	0.756074	3911.98	4146.23	3699.55	4124.42	4622.05	3670.41
NSUN4	475.698	0.0229958	0.236284	0.0973227	0.92247	0.984607	397.937	553.459	385.981	409.893	702.623	404.294
ENSG00000225779	0.509817	-2.6882	6.03305	-0.445579	0.655901	NA	1.01963	0	0	2.03927	0	0
FAAH	8.5212	0.198391	1.60069	0.123941	0.901362	NA	10.4726	6.56982	10.7488	10.1963	1.1224	12.0172
FAAHP1	86.5072	0.68079	0.52053	1.30788	0.190914	0.534987	81.4014	91.6129	78.1733	84.6296	52.7528	130.473
LINC01398	0	NA	NA	NA	NA	NA	0	0	0	0	0	0
DMBX1	110.328	1.0344	0.466188	2.21885	0.0264967	0.158825	95.995	124.66	86.9678	105.022	52.7528	196.568
TMEM275	0	NA	NA	NA	NA	NA	0	0	0	0	0	0
MKNK1-AS1	0	NA	NA	NA	NA	NA	0	0	0	0	0	0
KNCN	0	NA	NA	NA	NA	NA	0	0	0	0	0	0
MKNK1	747.977	0.202499	0.188747	1.07286	0.283334	0.647457	782.533	713.42	775.87	789.196	526.406	900.435
MOB3C	501.766	0.627426	0.224698	2.79231	0.00523339	0.0486821	500.666	502.866	491.515	509.817	232.337	773.396
ATPAF1	2408.92	-0.0706546	0.122632	-0.576153	0.564512	0.855144	2022.99	2794.85	1968.99	2076.99	3663.52	1926.19
NENFP1	1.75251	-4.472	4.20753	-1.06286	0.287847	NA	3.50502	0	2.9315	4.07853	0	0
TEX38	3.13177	0.51905	2.57673	0.201437	0.840357	NA	2.9952	3.26834	2.9315	3.0589	2.2448	4.29187
EFCAB14-AS1	0.2806	-0.217591	6.12028	-0.0355524	0.971639	NA	0	0.5612	0	0	1.1224	0
EFCAB14	4116	-0.069143	0.102106	-0.67717	0.498298	0.81787	3492.23	4739.77	3472.85	3511.62	6150.76	3328.78
ENSG00000236476	0	NA	NA	NA	NA	NA	0	0	0	0	0	0
CYP4B1	0	NA	NA	NA	NA	NA	0	0	0	0	0	0
CYP4Z2P	0	NA	NA	NA	NA	NA	0	0	0	0	0	0
TUBAP8	0	NA	NA	NA	NA	NA	0	0	0	0	0	0
CYP4A11	0	NA	NA	NA	NA	NA	0	0	0	0	0	0
CYP4A26P	0	NA	NA	NA	NA	NA	0	0	0	0	0	0
CYP4A43P	0	NA	NA	NA	NA	NA	0	0	0	0	0	0
CYP4A27P	0	NA	NA	NA	NA	NA	0	0	0	0	0	0
CYP4A44P	0	NA	NA	NA	NA	NA	0	0	0	0	0	0
CYP4X1	104.894	-1.30411	0.51081	-2.55302	0.0106793	0.0829434	93.2548	116.533	95.7623	90.7474	195.298	37.7685
CYP4Z1	0	NA	NA	NA	NA	NA	0	0	0	0	0	0
TUBAP9	0	NA	NA	NA	NA	NA	0	0	0	0	0	0
CYP4A22-AS1	14.6936	-0.519757	1.25014	-0.415759	0.677586	NA	18.4598	10.9274	18.5662	18.3534	8.97921	12.8756
CYP4A22	0	NA	NA	NA	NA	NA	0	0	0	0	0	0
MTND1P34	0	NA	NA	NA	NA	NA	0	0	0	0	0	0
LINC00853	6.08871	-6.05418	2.76955	-2.18598	0.0288172	NA	10.4938	1.6836	9.77166	11.216	3.3672	0
PDZK1IP1	18.7481	0.418876	1.10668	0.378498	0.705061	NA	22.4746	15.0216	21.4977	23.4516	0	30.0431
TAL1	0	NA	NA	NA	NA	NA	0	0	0	0	0	0
ENSG00000226252	0	NA	NA	NA	NA	NA	0	0	0	0	0	0
STIL	1723.98	0.302751	0.141708	2.13644	0.0326439	0.18419	1044.39	2403.57	1089.54	999.241	3518.73	1288.42
CMPK1	3405.45	0.115813	0.111006	1.04331	0.296805	0.661436	2246.72	4564.17	2183.97	2309.47	6694	2434.35
LINC01389	4.64705	0.785715	2.16848	0.362335	0.717102	NA	3.48378	5.81031	3.90866	3.0589	5.612	6.00862
FOXE3	0.979319	-0.831042	5.23657	-0.1587	0.873905	NA	1.52945	0.429187	0	3.0589	0	0.858375
FOXD2-AS1	50.9851	1.14693	0.686666	1.67029	0.0948622	0.36266	45.7141	56.2561	54.7213	36.7068	11.224	101.288
FOXD2	31.0585	-0.0728277	0.85912	-0.0847701	0.932444	0.986676	37.918	24.1991	38.1095	37.7264	12.3464	36.0517
ENSG00000271355	0	NA	NA	NA	NA	NA	0	0	0	0	0	0
RPL21P24	0	NA	NA	NA	NA	NA	0	0	0	0	0	0
ATP6V0E1P4	0	NA	NA	NA	NA	NA	0	0	0	0	0	0
LINC01738	0.254908	-1.68233	6.11722	-0.275015	0.783304	NA	0.509817	0	0	1.01963	0	0
TRABD2B	348.437	-1.17444	0.272108	-4.31608	1.58824e-05	0.000393468	497.904	198.971	501.286	494.522	177.339	220.602
ENSG00000223814	0	NA	NA	NA	NA	NA	0	0	0	0	0	0
ENSG00000225028	0.244292	-1.65138	6.119	-0.269877	0.787255	NA	0.488583	0	0.977166	0	0	0
LINC02794	1.25331	-3.98819	4.80187	-0.83055	0.406228	NA	2.50662	0	1.95433	3.0589	0	0
ENSG00000231413	0	NA	NA	NA	NA	NA	0	0	0	0	0	0
CYP46A4P	0.754108	-3.25501	5.94275	-0.547729	0.583878	NA	1.50822	0	0.977166	2.03927	0	0
SKINT1L	0	NA	NA	NA	NA	NA	0	0	0	0	0	0
ENSG00000279096	0	NA	NA	NA	NA	NA	0	0	0	0	0	0
ENSG00000223720	0	NA	NA	NA	NA	NA	0	0	0	0	0	0
SLC5A9	0.4992	-2.66053	6.03469	-0.440872	0.659305	NA	0.9984	0	0.977166	1.01963	0	0
ENSG00000272491	0.254908	-1.68233	6.11722	-0.275015	0.783304	NA	0.509817	0	0	1.01963	0	0
ENSG00000279214	0	NA	NA	NA	NA	NA	0	0	0	0	0	0
SPATA6	73.8874	-0.42919	0.583361	-0.735719	0.461902	0.797747	70.5252	77.2497	62.5386	78.5118	102.138	52.3609
PPP1R8P1	0	NA	NA	NA	NA	NA	0	0	0	0	0	0
RNU6-723P	0	NA	NA	NA	NA	NA	0	0	0	0	0	0
ENSG00000235105	5.14885	1.62554	2.10533	0.772106	0.440052	NA	2.50662	7.79109	1.95433	3.0589	7.8568	7.72537
RNU4-61P	0	NA	NA	NA	NA	NA	0	0	0	0	0	0
ENSG00000232514	0	NA	NA	NA	NA	NA	0	0	0	0	0	0
AGBL4	0	NA	NA	NA	NA	NA	0	0	0	0	0	0
ENSG00000287661	0	NA	NA	NA	NA	NA	0	0	0	0	0	0
BEND5	0	NA	NA	NA	NA	NA	0	0	0	0	0	0
ENSG00000286597	0	NA	NA	NA	NA	NA	0	0	0	0	0	0
ENSG00000229846	0	NA	NA	NA	NA	NA	0	0	0	0	0	0
AGBL4-AS1	0	NA	NA	NA	NA	NA	0	0	0	0	0	0
AGBL4-IT1	0	NA	NA	NA	NA	NA	0	0	0	0	0	0
ENSG00000237478	0	NA	NA	NA	NA	NA	0	0	0	0	0	0
ZNF859P	0	NA	NA	NA	NA	NA	0	0	0	0	0	0
ENSG00000279324	0	NA	NA	NA	NA	NA	0	0	0	0	0	0
MTND2P29	0	NA	NA	NA	NA	NA	0	0	0	0	0	0
ELAVL4	0	NA	NA	NA	NA	NA	0	0	0	0	0	0
ENSG00000230828	0	NA	NA	NA	NA	NA	0	0	0	0	0	0
ELAVL4-AS1	0	NA	NA	NA	NA	NA	0	0	0	0	0	0
ENSG00000233407	0	NA	NA	NA	NA	NA	0	0	0	0	0	0
LINC02808	0	NA	NA	NA	NA	NA	0	0	0	0	0	0
ENSG00000284645	0	NA	NA	NA	NA	NA	0	0	0	0	0	0
ENSG00000234080	1.14298	1.36691	4.34738	0.314422	0.7532	NA	0.9984	1.28756	0.977166	1.01963	0	2.57512
HMGB1P45	0	NA	NA	NA	NA	NA	0	0	0	0	0	0
FCF1P6	0.254908	-1.68233	6.11722	-0.275015	0.783304	NA	0.509817	0	0	1.01963	0	0
DMRTA2	83.079	0.126209	0.533449	0.23659	0.812975	0.950625	95.1455	71.0125	102.602	87.6885	38.1616	103.863
ENSG00000284700	1.78676	2.36697	3.57099	0.662832	0.507438	NA	0.9984	2.57512	0.977166	1.01963	0	5.15025
FAF1	2554.29	-0.0688065	0.122939	-0.559679	0.575698	0.860637	2051.07	3057.5	1967.04	2135.11	4159.62	1955.38
FAF1-AS1	0	NA	NA	NA	NA	NA	0	0	0	0	0	0
RNU6-1026P	0	NA	NA	NA	NA	NA	0	0	0	0	0	0
PHBP12	0	NA	NA	NA	NA	NA	0	0	0	0	0	0
MRPS6P2	0	NA	NA	NA	NA	NA	0	0	0	0	0	0
CDKN2C	2519	-0.0725777	0.118799	-0.610929	0.541246	0.841797	2905.56	2132.44	2974.49	2836.62	1501.77	2763.11
MIR4421	0	NA	NA	NA	NA	NA	0	0	0	0	0	0
MIR6500	0	NA	NA	NA	NA	NA	0	0	0	0	0	0
C1orf185	0	NA	NA	NA	NA	NA	0	0	0	0	0	0
CFL1P2	0	NA	NA	NA	NA	NA	0	0	0	0	0	0
LINC01562	1.29407	-3.2175	4.87604	-0.65986	0.509344	NA	1.46575	1.1224	2.9315	0	2.2448	0
RNF11	3441.95	-0.252316	0.11064	-2.28052	0.0225771	0.141961	2775.02	4108.87	2694.05	2855.99	5888.11	2329.63
ENSG00000233406	1.01963	-3.68934	5.79192	-0.636981	0.524137	NA	2.03927	0	0	4.07853	0	0
ENSG00000236434	0.214594	2.22473	5.9479	0.374036	0.708378	NA	0	0.429187	0	0	0	0.858375
TTC39A	129.572	-0.146686	0.43136	-0.340055	0.733815	0.927061	140.626	118.517	144.621	136.631	109.995	127.039
TTC39A-AS1	0.429187	3.22464	5.85979	0.550301	0.582113	NA	0	0.858375	0	0	0	1.71675
EPS15	2049.5	-0.0909574	0.129631	-0.701662	0.48289	0.809273	1499.41	2599.6	1476.5	1522.31	3791.47	1407.73
ENSG00000232027	0	NA	NA	NA	NA	NA	0	0	0	0	0	0
RNU6-877P	0	NA	NA	NA	NA	NA	0	0	0	0	0	0
ENSG00000238140	0	NA	NA	NA	NA	NA	0	0	0	0	0	0
EPS15-AS1	5.46316	0.589471	2.02097	0.291677	0.770533	NA	3.9936	6.93271	3.90866	4.07853	7.8568	6.00862
RNU6-1281P	0	NA	NA	NA	NA	NA	0	0	0	0	0	0
CALR4P	5.43151	-0.811404	2.13099	-0.380764	0.703379	NA	4.52465	6.33836	2.9315	6.1178	10.1016	2.57512
OSBPL9	3671.11	-0.160933	0.105868	-1.52013	0.128478	0.43091	2987.47	4354.76	2982.31	2992.62	6037.39	2672.12
GAPDHP51	0	NA	NA	NA	NA	NA	0	0	0	0	0	0
SLC25A6P3	0	NA	NA	NA	NA	NA	0	0	0	0	0	0
ENSG00000212624	0	NA	NA	NA	NA	NA	0	0	0	0	0	0
NRDC	5918.17	0.0178693	0.0947271	0.188639	0.850376	0.961374	4794.53	7041.8	4682.58	4906.48	9229.5	4854.11
ENSG00000266993	26.7193	-0.706221	0.958169	-0.737053	0.46109	NA	28.0189	25.4198	24.4292	31.6086	33.672	17.1675
ENSG00000272175	1.40635	-0.189603	4.38889	-0.0432007	0.965542	NA	1.95433	0.858375	3.90866	0	0	1.71675
MIR761	0	NA	NA	NA	NA	NA	0	0	0	0	0	0
TSEN15P2	0	NA	NA	NA	NA	NA	0	0	0	0	0	0
RAB3B	1128.59	0.807406	0.168329	4.7966	1.61379e-06	4.93566e-05	701.046	1556.13	654.701	747.391	1885.63	1226.62
RNA5SP48	0	NA	NA	NA	NA	NA	0	0	0	0	0	0
ENSG00000229032	0	NA	NA	NA	NA	NA	0	0	0	0	0	0
RN7SL290P	0	NA	NA	NA	NA	NA	0	0	0	0	0	0
TXNDC12	263.578	0.071706	0.304842	0.235224	0.814035	0.951046	290.747	236.41	298.036	283.458	167.238	305.581
ENSG00000285839	0	NA	NA	NA	NA	NA	0	0	0	0	0	0
KTI12	131.195	-0.669466	0.434956	-1.53916	0.123766	0.422389	148.825	113.564	142.666	154.984	133.566	93.5628
ENSG00000223390	0.713794	-0.218037	5.4469	-0.0400295	0.96807	NA	0.9984	0.429187	0.977166	1.01963	0	0.858375
TXNDC12-AS1	0	NA	NA	NA	NA	NA	0	0	0	0	0	0
BTF3L4	2085.35	-0.0967965	0.12975	-0.746025	0.455652	0.793477	1358.61	2812.09	1339.69	1377.52	4353.79	1270.39
ZFYVE9	1733.94	-0.252039	0.137253	-1.83631	0.0663121	0.292055	1419.92	2047.97	1404.19	1435.64	2903.65	1192.28
RN7SL788P	0	NA	NA	NA	NA	NA	0	0	0	0	0	0
ENSG00000228407	0.469502	0.76009	5.94474	0.127859	0.89826	NA	0.509817	0.429187	0	1.01963	0	0.858375
ENSG00000223429	0	NA	NA	NA	NA	NA	0	0	0	0	0	0
PDCL3P6	0	NA	NA	NA	NA	NA	0	0	0	0	0	0
ENSG00000236004	0	NA	NA	NA	NA	NA	0	0	0	0	0	0
DNAJC19P7	0	NA	NA	NA	NA	NA	0	0	0	0	0	0
ANAPC10P1	0.769183	-2.63232	5.97944	-0.440228	0.659772	NA	0.977166	0.5612	1.95433	0	1.1224	0
CC2D1B	1790.79	0.245219	0.132473	1.85109	0.0641561	0.286327	2008.14	1573.44	2042.28	1974.01	766.6	2380.27
ENSG00000272100	2.49199	-2.2179	3.09301	-0.717069	0.473331	NA	3.9936	0.990388	3.90866	4.07853	1.1224	0.858375
ENSG00000287078	17.6612	0.310585	1.14972	0.27014	0.787053	NA	15.9107	19.4117	18.5662	13.2552	19.0808	19.7426
PLA2G12AP1	12.854	0.96785	1.42969	0.676967	0.498427	NA	7.88103	17.827	12.7032	3.0589	20.2032	15.4507
ORC1	563.251	0.311166	0.216854	1.43491	0.151312	0.471625	502.322	624.179	485.652	518.993	625.177	623.18
PRPF38A	1697.44	-0.107576	0.140314	-0.766683	0.44327	0.785059	1333.71	2061.17	1288.88	1378.54	2884.57	1237.78
TUT4	1882.74	0.0737591	0.13268	0.555917	0.578268	0.861963	1621.49	2143.99	1583.01	1659.96	2581.52	1706.45
ENSG00000272371	1.05639	2.22497	5.1395	0.432917	0.665075	NA	0	2.11279	0	0	3.3672	0.858375
EEF1GP7	0.254908	-1.68233	6.11722	-0.275015	0.783304	NA	0.509817	0	0	1.01963	0	0
GPX7	0.244292	-1.65138	6.119	-0.269877	0.787255	NA	0.488583	0	0.977166	0	0	0
SHISAL2A	0.214594	2.22473	5.9479	0.374036	0.708378	NA	0	0.429187	0	0	0	0.858375
COA7	540.607	0.0311152	0.22899	0.13588	0.891916	0.975268	463.81	617.405	427.999	499.62	760.988	473.823
NDUFS5P3	0	NA	NA	NA	NA	NA	0	0	0	0	0	0
RN7SL62P	0	NA	NA	NA	NA	NA	0	0	0	0	0	0
ZYG11B	1510.97	0.00224552	0.144844	0.015503	0.987631	0.99664	1088.47	1933.48	1078.79	1098.15	2776.82	1090.14
RNU2-30P	0.429187	3.22464	5.85979	0.550301	0.582113	NA	0	0.858375	0	0	0	1.71675
RPS13P2	14.4481	1.10707	1.28398	0.862218	0.388567	NA	7.96596	20.9302	8.79449	7.13743	24.6928	17.1675
RNU6-969P	0	NA	NA	NA	NA	NA	0	0	0	0	0	0
ZYG11A	469.126	-0.0848236	0.243769	-0.347968	0.727865	0.924428	362.249	576.003	385.981	338.518	810.373	341.633
ENSG00000242391	0.488583	-2.63241	6.03638	-0.436091	0.662771	NA	0.977166	0	1.95433	0	0	0
ECHDC2	0.924381	3.80974	5.2969	0.71924	0.471993	NA	0	1.84876	0	0	1.1224	2.57512
ENSG00000230953	0.458885	0.791102	5.94658	0.133035	0.894166	NA	0.488583	0.429187	0.977166	0	0	0.858375
ENSG00000231866	0	NA	NA	NA	NA	NA	0	0	0	0	0	0
SCP2	2119.72	-0.190344	0.127117	-1.49739	0.134291	0.439825	1868.83	2370.61	1837.07	1900.6	3103.44	1637.78
ENSG00000264834	0	NA	NA	NA	NA	NA	0	0	0	0	0	0
ENSG00000266188	0	NA	NA	NA	NA	NA	0	0	0	0	0	0
ENSG00000265815	0	NA	NA	NA	NA	NA	0	0	0	0	0	0
H3P2	0	NA	NA	NA	NA	NA	0	0	0	0	0	0
RRAS2P1	10.7612	-0.217884	1.49981	-0.145275	0.884494	NA	7.9872	13.5351	7.81733	8.15707	20.2032	6.867
TUBBP10	0.214594	2.22473	5.9479	0.374036	0.708378	NA	0	0.429187	0	0	0	0.858375
PODN	0	NA	NA	NA	NA	NA	0	0	0	0	0	0
ENSG00000232993	0	NA	NA	NA	NA	NA	0	0	0	0	0	0
HIGD1AP11	0	NA	NA	NA	NA	NA	0	0	0	0	0	0
SLC1A7	3.31005	0.563457	2.49934	0.225443	0.821635	NA	3.48378	3.13632	3.90866	3.0589	1.1224	5.15025
ENSG00000235563	0	NA	NA	NA	NA	NA	0	0	0	0	0	0
ENSG00000277397	0	NA	NA	NA	NA	NA	0	0	0	0	0	0
CPT2	798.293	-0.346791	0.1857	-1.86748	0.0618343	0.279795	857.987	738.599	869.678	846.296	802.516	674.682
ENSG00000236723	19.1273	0.393527	1.09971	0.357846	0.720459	NA	16.994	21.2605	15.6347	18.3534	20.2032	22.3177
CZIB	871.719	-0.0569292	0.189959	-0.299691	0.764413	0.93484	911.836	831.602	831.568	992.103	786.803	876.4
CZIB-DT	0.805492	-1.65128	5.91255	-0.279284	0.780027	NA	0.488583	1.1224	0.977166	0	2.2448	0
MAGOH	1048.23	8.54834e-05	0.166046	0.000514818	0.999589	0.999787	981.979	1114.48	958.6	1005.36	1246.99	981.981
MAGOH-DT	37.8421	-0.979571	0.800673	-1.22343	0.221166	0.573584	47.3921	28.2921	47.8811	46.9031	32.5496	24.0345
LRP8	1530.5	0.312135	0.141652	2.20353	0.0275573	0.163475	1420.15	1640.85	1393.44	1446.86	1518.61	1763.1
ENSG00000234578	0	NA	NA	NA	NA	NA	0	0	0	0	0	0
ENSG00000228838	0.244292	-1.65138	6.119	-0.269877	0.787255	NA	0.488583	0	0.977166	0	0	0
ENSG00000232762	0	NA	NA	NA	NA	NA	0	0	0	0	0	0
LRP8-DT	11.6106	0.182732	1.4903	0.122614	0.902412	NA	9.09177	14.1295	3.90866	14.2749	17.9584	10.3005
ENSG00000285954	0	NA	NA	NA	NA	NA	0	0	0	0	0	0
ENSG00000226938	0	NA	NA	NA	NA	NA	0	0	0	0	0	0
LINC02812	0	NA	NA	NA	NA	NA	0	0	0	0	0	0
SLC25A3P1	0	NA	NA	NA	NA	NA	0	0	0	0	0	0
ENSG00000288527	0	NA	NA	NA	NA	NA	0	0	0	0	0	0
DMRTB1	0	NA	NA	NA	NA	NA	0	0	0	0	0	0
GLIS1	6.39089	0.790857	1.85611	0.426082	0.670048	NA	5.94793	6.83385	7.81733	4.07853	3.3672	10.3005
RNU7-95P	0	NA	NA	NA	NA	NA	0	0	0	0	0	0
NDC1	2318.7	0.0668016	0.126061	0.529913	0.596172	0.870677	1358.89	3278.52	1326.99	1390.78	5133.86	1423.19
ENSG00000201003	1.26438	-0.19199	4.39028	-0.0437306	0.965119	NA	0.977166	1.55159	1.95433	0	2.2448	0.858375
ENSG00000229687	0	NA	NA	NA	NA	NA	0	0	0	0	0	0
YIPF1	701.709	-0.122247	0.19984	-0.611726	0.540719	0.841496	601.738	801.68	579.459	624.016	1050.57	552.793
DIO1	0.2806	-0.217591	6.12028	-0.0355524	0.971639	NA	0	0.5612	0	0	1.1224	0
HSPB11	1218.17	0.120526	0.162263	0.742783	0.457613	0.795222	874.194	1562.16	827.66	920.729	2174.09	950.221
LRRC42	2121.37	0.0325183	0.126041	0.257997	0.796409	0.945919	1864.76	2377.98	1883.98	1845.54	2848.65	1907.31
HNRNPA3P12	5.53978	0.360811	2.03245	0.177525	0.859096	NA	4.01483	7.06473	2.9315	5.09817	8.97921	5.15025
LDLRAD1	0.254908	-1.68233	6.11722	-0.275015	0.783304	NA	0.509817	0	0	1.01963	0	0
TMEM59	6829.68	-0.168113	0.0905296	-1.857	0.0633113	0.283793	5735.74	7923.63	5663.65	5807.83	10742.5	5104.75
ENSG00000280378	5.93155	0.292779	1.90472	0.153712	0.877837	NA	7.01003	4.85307	5.863	8.15707	1.1224	8.58375
TCEANC2	626.732	-0.0622531	0.21197	-0.293688	0.768996	0.936056	536.757	716.706	566.756	506.758	919.246	514.166
MIR4781	0	NA	NA	NA	NA	NA	0	0	0	0	0	0
ENSG00000225183	2.0614	0.758678	3.52593	0.215171	0.829634	NA	1.01963	3.10318	0	2.03927	4.4896	1.71675
ENSG00000279049	0.254908	-1.68233	6.11722	-0.275015	0.783304	NA	0.509817	0	0	1.01963	0	0
ENSG00000256407	0	NA	NA	NA	NA	NA	0	0	0	0	0	0
CDCP2	0.673479	1.79102	5.85845	0.305716	0.759821	NA	0.488583	0.858375	0.977166	0	0	1.71675
ENSG00000280425	6.77085	0.978376	1.81246	0.539805	0.589331	NA	6.54268	6.99901	3.90866	9.1767	1.1224	12.8756
CYB5RL	334.422	0.0482299	0.27563	0.174981	0.861095	0.964531	329.536	339.309	342.985	316.086	337.843	340.775
MRPL37	3573.49	0.017784	0.106242	0.167392	0.867062	0.967224	3772.23	3374.75	3702.48	3841.98	2930.59	3818.91
SSBP3	1604.74	0.0770891	0.140396	0.549083	0.582948	0.863913	1743.67	1465.8	1801.89	1685.45	1092.1	1839.5
SSBP3-AS1	1.28756	4.80961	4.95122	0.971399	0.331349	NA	0	2.57512	0	0	0	5.15025
ENSG00000225632	0	NA	NA	NA	NA	NA	0	0	0	0	0	0
ENSG00000232245	0	NA	NA	NA	NA	NA	0	0	0	0	0	0
ENSG00000287582	0.983777	-0.19113	4.83994	-0.0394902	0.9685	NA	0.977166	0.990388	1.95433	0	1.1224	0.858375
LINC02784	0	NA	NA	NA	NA	NA	0	0	0	0	0	0
ENSG00000237173	0	NA	NA	NA	NA	NA	0	0	0	0	0	0
HNRNPA1P63	0	NA	NA	NA	NA	NA	0	0	0	0	0	0
ACOT11	178.166	-0.515566	0.373511	-1.38032	0.167487	0.498464	251.512	104.819	273.606	229.418	33.672	175.967
FAM151A	2.1817	-1.02932	3.25197	-0.316524	0.751605	NA	3.50502	0.858375	2.9315	4.07853	0	1.71675
ENSG00000230728	0	NA	NA	NA	NA	NA	0	0	0	0	0	0
MROH7	1.28962	-3.67434	4.49028	-0.818287	0.413193	NA	2.01803	0.5612	0.977166	3.0589	1.1224	0
MROH7-TTC4	0.244292	-1.65138	6.119	-0.269877	0.787255	NA	0.488583	0	0.977166	0	0	0
TTC4	78.0988	-0.259261	0.549314	-0.471972	0.636946	0.891961	100.669	55.5292	106.511	94.8259	26.9376	84.1207
PARS2	199.076	-0.253787	0.352528	-0.719906	0.471583	0.80322	230.312	167.84	216.931	243.692	142.545	193.134
TTC22	0	NA	NA	NA	NA	NA	0	0	0	0	0	0
ENSG00000237453	0	NA	NA	NA	NA	NA	0	0	0	0	0	0
LEXM	0	NA	NA	NA	NA	NA	0	0	0	0	0	0
DHCR24	9779.99	-0.0542104	0.0829637	-0.653423	0.513484	0.826076	11706.4	7853.56	11753.4	11659.5	4432.36	11274.8
ENSG00000287724	1.07102	-2.68711	5.24812	-0.512014	0.608641	NA	1.01963	1.1224	0	2.03927	2.2448	0
ENSG00000242396	10.1698	0.791925	1.52618	0.518893	0.603835	NA	10.8975	9.44212	14.6575	7.13743	0	18.8842
DHCR24-DT	10.357	-0.127813	1.52439	-0.0838454	0.933179	NA	8.43331	12.2807	10.7488	6.1178	16.836	7.72537
ENSG00000284601	0	NA	NA	NA	NA	NA	0	0	0	0	0	0
TMEM61	0.244292	-1.65138	6.119	-0.269877	0.787255	NA	0.488583	0	0.977166	0	0	0
ENSG00000233271	0	NA	NA	NA	NA	NA	0	0	0	0	0	0
BSND	0.509817	-2.6882	6.03305	-0.445579	0.655901	NA	1.01963	0	0	2.03927	0	0
PCSK9	0	NA	NA	NA	NA	NA	0	0	0	0	0	0
USP24	2368.21	0.139179	0.121509	1.14542	0.252034	0.610775	1845.7	2890.72	1845.87	1845.54	3748.82	2032.63
MIR4422HG	0.732875	-3.21645	6.00706	-0.535445	0.592342	NA	1.46575	0	2.9315	0	0	0
GYG1P3	0.2806	-0.217591	6.12028	-0.0355524	0.971639	NA	0	0.5612	0	0	1.1224	0
MIR4422	0	NA	NA	NA	NA	NA	0	0	0	0	0	0
ENSG00000234810	0.739485	0.791031	5.47667	0.144436	0.885156	NA	0.488583	0.990388	0.977166	0	1.1224	0.858375
GOT2P1	0	NA	NA	NA	NA	NA	0	0	0	0	0	0
MTCO2P34	0	NA	NA	NA	NA	NA	0	0	0	0	0	0
RN7SKP291	0	NA	NA	NA	NA	NA	0	0	0	0	0	0
RNU6-830P	0	NA	NA	NA	NA	NA	0	0	0	0	0	0
LINC01755	0	NA	NA	NA	NA	NA	0	0	0	0	0	0
LINC01753	0	NA	NA	NA	NA	NA	0	0	0	0	0	0
PIGQP1	0	NA	NA	NA	NA	NA	0	0	0	0	0	0
ENSG00000235612	0	NA	NA	NA	NA	NA	0	0	0	0	0	0
ENSG00000260971	2.36444	-0.420313	3.17297	-0.132467	0.894615	NA	3.44131	1.28756	5.863	1.01963	0	2.57512
ENSG00000284686	0.816109	-1.6815	5.88308	-0.28582	0.775016	NA	0.509817	1.1224	0	1.01963	2.2448	0
RPSAP20	0	NA	NA	NA	NA	NA	0	0	0	0	0	0
LINC01767	0	NA	NA	NA	NA	NA	0	0	0	0	0	0
PLPP3	218.283	-1.27502	0.344501	-3.70107	0.000214691	0.00371956	284.608	151.958	275.561	293.654	186.319	117.597
RPL21P23	0	NA	NA	NA	NA	NA	0	0	0	0	0	0
RPL23AP85	0	NA	NA	NA	NA	NA	0	0	0	0	0	0
ENSG00000225475	1.69096	-1.78397	3.82935	-0.465867	0.641311	NA	2.95273	0.429187	4.88583	1.01963	0	0.858375
PRKAA2	286.835	-0.0462022	0.298699	-0.154678	0.877075	0.971059	237.534	336.135	236.474	238.594	442.226	230.044
FYB2	3.21946	1.52669	2.64469	0.577266	0.56376	NA	1.48698	4.95194	1.95433	1.01963	5.612	4.29187
ENSG00000229913	0	NA	NA	NA	NA	NA	0	0	0	0	0	0
C8A	0	NA	NA	NA	NA	NA	0	0	0	0	0	0
C8B	0	NA	NA	NA	NA	NA	0	0	0	0	0	0
ENSG00000236341	0	NA	NA	NA	NA	NA	0	0	0	0	0	0
DAB1	0	NA	NA	NA	NA	NA	0	0	0	0	0	0
ENSG00000227935	0	NA	NA	NA	NA	NA	0	0	0	0	0	0
RPS20P5	0	NA	NA	NA	NA	NA	0	0	0	0	0	0
DAB1-AS1	0	NA	NA	NA	NA	NA	0	0	0	0	0	0
HNRNPA1P6	0	NA	NA	NA	NA	NA	0	0	0	0	0	0
RPS26P15	0.429187	3.22464	5.85979	0.550301	0.582113	NA	0	0.858375	0	0	0	1.71675
ENSG00000235038	0	NA	NA	NA	NA	NA	0	0	0	0	0	0
ENSG00000230546	0	NA	NA	NA	NA	NA	0	0	0	0	0	0
ENSG00000233216	0	NA	NA	NA	NA	NA	0	0	0	0	0	0
OMA1	424.519	-0.678473	0.256692	-2.64314	0.00821399	0.0681443	347.613	501.425	332.236	362.989	785.68	217.169
ENSG00000286918	0.254908	-1.68233	6.11722	-0.275015	0.783304	NA	0.509817	0	0	1.01963	0	0
ENSG00000270209	0	NA	NA	NA	NA	NA	0	0	0	0	0	0
RN7SL713P	0	NA	NA	NA	NA	NA	0	0	0	0	0	0
TACSTD2	0	NA	NA	NA	NA	NA	0	0	0	0	0	0
ENSG00000185839	3.23854	0.807449	2.86403	0.281928	0.777999	NA	1.95433	4.52275	3.90866	0	5.612	3.4335
MYSM1	1121.58	-0.00536808	0.162194	-0.0330967	0.973597	0.994796	1063.11	1180.05	1096.38	1029.83	1300.86	1059.23
ENSG00000283445	0.244292	-1.65138	6.119	-0.269877	0.787255	NA	0.488583	0	0.977166	0	0	0
JUN	4108.68	-0.772694	0.101773	-7.59233	3.14193e-14	2.71493e-12	5590.21	2627.14	5650.95	5529.47	1982.16	3272.12
LINC01135	13.9124	0.0931025	1.27834	0.0728306	0.941941	NA	14.4874	13.3374	13.6803	15.2945	11.224	15.4507
ENSG00000272226	3.98604	-0.787869	2.41739	-0.325917	0.744487	NA	4.43971	3.53236	6.84016	2.03927	4.4896	2.57512
ENSG00000231740	0	NA	NA	NA	NA	NA	0	0	0	0	0	0
LINC02777	58.6838	0.305423	0.653506	0.467362	0.640241	0.893177	54.1474	63.2202	65.4701	42.8246	59.4872	66.9532
LINC01358	37.8151	1.13668	0.786428	1.44537	0.148354	0.466329	26.9356	48.6947	27.3606	26.5105	38.1616	59.2278
PHBP3	0	NA	NA	NA	NA	NA	0	0	0	0	0	0
ENSG00000241042	0	NA	NA	NA	NA	NA	0	0	0	0	0	0
ENSG00000235215	0	NA	NA	NA	NA	NA	0	0	0	0	0	0
FGGY-DT	17.695	-0.958226	1.15518	-0.829506	0.406818	NA	25.0237	10.3662	21.4977	28.5497	7.8568	12.8756
ENSG00000270457	0.509817	-2.6882	6.03305	-0.445579	0.655901	NA	1.01963	0	0	2.03927	0	0
FGGY	187.284	0.375255	0.361364	1.03844	0.299065	0.663541	160.148	214.42	161.232	159.063	221.113	207.727
MIR4711	0	NA	NA	NA	NA	NA	0	0	0	0	0	0
ENSG00000226883	0	NA	NA	NA	NA	NA	0	0	0	0	0	0
HOOK1	0	NA	NA	NA	NA	NA	0	0	0	0	0	0
CYP2J2	3.19888	1.78862	3.12578	0.572216	0.567175	NA	0.488583	5.90918	0.977166	0	10.1016	1.71675
RN7SL475P	0	NA	NA	NA	NA	NA	0	0	0	0	0	0
C1orf87	0	NA	NA	NA	NA	NA	0	0	0	0	0	0
PGBD4P8	0	NA	NA	NA	NA	NA	0	0	0	0	0	0
LINC02778	0	NA	NA	NA	NA	NA	0	0	0	0	0	0
LINC01748	5.32148	-0.985152	2.10481	-0.468047	0.639751	NA	8.49701	2.14594	7.81733	9.1767	0	4.29187
ENSG00000231252	0	NA	NA	NA	NA	NA	0	0	0	0	0	0
NFIA	13.8373	0.396954	1.27156	0.312179	0.754904	NA	14.9972	12.6773	13.6803	16.3141	5.612	19.7426
NFIA-AS2	0.673479	1.79102	5.85845	0.305716	0.759821	NA	0.488583	0.858375	0.977166	0	0	1.71675
NFIA-AS1	0	NA	NA	NA	NA	NA	0	0	0	0	0	0
ENSG00000284808	0	NA	NA	NA	NA	NA	0	0	0	0	0	0
ENSG00000287224	0	NA	NA	NA	NA	NA	0	0	0	0	0	0
ENSG00000223920	0	NA	NA	NA	NA	NA	0	0	0	0	0	0
TM2D1	815.022	-0.383386	0.190508	-2.01243	0.0441742	0.225734	705.296	924.748	740.692	669.899	1308.72	540.776
PATJ-DT	7.26379	-0.455732	1.76942	-0.25756	0.796747	NA	9.41048	5.1171	12.7032	6.1178	3.3672	6.867
PATJ	663.177	-0.336958	0.209563	-1.6079	0.107856	0.391174	562.609	763.745	597.048	528.17	1081.99	445.496
RNU6-414P	0	NA	NA	NA	NA	NA	0	0	0	0	0	0
RNU6-1177P	0.244292	-1.65138	6.119	-0.269877	0.787255	NA	0.488583	0	0.977166	0	0	0
LAMTOR5P1	0	NA	NA	NA	NA	NA	0	0	0	0	0	0
RN7SL180P	0	NA	NA	NA	NA	NA	0	0	0	0	0	0
MIR3116-1	0	NA	NA	NA	NA	NA	0	0	0	0	0	0
MIR3116-2	0	NA	NA	NA	NA	NA	0	0	0	0	0	0
PIGPP2	0	NA	NA	NA	NA	NA	0	0	0	0	0	0
RPS15AP7	0	NA	NA	NA	NA	NA	0	0	0	0	0	0
L1TD1	0	NA	NA	NA	NA	NA	0	0	0	0	0	0
ENSG00000237227	0	NA	NA	NA	NA	NA	0	0	0	0	0	0
KANK4	7.40828	0.964862	1.82667	0.528209	0.597354	NA	3.52625	11.2903	1.95433	5.09817	15.7136	6.867
RNU6-371P	0	NA	NA	NA	NA	NA	0	0	0	0	0	0
USP1	2990.98	0.0146333	0.119393	0.122564	0.902452	0.978857	2150.85	3831.1	2044.23	2257.47	5489.66	2172.55
DOCK7	3605.83	-0.0852323	0.107277	-0.79451	0.426899	0.77275	2478.67	4732.99	2489.82	2467.51	7129.49	2336.5
ENSG00000270549	0	NA	NA	NA	NA	NA	0	0	0	0	0	0
ANGPTL3	0	NA	NA	NA	NA	NA	0	0	0	0	0	0
ENSG00000278967	0	NA	NA	NA	NA	NA	0	0	0	0	0	0
ENSG00000213703	0.254908	-1.68233	6.11722	-0.275015	0.783304	NA	0.509817	0	0	1.01963	0	0
DOCK7-DT	9.20956	-0.632931	1.62122	-0.390403	0.696239	NA	7.9872	10.4319	7.81733	8.15707	15.7136	5.15025
ATG4C	420.383	-0.222646	0.253868	-0.877016	0.380478	0.738273	315.537	525.228	306.83	324.243	780.068	270.388
ENSG00000234318	0	NA	NA	NA	NA	NA	0	0	0	0	0	0
ENSG00000237163	0	NA	NA	NA	NA	NA	0	0	0	0	0	0
LINC01739	0	NA	NA	NA	NA	NA	0	0	0	0	0	0
ENSG00000286455	0	NA	NA	NA	NA	NA	0	0	0	0	0	0
ENSG00000227485	0	NA	NA	NA	NA	NA	0	0	0	0	0	0
ENSG00000229225	0	NA	NA	NA	NA	NA	0	0	0	0	0	0
ENSG00000203605	0	NA	NA	NA	NA	NA	0	0	0	0	0	0
LINC00466	10.2416	0.609157	1.50055	0.405955	0.684776	NA	8.43331	12.0498	10.7488	6.1178	11.224	12.8756
RNA5SP49	0	NA	NA	NA	NA	NA	0	0	0	0	0	0
ENSG00000228734	0	NA	NA	NA	NA	NA	0	0	0	0	0	0
RPSAP65	0	NA	NA	NA	NA	NA	0	0	0	0	0	0
FOXD3-AS1	62.3347	-0.372652	0.614769	-0.606165	0.544405	0.842585	77.7902	46.8791	80.1276	75.4529	33.672	60.0862
FOXD3	7.29313	0.309515	1.77338	0.174534	0.861446	NA	9.00683	5.57943	7.81733	10.1963	0	11.1589
MIR6068	0	NA	NA	NA	NA	NA	0	0	0	0	0	0
ENSG00000236674	0	NA	NA	NA	NA	NA	0	0	0	0	0	0
ALG6	576.283	-0.126637	0.219962	-0.575721	0.564804	0.85521	398.298	754.268	392.821	403.775	1143.73	364.809
ITGB3BP	802.477	0.132473	0.189244	0.700008	0.483922	0.809635	512.901	1092.05	514.967	510.836	1621.87	562.235
ENSG00000286429	0	NA	NA	NA	NA	NA	0	0	0	0	0	0
EFCAB7	341.638	-0.617435	0.287972	-2.14408	0.0320265	0.182084	324.034	359.243	291.195	356.872	507.325	211.16
RN7SL488P	0	NA	NA	NA	NA	NA	0	0	0	0	0	0
RNU7-123P	0	NA	NA	NA	NA	NA	0	0	0	0	0	0
DLEU2L	12.9428	-0.420671	1.36145	-0.308988	0.757331	NA	11.4922	14.3935	10.7488	12.2356	20.2032	8.58375
ENSG00000276884	0	NA	NA	NA	NA	NA	0	0	0	0	0	0
ENSG00000278287	0	NA	NA	NA	NA	NA	0	0	0	0	0	0
ENSG00000277565	0	NA	NA	NA	NA	NA	0	0	0	0	0	0
ENSG00000275823	0	NA	NA	NA	NA	NA	0	0	0	0	0	0
ENSG00000277689	0	NA	NA	NA	NA	NA	0	0	0	0	0	0
ENSG00000274199	0	NA	NA	NA	NA	NA	0	0	0	0	0	0
PGM1	1886.16	0.0604828	0.13087	0.462158	0.643968	0.894425	1891.5	1880.83	1920.13	1862.87	1789.11	1972.54
RN7SL130P	2.61199	0.782212	3.02921	0.258223	0.796235	NA	0.9984	4.22558	0.977166	1.01963	6.7344	1.71675
ROR1	222.195	-1.04871	0.349007	-3.00485	0.00265716	0.0293413	204.226	240.165	197.388	211.064	381.616	98.7131
ENSG00000177452	0	NA	NA	NA	NA	NA	0	0	0	0	0	0
CFL1P3	0	NA	NA	NA	NA	NA	0	0	0	0	0	0
RNU6-809P	0	NA	NA	NA	NA	NA	0	0	0	0	0	0
ROR1-AS1	0.2806	-0.217591	6.12028	-0.0355524	0.971639	NA	0	0.5612	0	0	1.1224	0
ENSG00000284928	0	NA	NA	NA	NA	NA	0	0	0	0	0	0
UBE2U	0	NA	NA	NA	NA	NA	0	0	0	0	0	0
RNU7-62P	0	NA	NA	NA	NA	NA	0	0	0	0	0	0
CACHD1	695.312	-0.285287	0.200195	-1.42505	0.154144	0.476621	642.226	748.398	663.496	620.957	969.754	527.042
MIR4794	0	NA	NA	NA	NA	NA	0	0	0	0	0	0
RAVER2	943.136	0.19709	0.177429	1.11081	0.266652	0.629709	680.717	1205.56	651.77	709.665	1630.85	780.263
JAK1	4370	0.189082	0.100189	1.88726	0.0591258	0.271566	3465.02	5274.98	3458.19	3471.85	6599.72	3950.24
ENSG00000234784	0	NA	NA	NA	NA	NA	0	0	0	0	0	0
ENSG00000233877	0	NA	NA	NA	NA	NA	0	0	0	0	0	0
LINC01359	0.244292	-1.65138	6.119	-0.269877	0.787255	NA	0.488583	0	0.977166	0	0	0
SLC2A3P2	0	NA	NA	NA	NA	NA	0	0	0	0	0	0
ENSG00000272506	0	NA	NA	NA	NA	NA	0	0	0	0	0	0
RNU6-1176P	0	NA	NA	NA	NA	NA	0	0	0	0	0	0
MIR3671	0.254908	-1.68233	6.11722	-0.275015	0.783304	NA	0.509817	0	0	1.01963	0	0
MIR101-1	0	NA	NA	NA	NA	NA	0	0	0	0	0	0
ENSG00000288804	0	NA	NA	NA	NA	NA	0	0	0	0	0	0
ENSG00000235804	0	NA	NA	NA	NA	NA	0	0	0	0	0	0
MRPS21P1	0	NA	NA	NA	NA	NA	0	0	0	0	0	0
AK4	409.882	0.551436	0.251881	2.18928	0.0285767	0.167994	297.566	522.198	289.241	305.89	608.341	436.054
RPS29P7	0	NA	NA	NA	NA	NA	0	0	0	0	0	0
DNAJC6	255.138	-0.619183	0.332343	-1.86308	0.0624509	0.281433	175.4	334.876	163.187	187.613	555.588	114.164
ENSG00000229294	0	NA	NA	NA	NA	NA	0	0	0	0	0	0
COX6CP13	0	NA	NA	NA	NA	NA	0	0	0	0	0	0
RNU2-15P	0	NA	NA	NA	NA	NA	0	0	0	0	0	0
LEPROT	4939.39	-0.205025	0.0980079	-2.09193	0.0364452	0.19847	3669.93	6208.85	3647.76	3692.09	9233.99	3183.71
LEPR	134.377	0.0544365	0.436886	0.124601	0.900839	0.978764	93.4247	175.329	87.9449	98.9044	253.663	96.9963
ENSG00000237852	0.750102	0.761572	5.44666	0.139824	0.888799	NA	0.509817	0.990388	0	1.01963	1.1224	0.858375
ENSG00000224570	0	NA	NA	NA	NA	NA	0	0	0	0	0	0
ENSG00000285079	0	NA	NA	NA	NA	NA	0	0	0	0	0	0
RN7SL854P	0	NA	NA	NA	NA	NA	0	0	0	0	0	0
PDE4B	31.5212	-0.509053	0.970828	-0.52435	0.600035	0.873359	13.4253	49.6171	15.6347	11.216	89.7921	9.44212
PDE4B-AS1	0	NA	NA	NA	NA	NA	0	0	0	0	0	0
RNU4-88P	0	NA	NA	NA	NA	NA	0	0	0	0	0	0
SGIP1	1.70418	1.36708	3.47319	0.393611	0.693868	NA	0.9984	2.40996	0.977166	1.01963	2.2448	2.57512
MIR3117	0	NA	NA	NA	NA	NA	0	0	0	0	0	0
ENSG00000248458	0.816109	-1.6815	5.88308	-0.28582	0.775016	NA	0.509817	1.1224	0	1.01963	2.2448	0
DYNLT5	0	NA	NA	NA	NA	NA	0	0	0	0	0	0
INSL5	0.254908	-1.68233	6.11722	-0.275015	0.783304	NA	0.509817	0	0	1.01963	0	0
DNAI4	39.1921	-0.155962	0.791278	-0.197101	0.843748	0.95895	42.1027	36.2815	33.2236	50.9817	34.7944	37.7685
ENSG00000231080	0	NA	NA	NA	NA	NA	0	0	0	0	0	0
MIER1	1295.18	-0.025624	0.159077	-0.161079	0.872031	0.969188	965.643	1624.71	912.673	1018.61	2300.92	948.504
ENSG00000289394	2.99425	1.22132	2.95674	0.413063	0.67956	NA	1.46575	4.52275	2.9315	0	5.612	3.4335
SLC35D1	1784.6	-0.0185183	0.138581	-0.133628	0.893697	0.975789	1107.61	2461.6	1136.44	1078.77	3829.63	1093.57
C1orf141	0	NA	NA	NA	NA	NA	0	0	0	0	0	0
ENSG00000252433	0	NA	NA	NA	NA	NA	0	0	0	0	0	0
ENSG00000275678	0	NA	NA	NA	NA	NA	0	0	0	0	0	0
IL23R	0	NA	NA	NA	NA	NA	0	0	0	0	0	0
RNU6-586P	0	NA	NA	NA	NA	NA	0	0	0	0	0	0
RNU4ATAC4P	0	NA	NA	NA	NA	NA	0	0	0	0	0	0
DNAJB6P4	0	NA	NA	NA	NA	NA	0	0	0	0	0	0
IL12RB2	0	NA	NA	NA	NA	NA	0	0	0	0	0	0
SERBP1	9876.01	0.0874549	0.0834856	1.04755	0.294848	0.659489	8105.48	11646.5	8145.66	8065.3	14681	8612.07
RNU6-387P	0	NA	NA	NA	NA	NA	0	0	0	0	0	0
LINC01702	0	NA	NA	NA	NA	NA	0	0	0	0	0	0
RNU6-1031P	0	NA	NA	NA	NA	NA	0	0	0	0	0	0
ENSG00000238139	0	NA	NA	NA	NA	NA	0	0	0	0	0	0
RN7SL392P	0	NA	NA	NA	NA	NA	0	0	0	0	0	0
HNRNPCP9	0	NA	NA	NA	NA	NA	0	0	0	0	0	0
GADD45A	1927.15	-0.395154	0.130981	-3.01689	0.00255386	0.0284856	1856.96	1997.34	1843.91	1870.01	2582.64	1412.03
GNG12	9669.41	0.285313	0.0842831	3.38518	0.000711317	0.0102751	6834.41	12504.4	6765.9	6902.92	16680	8328.81
RNU7-80P	0.214594	2.22473	5.9479	0.374036	0.708378	NA	0	0.429187	0	0	0	0.858375
GNG12-AS1	14.641	0.857426	1.26511	0.677746	0.497933	NA	9.47418	19.8078	9.77166	9.1767	22.448	17.1675
ENSG00000235055	0.214594	2.22473	5.9479	0.374036	0.708378	NA	0	0.429187	0	0	0	0.858375
DIRAS3	7018.8	0.439541	0.0921816	4.76821	1.8587e-06	5.61288e-05	7861.36	6176.24	7602.35	8120.36	1691.46	10661
ARL5AP3	8.33035	-0.677363	1.6458	-0.411571	0.680654	NA	10.9824	5.6783	10.7488	11.216	4.4896	6.867
WLS	5624.49	-1.16107	0.0944499	-12.2929	9.88602e-35	3.63603e-32	7263.4	3985.58	7318	7208.81	4723.06	3248.09
CTBP2P8	6.93181	-0.603618	1.84163	-0.327763	0.743091	NA	10.4301	3.4335	12.7032	8.15707	0	6.867
MIR1262	0	NA	NA	NA	NA	NA	0	0	0	0	0	0
RPS7P4	1.11328	2.76267	4.8634	0.568052	0.569999	NA	0.509817	1.71675	0	1.01963	0	3.4335
COX6B1P7	0	NA	NA	NA	NA	NA	0	0	0	0	0	0
ELOCP18	1.2196	0.756359	4.33429	0.174506	0.861468	NA	1.01963	1.41957	0	2.03927	1.1224	1.71675
ENSG00000229440	0.254908	-1.68233	6.11722	-0.275015	0.783304	NA	0.509817	0	0	1.01963	0	0
RPE65	1.36669	-1.65199	4.84882	-0.3407	0.733329	NA	0.488583	2.2448	0.977166	0	4.4896	0
DEPDC1	1980.93	0.439426	0.133896	3.28185	0.0010313	0.013934	1372.48	2589.39	1311.36	1433.6	3317.82	1860.96
ENSG00000233589	133.61	0.6112	0.429198	1.42405	0.154432	0.477305	93.2761	173.945	94.7851	91.767	205.399	142.49
DEPDC1-AS1	5.29744	1.91507	2.07229	0.924132	0.355418	NA	2.50662	8.08826	1.95433	3.0589	6.7344	9.44212
TXNP2	0	NA	NA	NA	NA	NA	0	0	0	0	0	0
ENSG00000285041	0.244292	-1.65138	6.119	-0.269877	0.787255	NA	0.488583	0	0.977166	0	0	0
ENSG00000285407	89.8931	-1.02485	0.532787	-1.92357	0.0544082	0.259021	94.3169	85.4694	93.8079	94.8259	124.586	46.3522
ENSG00000285473	0.958085	-0.793662	4.79522	-0.165511	0.868542	NA	1.48698	0.429187	1.95433	1.01963	0	0.858375
LINC01707	0.429187	3.22464	5.85979	0.550301	0.582113	NA	0	0.858375	0	0	0	1.71675
LINC02791	0	NA	NA	NA	NA	NA	0	0	0	0	0	0
LINC01758	0.2806	-0.217591	6.12028	-0.0355524	0.971639	NA	0	0.5612	0	0	1.1224	0
ENSG00000287453	141.015	-0.442815	0.43757	-1.01199	0.311544	0.677295	108.549	173.48	95.7623	121.336	267.131	79.8288
LRRC7	52.9614	-1.69035	0.686333	-2.46287	0.0137831	0.100358	85.8836	20.0392	83.0591	88.7081	13.4688	26.6096
SGO1P1	0	NA	NA	NA	NA	NA	0	0	0	0	0	0
ENSG00000287283	0.987783	-3.64606	5.31698	-0.685739	0.492878	NA	1.97557	0	2.9315	1.01963	0	0
RN7SL538P	0	NA	NA	NA	NA	NA	0	0	0	0	0	0
PIN1P1	0	NA	NA	NA	NA	NA	0	0	0	0	0	0
LRRC7-AS1	0	NA	NA	NA	NA	NA	0	0	0	0	0	0
LRRC40	1069.55	0.179773	0.167168	1.0754	0.282196	0.646975	709.268	1429.84	722.126	696.41	2056.24	803.439
RN7SL242P	0	NA	NA	NA	NA	NA	0	0	0	0	0	0
SRSF11	4728.54	-0.116377	0.105966	-1.09824	0.272098	0.635872	4742.99	4714.09	4496.92	4989.07	5053.05	4375.14
ENSG00000228988	0	NA	NA	NA	NA	NA	0	0	0	0	0	0
ANKRD13C	1316.87	-0.399095	0.15315	-2.60591	0.00916293	0.0739635	1193.11	1440.64	1166.74	1219.48	1976.55	904.727
HHLA3	240.022	-0.749721	0.322684	-2.32339	0.020158	0.131905	305.999	174.045	299.99	312.008	166.115	181.975
HHLA3-AS1	0	NA	NA	NA	NA	NA	0	0	0	0	0	0
CTH	52.7771	-0.548858	0.696211	-0.78835	0.430492	0.775264	41.4442	64.11	40.0638	42.8246	99.8937	28.3264
ENSG00000271992	1.70819	-0.217921	3.42608	-0.0636065	0.949284	NA	1.9968	1.41957	1.95433	2.03927	1.1224	1.71675
CHORDC1P5	0	NA	NA	NA	NA	NA	0	0	0	0	0	0
CASP3P1	0	NA	NA	NA	NA	NA	0	0	0	0	0	0
LINC01788	0.9984	-3.66052	5.26601	-0.695122	0.486979	NA	1.9968	0	1.95433	2.03927	0	0
ENSG00000226208	0	NA	NA	NA	NA	NA	0	0	0	0	0	0
PTGER3	1.403	-0.217515	5.14846	-0.0422486	0.966301	NA	0	2.806	0	0	5.612	0
ENSG00000235782	0	NA	NA	NA	NA	NA	0	0	0	0	0	0
ENSG00000269933	0	NA	NA	NA	NA	NA	0	0	0	0	0	0
ZRANB2-AS1	0	NA	NA	NA	NA	NA	0	0	0	0	0	0
ZRANB2	1723.72	0.514224	0.144114	3.56818	0.000359475	0.00580666	1219.64	2227.8	1142.31	1296.97	2713.96	1741.64
MIR186	3.53126	1.4552	2.44925	0.594142	0.552417	NA	2.50662	4.5559	1.95433	3.0589	2.2448	6.867
ZRANB2-DT	21.4258	0.42114	1.10476	0.381206	0.703051	NA	11.5559	31.2958	7.81733	15.2945	47.1408	15.4507
ENSG00000226324	0	NA	NA	NA	NA	NA	0	0	0	0	0	0
NEGR1	3.97357	0.519082	2.34499	0.221358	0.824814	NA	2.9952	4.95194	2.9315	3.0589	5.612	4.29187
ENSG00000231985	0	NA	NA	NA	NA	NA	0	0	0	0	0	0
ENSG00000271618	0	NA	NA	NA	NA	NA	0	0	0	0	0	0
NEGR1-IT1	0	NA	NA	NA	NA	NA	0	0	0	0	0	0
GDI2P2	1.54498	-0.192791	4.07266	-0.0473378	0.962244	NA	0.977166	2.11279	1.95433	0	3.3672	0.858375
ENSG00000286863	0.928387	0.781942	4.78361	0.163463	0.870154	NA	0.9984	0.858375	0.977166	1.01963	0	1.71675
RPL31P12	0.214594	2.22473	5.9479	0.374036	0.708378	NA	0	0.429187	0	0	0	0.858375
ENSG00000225087	0.244292	-1.65138	6.119	-0.269877	0.787255	NA	0.488583	0	0.977166	0	0	0
RNU6-1246P	0	NA	NA	NA	NA	NA	0	0	0	0	0	0
LINC02796	0	NA	NA	NA	NA	NA	0	0	0	0	0	0
LINC02797	0	NA	NA	NA	NA	NA	0	0	0	0	0	0
ENSG00000280317	0	NA	NA	NA	NA	NA	0	0	0	0	0	0
KRT8P21	0	NA	NA	NA	NA	NA	0	0	0	0	0	0
RN7SKP19	0	NA	NA	NA	NA	NA	0	0	0	0	0	0
LINC01360	0	NA	NA	NA	NA	NA	0	0	0	0	0	0
LINC02238	0.214594	2.22473	5.9479	0.374036	0.708378	NA	0	0.429187	0	0	0	0.858375
[truncated: 58,310 more rows]

## Sheet: gene_diffexpr-results U87
Gene_name	baseMean	log2FoldChange	lfcSE	stat	pvalue	padj	mean U87 scr	mean U87 siA2	22-7	22-8	22-9	22-10	22-11	22-12
DDX11L1	0	NA	NA	NA	NA	NA	0	0	0	0	0	0	0	0
WASH7P	19.2003	-0.342917	0.578069	-0.593211	0.55304	0.911419	21.2572	17.1433	18.9969	20.3009	24.4739	14.1091	13.6869	23.6339
MIR6859-1	5.44166	-0.386217	1.01609	-0.380101	0.70387	NA	6.22837	4.65495	6.64892	8.12036	3.91583	4.03118	4.56231	5.37135
MIR1302-2HG	0	NA	NA	NA	NA	NA	0	0	0	0	0	0	0	0
MIR1302-2	0	NA	NA	NA	NA	NA	0	0	0	0	0	0	0	0
FAM138A	0	NA	NA	NA	NA	NA	0	0	0	0	0	0	0	0
OR4G4P	0	NA	NA	NA	NA	NA	0	0	0	0	0	0	0	0
OR4G11P	0	NA	NA	NA	NA	NA	0	0	0	0	0	0	0	0
OR4F5	0	NA	NA	NA	NA	NA	0	0	0	0	0	0	0	0
ENSG00000238009	0.16316	-0.85607	4.06749	-0.210466	0.833304	NA	0.326319	0	0	0	0.978957	0	0	0
ENSG00000239945	0	NA	NA	NA	NA	NA	0	0	0	0	0	0	0	0
CICP27	0	NA	NA	NA	NA	NA	0	0	0	0	0	0	0	0
ENSG00000268903	2.37036	0.510787	1.81275	0.281774	0.778116	NA	1.67971	3.061	0	4.06018	0.978957	0	2.73739	6.44562
ENSG00000269981	1.81011	0.819046	1.94977	0.420072	0.674433	NA	1.32933	2.29089	0	2.03009	1.95791	0	3.64985	3.22281
ENSG00000239906	0	NA	NA	NA	NA	NA	0	0	0	0	0	0	0	0
ENSG00000241860	0.842504	-0.378931	2.66251	-0.142321	0.886826	NA	0.990986	0.694022	0	1.01505	1.95791	1.0078	0	1.07427
RNU6-1100P	0	NA	NA	NA	NA	NA	0	0	0	0	0	0	0	0
ENSG00000241599	0	NA	NA	NA	NA	NA	0	0	0	0	0	0	0	0
DDX11L17	0	NA	NA	NA	NA	NA	0	0	0	0	0	0	0	0
WASH9P	36.6934	0.0540164	0.482328	0.111991	0.910831	0.990602	35.6335	37.7532	31.3449	32.4814	43.0741	50.3898	39.2359	23.6339
MIR6859-2	0	NA	NA	NA	NA	NA	0	0	0	0	0	0	0	0
ENSG00000228463	3.54923	-0.14337	1.37381	-0.104359	0.916884	NA	3.60619	3.49227	1.89969	3.04514	5.87374	4.03118	0	6.44562
ENSG00000286448	0.16316	-0.85607	4.06749	-0.210466	0.833304	NA	0.326319	0	0	0	0.978957	0	0	0
RPL23AP24	0.635276	2.81416	3.43477	0.819315	0.412607	NA	0	1.27055	0	0	0	0	2.73739	1.07427
ENSG00000236601	0	NA	NA	NA	NA	NA	0	0	0	0	0	0	0	0
ENSG00000237094	9.932	0.025676	1.00438	0.0255642	0.979605	0.998068	9.64834	10.2157	1.89969	17.2558	9.78957	1.0078	14.5994	15.0398
WBP1LP7	0	NA	NA	NA	NA	NA	0	0	0	0	0	0	0	0
OR4F29	0	NA	NA	NA	NA	NA	0	0	0	0	0	0	0	0
CICP7	0	NA	NA	NA	NA	NA	0	0	0	0	0	0	0	0
ENSG00000250575	0	NA	NA	NA	NA	NA	0	0	0	0	0	0	0	0
U6	0.338348	-1.68903	4.03784	-0.4183	0.675728	NA	0.676697	0	0	2.03009	0	0	0	0
ENSG00000230021	3.59105	1.64649	1.38575	1.18815	0.234774	NA	1.96024	5.22186	0.949846	1.01505	3.91583	1.0078	8.21216	6.44562
ENSG00000235146	0	NA	NA	NA	NA	NA	0	0	0	0	0	0	0	0
MTND1P23	6.43607	-0.367955	0.951895	-0.38655	0.699089	NA	7.25079	5.62135	4.74923	10.1505	6.8527	4.03118	6.38724	6.44562
MTND2P28	1571.93	0.0172073	0.315874	0.0544751	0.956557	0.996278	1537.79	1606.06	894.755	1777.34	1941.27	980.585	1494.61	2342.98
MTCO1P12	315.473	-0.0965274	0.297019	-0.324987	0.745191	0.964561	324.949	305.997	238.411	392.822	343.614	251.949	302.938	363.103
ENSG00000278791	0.331122	1.79067	4.04742	0.442423	0.658183	NA	0	0.662244	0	0	0	0	0.912463	1.07427
MTCO2P12	16.8807	0.247631	0.611666	0.404847	0.68559	0.950918	15.3793	18.3821	12.348	14.2106	19.5791	13.1013	17.3368	24.7082
MTATP8P1	1.46427	-1.32761	1.99129	-0.66671	0.504957	NA	1.9843	0.94424	0.949846	3.04514	1.95791	1.0078	1.82493	0
MTATP6P1	8260.2	0.0191365	0.368024	0.0519979	0.95853	0.996462	8100.83	8419.57	4117.58	10099.7	10085.2	4195.45	9147.44	11915.8
MTCO3P12	11.242	-0.320518	0.726721	-0.441046	0.659179	0.944253	12.404	10.08	11.3981	10.1505	15.6633	8.06237	8.21216	13.9655
WBP1LP6	0	NA	NA	NA	NA	NA	0	0	0	0	0	0	0	0
OR4F16	0	NA	NA	NA	NA	NA	0	0	0	0	0	0	0	0
CICP3	0	NA	NA	NA	NA	NA	0	0	0	0	0	0	0	0
ENSG00000228327	52.6211	0.442997	1.47932	0.29946	0.764589	0.966538	45.1081	60.134	2.84954	63.9478	68.527	5.03898	89.4213	85.9416
RNU6-1199P	0	NA	NA	NA	NA	NA	0	0	0	0	0	0	0	0
ENSG00000229905	0	NA	NA	NA	NA	NA	0	0	0	0	0	0	0	0
LINC01409	25.4993	0.16901	0.530224	0.318751	0.749915	0.96538	23.4274	27.5712	31.3449	21.3159	17.6212	32.2495	36.4985	13.9655
ENSG00000285268	0	NA	NA	NA	NA	NA	0	0	0	0	0	0	0	0
ENSG00000230092	8.15681	1.08476	0.866378	1.25206	0.210548	0.673183	5.23273	11.0809	4.74923	5.07523	5.87374	8.06237	15.5119	9.66843
FAM87B	150.795	-0.533711	0.331154	-1.61167	0.107034	0.489622	179.856	121.734	271.656	183.723	84.1903	179.388	121.358	64.4562
LINC01128	906.216	0.0024876	0.266881	0.00932102	0.992563	0.998782	908.724	903.708	751.328	889.179	1085.66	830.424	1062.11	818.594
LINC00115	45.5475	0.390551	0.41995	0.929995	0.352374	0.806646	39.8368	51.2582	35.1443	32.4814	51.8847	48.3742	53.8353	51.565
ENSG00000288531	1.16877	0.377174	2.04234	0.184678	0.853482	NA	0.981283	1.35627	0.949846	1.01505	0.978957	1.0078	0.912463	2.14854
FAM41C	0.462462	0.679541	3.91583	0.173537	0.862229	NA	0.316615	0.608308	0.949846	0	0	0	1.82493	0
TUBB8P11	0.652589	0.0131521	2.92832	0.00449136	0.996416	NA	0.642934	0.662244	0.949846	0	0.978957	0	0.912463	1.07427
ENSG00000283040	0	NA	NA	NA	NA	NA	0	0	0	0	0	0	0	0
ENSG00000272438	7.4333	0.079125	0.885274	0.0893791	0.928781	0.993073	7.22673	7.63986	4.74923	8.12036	8.81061	5.03898	8.21216	9.66843
ENSG00000230699	17.149	-0.770594	0.734514	-1.04912	0.294123	0.758985	22.3018	11.9963	11.3981	19.2859	36.2214	3.02339	20.0742	12.8912
ENSG00000241180	0.152077	0.983685	4.08047	0.241071	0.8095	NA	0	0.304154	0	0	0	0	0.912463	0
LINC02593	65.4574	-0.792962	0.45286	-1.75101	0.0799445	0.422516	84.7939	46.1209	70.2886	139.061	45.032	35.2729	54.7478	48.3422
SAMD11	772.082	-0.178963	0.32233	-0.555216	0.578747	0.920206	853.527	690.637	988.789	1172.38	399.414	737.707	642.374	691.83
NOC2L	7786.64	0.0799014	0.245229	0.325823	0.744558	0.964291	7565.59	8007.68	7769.74	7348.93	7578.11	9022.8	6389.98	8610.28
KLHL17	512.528	-0.352794	0.295924	-1.19218	0.233192	0.701861	574.105	450.951	406.534	717.637	598.143	373.892	470.831	508.13
PLEKHN1	553.922	-0.298328	0.303074	-0.984341	0.324948	0.784888	617.258	490.585	340.045	639.478	872.251	383.97	469.006	618.78
PERM1	3.93568	-1.61105	1.39101	-1.15818	0.246789	NA	6.24272	1.62864	7.59877	10.1505	0.978957	0	2.73739	2.14854
ENSG00000272512	5.01574	-0.595159	1.27734	-0.465937	0.641261	NA	5.64598	4.38549	0.949846	9.13541	6.8527	0	4.56231	8.59416
HES4	51.1024	-0.330742	0.435904	-0.75875	0.448002	0.866035	58.1049	44.0999	28.4954	53.7974	92.022	31.2417	41.9733	59.0849
ISG15	486.519	-0.256242	0.29932	-0.856081	0.391953	0.834477	532.134	440.904	649.694	524.778	421.931	569.405	325.749	427.56
ENSG00000231702	0.152077	0.983685	4.08047	0.241071	0.8095	NA	0	0.304154	0	0	0	0	0.912463	0
ENSG00000224969	0.456231	2.06275	4.0173	0.513467	0.607625	NA	0	0.912463	0	0	0	0	2.73739	0
AGRN	5423.36	-0.961469	1.21918	-0.788621	0.430333	0.85352	7035.74	3810.98	1103.72	11688.2	8315.26	615.763	5032.23	5784.95
ENSG00000242590	0	NA	NA	NA	NA	NA	0	0	0	0	0	0	0	0
ENSG00000217801	411.232	-0.0140952	0.316387	-0.0445506	0.964466	0.996976	447.416	375.048	235.562	260.867	845.819	332.573	328.487	464.085
ENSG00000273443	14.6258	-0.287649	0.665482	-0.432241	0.665567	0.945308	16.3415	12.91	10.4483	11.1655	27.4108	12.0936	7.2997	19.3369
RNF223	3.10748	-1.58107	1.56218	-1.01209	0.311494	NA	4.96656	1.24839	4.74923	10.1505	0	1.0078	2.73739	0
C1orf159	502.25	0.254378	0.251702	1.01063	0.312193	0.774787	460.563	543.936	363.791	434.439	583.458	479.711	518.279	633.82
ENSG00000285812	0	NA	NA	NA	NA	NA	0	0	0	0	0	0	0	0
LINC01342	0	NA	NA	NA	NA	NA	0	0	0	0	0	0	0	0
MIR200B	0	NA	NA	NA	NA	NA	0	0	0	0	0	0	0	0
MIR200A	0	NA	NA	NA	NA	NA	0	0	0	0	0	0	0	0
MIR429	0	NA	NA	NA	NA	NA	0	0	0	0	0	0	0	0
ENSG00000272141	0	NA	NA	NA	NA	NA	0	0	0	0	0	0	0	0
TTLL10-AS1	0	NA	NA	NA	NA	NA	0	0	0	0	0	0	0	0
TTLL10	0.338348	-1.68903	4.03784	-0.4183	0.675728	NA	0.676697	0	0	2.03009	0	0	0	0
TNFRSF18	6.04213	-1.03802	0.987543	-1.05111	0.293207	NA	8.11371	3.97055	11.3981	6.09027	6.8527	5.03898	3.64985	3.22281
TNFRSF4	1.77259	0.438484	2.43686	0.179938	0.857201	NA	2.93687	0.608308	0	0	8.81061	0	1.82493	0
SDF4	10317.2	0.069493	0.231518	0.300163	0.764053	0.96644	10047.9	10586.6	9180.26	10270.2	10693.1	10708.8	8926.62	12124.2
B3GALT6	1197.83	-0.286536	0.31432	-0.911606	0.361976	0.814207	1331.51	1064.14	709.535	1393.66	1891.35	740.73	1119.59	1332.1
C1QTNF12	119.089	0.788099	0.364056	2.16477	0.0304051	0.24258	91.5668	146.612	37.044	76.1284	161.528	109.85	114.058	215.928
ENSG00000260179	6.46715	-0.317315	1.00861	-0.314607	0.75306	NA	6.88839	6.04591	4.74923	7.10532	8.81061	1.0078	6.38724	10.7427
UBE2J2	4058.24	0.452189	0.237162	1.90667	0.0565634	0.348811	3427.58	4688.9	3219.03	3484.65	3579.07	5199.22	3995.67	4871.82
LINC01786	17.6376	0.545454	0.748429	0.728798	0.466125	0.875178	15.7689	19.5063	3.79938	12.1805	31.3266	5.03898	25.549	27.931
SCNN1D	169.29	0.5208	0.476107	1.09387	0.274011	0.741215	136.508	202.072	36.0941	150.227	223.202	69.5379	184.317	352.361
ACAP3	2229.64	0.179643	0.332519	0.540249	0.589025	0.923367	2090.55	2368.73	1330.73	2949.72	1991.2	1722.32	2861.48	2522.39
MIR6726	0	NA	NA	NA	NA	NA	0	0	0	0	0	0	0	0
PUSL1	846.262	-0.367715	0.245009	-1.50082	0.133401	0.543872	956.468	736.056	1026.78	1052.6	790.018	825.385	683.435	699.35
INTS11	3237.88	-0.0206006	0.23542	-0.0875057	0.93027	0.993086	3254.51	3221.25	3094.6	3146.64	3522.29	3322.7	2625.16	3715.9
MIR6727	0	NA	NA	NA	NA	NA	0	0	0	0	0	0	0	0
ENSG00000240731	15.1921	0.0387503	0.883462	0.0438618	0.965015	0.996976	14.2649	16.1192	1.89969	21.3159	19.5791	2.01559	17.3368	29.0053
CPTP	1634.45	-0.261787	0.315784	-0.829005	0.407102	0.842993	1774.04	1494.86	1074.28	2317.35	1930.5	1135.79	1512.86	1835.93
TAS1R3	6.112	-0.892694	1.02976	-0.866898	0.385998	NA	7.95893	4.26508	2.84954	13.1956	7.83166	3.02339	5.47478	4.29708
DVL1	8288.19	0.327921	0.260066	1.26091	0.207341	0.668954	7427.5	9148.87	4847.06	7385.47	10050	7589.71	8838.11	11018.8
MIR6808	0	NA	NA	NA	NA	NA	0	0	0	0	0	0	0	0
MXRA8	230.759	-1.21496	0.295704	-4.10869	3.97907e-05	0.0018539	322.707	138.812	274.505	399.928	293.687	127.99	142.344	146.101
AURKAIP1	5867.82	-0.0695818	0.286231	-0.243097	0.807931	0.974097	6079.88	5655.75	7612.06	6361.29	4266.3	7336.75	4284.93	5345.57
NDUFB4P8	0.806094	-2.96416	3.10731	-0.953932	0.340118	NA	1.61219	0	1.89969	0	2.93687	0	0	0
CCNL2	2638.47	-0.187193	0.249809	-0.749346	0.453649	0.868176	2814.98	2461.96	2623.47	3376.04	2445.43	2190.95	2812.21	2382.73
MRPL20-AS1	744.367	-0.366247	0.257152	-1.42424	0.154377	0.581961	837.979	650.755	836.814	940.947	736.176	641.966	571.202	739.098
MRPL20	3401.77	-0.0139971	0.275074	-0.0508847	0.959417	0.996645	3439.76	3363.77	4158.42	3477.54	2683.32	4059.4	2599.61	3432.29
RN7SL657P	0	NA	NA	NA	NA	NA	0	0	0	0	0	0	0	0
MRPL20-DT	56.9472	0.120689	0.408263	0.295616	0.767523	0.96742	54.8289	59.0654	37.9938	60.9027	65.5901	47.3664	67.5222	62.3077
ANKRD65	2.86532	-1.43633	1.64771	-0.871712	0.383365	NA	3.90572	1.82493	5.69907	4.06018	1.95791	0	5.47478	0
ANKRD65-AS1	0.327482	-1.65908	4.03977	-0.410686	0.681303	NA	0.654964	0	0.949846	1.01505	0	0	0	0
TMEM88B	0.158308	-0.939868	4.08047	-0.230333	0.817833	NA	0.316615	0	0.949846	0	0	0	0	0
LINC01770	1.44998	-2.83997	2.1805	-1.30244	0.192766	NA	2.5958	0.304154	3.79938	2.03009	1.95791	0	0.912463	0
VWA1	41.7607	-1.58866	0.55032	-2.8868	0.00389188	0.0621595	65.564	17.9573	55.0911	127.896	13.7054	20.1559	21.8991	11.817
ATAD3C	31.385	-0.0454323	0.476151	-0.0954155	0.923985	0.992166	31.8046	30.9654	27.5455	36.5416	31.3266	34.2651	32.8487	25.7825
ATAD3B	4072.22	0.318541	0.243684	1.30719	0.191149	0.645966	3618.91	4525.52	3721.5	3734.35	3400.9	5573.11	4015.75	3987.69
ENSG00000284740	5.62076	-0.845043	1.00981	-0.836832	0.402687	NA	7.21703	4.02448	5.69907	8.12036	7.83166	5.03898	2.73739	4.29708
ATAD3A	3967.86	0.365768	0.246513	1.48377	0.13787	0.552338	3469.54	4466.19	3723.4	3522.21	3163.01	5409.85	3795.84	4192.88
TMEM240	24.0606	-0.594656	0.631535	-0.941604	0.346395	0.802638	28.1391	19.9821	16.1474	20.3009	47.9689	3.02339	18.2493	38.6737
SSU72	6188.88	0.12116	0.256498	0.472364	0.636667	0.937758	5939.06	6438.7	6596.68	5966.43	5254.06	7890.03	5172.75	6253.33
ENSG00000215014	60.4066	0.954037	0.415373	2.29682	0.0216292	0.195602	41.6992	79.1139	55.0911	41.6168	28.3898	99.7718	60.2225	77.3475
ENSG00000274481	0	NA	NA	NA	NA	NA	0	0	0	0	0	0	0	0
FNDC10	0.507523	-2.10947	4.01518	-0.525374	0.599323	NA	1.01505	0	0	3.04514	0	0	0	0
ENSG00000286989	0	NA	NA	NA	NA	NA	0	0	0	0	0	0	0	0
ENSG00000272106	303.057	0.301804	0.336287	0.897459	0.369474	0.819982	278.99	327.124	292.552	388.762	155.654	333.58	284.688	363.103
MIB2	920.797	0.152899	0.312891	0.488667	0.625078	0.932595	873.577	968.018	571.807	1072.9	976.02	735.691	1172.51	995.849
MMP23B	0.158308	-0.939868	4.08047	-0.230333	0.817833	NA	0.316615	0	0.949846	0	0	0	0	0
CDK11B	1354.03	0.0196902	0.238082	0.0827036	0.934087	0.993746	1343	1365.07	1140.76	1412.94	1475.29	1233.54	1297.52	1564.14
ENSG00000272004	5.3312	-0.356584	1.07656	-0.331227	0.740473	NA	5.58311	5.07929	4.74923	7.10532	4.89479	5.03898	9.12463	1.07427
SLC35E2B	1082.7	-0.00211718	0.273537	-0.00773999	0.993824	0.998782	1080.75	1084.65	847.262	1334.78	1060.21	922.133	1086.74	1245.08
ENSG00000269737	1.52206	-0.51567	1.99448	-0.258548	0.795984	NA	1.63392	1.4102	0.949846	1.01505	2.93687	1.0078	0	3.22281
MMP23A	0.858386	1.55716	2.84128	0.548048	0.583659	NA	0.338348	1.37842	0	1.01505	0	0	0.912463	3.22281
CDK11A	77.2204	-0.20282	0.355682	-0.570227	0.568524	0.915916	82.7886	71.6521	69.3387	79.1735	99.8536	55.4288	75.7344	83.7931
ENSG00000268575	21.5233	-0.0839861	0.646765	-0.129856	0.896681	0.990304	22.0348	21.0119	20.8966	32.4814	12.7264	9.07016	22.8116	31.1538
ENSG00000227775	2.9972	-0.628522	1.38167	-0.454899	0.649182	NA	3.63995	2.35444	0.949846	5.07523	4.89479	2.01559	1.82493	3.22281
SLC35E2A	27.2102	-0.455928	0.512888	-0.888943	0.374034	0.822288	31.5481	22.8723	26.5957	41.6168	26.4318	22.1715	22.8116	23.6339
NADK	2053.18	0.334566	0.240259	1.39252	0.163764	0.597585	1818.64	2287.71	1668.88	1746.89	2040.15	2506.39	1917.08	2439.67
GNB1	18784.4	0.110702	0.226554	0.488631	0.625103	0.932595	18060.5	19508.2	17854.3	17848.6	18478.8	20764.6	17372.4	20387.5
GNB1-DT	14.3509	0.176502	0.695982	0.253602	0.799803	0.972938	13.5133	15.1884	5.69907	16.2407	18.6002	15.1169	10.0371	20.4111
CALML6	7.35995	-0.677567	1.07461	-0.630523	0.528353	0.901908	9.01976	5.70014	1.89969	19.2859	5.87374	2.01559	11.862	3.22281
TMEM52	3.35145	1.03055	1.39006	0.741365	0.458472	NA	2.32032	4.38257	0	3.04514	3.91583	5.03898	2.73739	5.37135
CFAP74	1.8185	-0.731299	1.74985	-0.41792	0.676006	NA	2.33468	1.30233	0.949846	5.07523	0.978957	1.0078	1.82493	1.07427
ENSG00000233542	0.152077	0.983685	4.08047	0.241071	0.8095	NA	0	0.304154	0	0	0	0	0.912463	0
GABRD	0.940813	0.734894	2.66981	0.275261	0.783116	NA	0.633231	1.24839	1.89969	0	0	1.0078	2.73739	0
PRKCZ-DT	0	NA	NA	NA	NA	NA	0	0	0	0	0	0	0	0
PRKCZ	8.01146	-0.807093	0.867361	-0.930516	0.352104	0.806646	10.1003	5.92258	13.2978	10.1505	6.8527	9.07016	5.47478	3.22281
ENSG00000271806	0	NA	NA	NA	NA	NA	0	0	0	0	0	0	0	0
PRKCZ-AS1	17.2547	-0.686446	0.7247	-0.947214	0.34353	0.800027	23.8182	10.6912	8.54861	7.10532	55.8006	3.02339	11.862	17.1883
FAAP20	2206	-0.216438	0.238872	-0.906081	0.364893	0.816335	2362.85	2049.15	1962.38	2487.88	2638.29	1882.56	1774.74	2490.16
ENSG00000234396	0	NA	NA	NA	NA	NA	0	0	0	0	0	0	0	0
SKI	2158.88	-0.766289	0.845981	-0.9058	0.365042	0.816335	2711.65	1606.1	951.745	3954.62	3228.6	568.397	2222.76	2027.15
ENSG00000287356	3.82888	-0.792121	1.27054	-0.623454	0.532986	NA	4.94523	2.71253	0.949846	5.07523	8.81061	2.01559	1.82493	4.29708
MORN1	271.671	-0.327202	0.303587	-1.07779	0.281129	0.747433	296.205	247.138	273.556	310.604	304.456	165.279	216.254	359.881
ENSG00000272161	0.478396	-0.146446	3.85898	-0.0379494	0.969728	NA	0.652638	0.304154	0	0	1.95791	0	0.912463	0
ENSG00000269896	47.778	-0.632722	0.475161	-1.33159	0.182994	0.63	55.8094	39.7467	48.4421	70.0381	48.9479	24.1871	27.3739	67.679
ENSG00000272420	2.83039	-0.631826	1.5242	-0.414529	0.678487	NA	3.31596	2.34482	1.89969	6.09027	1.95791	0	2.73739	4.29708
RER1	6322.92	0.0281899	0.243106	0.115957	0.907686	0.990516	6262.11	6383.74	6753.4	6018.2	6014.71	7314.58	5353.42	6483.22
PEX10	1997.53	-0.115817	0.266248	-0.434996	0.663565	0.944793	2069.52	1925.55	2231.19	1841.29	2136.08	2107.3	1383.29	2286.05
PLCH2	4.36627	-1.60442	1.27282	-1.26052	0.207481	NA	6.23575	2.49679	4.74923	7.10532	6.8527	2.01559	5.47478	0
ENSG00000224387	0	NA	NA	NA	NA	NA	0	0	0	0	0	0	0	0
ENSG00000229393	0	NA	NA	NA	NA	NA	0	0	0	0	0	0	0	0
PANK4	905.048	-0.0984683	0.250507	-0.393076	0.694263	0.953227	936.601	873.496	949.846	1017.08	842.882	1036.01	763.731	820.743
HES5	0.304154	1.64796	4.04047	0.407863	0.683374	NA	0	0.608308	0	0	0	0	1.82493	0
ENSG00000272449	87.7523	0.585886	0.357301	1.63976	0.101056	0.474368	71.27	104.235	83.5864	83.2337	46.9899	105.819	99.4584	107.427
TNFRSF14-AS1	17.0933	-1.12568	0.637898	-1.76467	0.0776195	0.415861	22.9467	11.24	18.0471	24.3611	26.4318	9.07016	6.38724	18.2626
TNFRSF14	418.114	-0.229649	0.273964	-0.838245	0.401893	0.839981	451.352	384.876	365.691	540.004	448.362	361.799	417.908	374.92
ENSG00000225931	0.642718	-1.47573	2.91051	-0.507034	0.612131	NA	0.981283	0.304154	0.949846	1.01505	0.978957	0	0.912463	0
ENSG00000228037	0.801242	-3.11737	3.12385	-0.997924	0.318316	NA	1.60248	0	2.84954	0	1.95791	0	0	0
ENSG00000289610	0.179045	0.915204	4.07011	0.22486	0.822088	NA	0	0.35809	0	0	0	0	0	1.07427
PRXL2B	1734.75	0.107914	0.245692	0.439223	0.6605	0.944793	1667.8	1801.69	1690.73	1704.26	1608.43	2186.92	1601.37	1616.78
MMEL1	1.83444	-1.41387	1.87745	-0.753082	0.451401	NA	2.6707	0.998176	0	5.07523	2.93687	1.0078	0.912463	1.07427
MMEL1-AS1	0	NA	NA	NA	NA	NA	0	0	0	0	0	0	0	0
TTC34	3.12257	-0.921232	1.39947	-0.658272	0.510363	NA	4.28056	1.96457	0.949846	4.06018	7.83166	1.0078	2.73739	2.14854
ENSG00000285945	0	NA	NA	NA	NA	NA	0	0	0	0	0	0	0	0
ENSG00000283259	0	NA	NA	NA	NA	NA	0	0	0	0	0	0	0	0
ENSG00000233234	0.158308	-0.939868	4.08047	-0.230333	0.817833	NA	0.316615	0	0.949846	0	0	0	0	0
ENSG00000287396	0	NA	NA	NA	NA	NA	0	0	0	0	0	0	0	0
ENSG00000231630	0	NA	NA	NA	NA	NA	0	0	0	0	0	0	0	0
ENSG00000284745	0	NA	NA	NA	NA	NA	0	0	0	0	0	0	0	0
ACTRT2	0	NA	NA	NA	NA	NA	0	0	0	0	0	0	0	0
PRDM16-DT	0	NA	NA	NA	NA	NA	0	0	0	0	0	0	0	0
PRDM16	0.675488	-1.05499	3.37428	-0.312657	0.754542	NA	1.01505	0.335932	0	3.04514	0	1.0078	0	0
MIR4251	0	NA	NA	NA	NA	NA	0	0	0	0	0	0	0	0
ENSG00000226286	0	NA	NA	NA	NA	NA	0	0	0	0	0	0	0	0
ENSG00000279839	0	NA	NA	NA	NA	NA	0	0	0	0	0	0	0	0
ENSG00000272235	0	NA	NA	NA	NA	NA	0	0	0	0	0	0	0	0
ENSG00000287828	2.00625	0.326432	1.87067	0.174501	0.861472	NA	1.66768	2.34482	0	3.04514	1.95791	0	2.73739	4.29708
ENSG00000286518	0.342205	0.0251877	4.02003	0.00626554	0.995001	NA	0.326319	0.35809	0	0	0.978957	0	0	1.07427
ARHGEF16	0.489217	0.674243	3.47309	0.194134	0.846071	NA	0.338348	0.640086	0	1.01505	0	1.0078	0.912463	0
ENSG00000272088	0	NA	NA	NA	NA	NA	0	0	0	0	0	0	0	0
MEGF6	11.1802	-0.598509	0.825717	-0.724836	0.468553	0.876502	15.0343	7.32609	4.74923	6.09027	34.2635	3.02339	8.21216	10.7427
MIR551A	0	NA	NA	NA	NA	NA	0	0	0	0	0	0	0	0
ENSG00000238260	4.26427	0.47818	1.21556	0.393381	0.694038	NA	3.61084	4.91771	3.79938	5.07523	1.95791	1.0078	7.2997	6.44562
TPRG1L	1040.35	0.0099995	0.24944	0.0400878	0.968023	0.996988	1036.72	1043.97	1037.23	1004.89	1068.04	1221.45	894.213	1016.26
WRAP73	366.947	0.00507349	0.265631	0.0190998	0.984762	0.998435	365.865	368.03	341.944	410.078	345.572	370.869	323.924	409.297
TP73	18.4273	0.19215	0.733325	0.262025	0.793302	0.97214	17.2158	19.6388	7.59877	27.4062	16.6423	7.05457	34.6736	17.1883
TP73-AS3	0	NA	NA	NA	NA	NA	0	0	0	0	0	0	0	0
TP73-AS2	0	NA	NA	NA	NA	NA	0	0	0	0	0	0	0	0
TP73-AS1	248.63	-0.183016	0.284129	-0.64413	0.519491	0.899115	264.67	232.59	194.718	280.152	319.14	205.59	217.166	275.013
ENSG00000276189	0.179045	0.915204	4.07011	0.22486	0.822088	NA	0	0.35809	0	0	0	0	0	1.07427
CCDC27	0	NA	NA	NA	NA	NA	0	0	0	0	0	0	0	0
SMIM1	0.16316	-0.85607	4.06749	-0.210466	0.833304	NA	0.326319	0	0	0	0.978957	0	0	0
LRRC47	1091.61	-0.637473	0.251392	-2.53577	0.0112199	0.129171	1331.88	851.336	1086.62	1364.22	1544.79	866.704	880.527	806.777
RN7SL574P	0	NA	NA	NA	NA	NA	0	0	0	0	0	0	0	0
ENSG00000272153	1.13314	-1.46775	2.34815	-0.625067	0.531927	NA	1.65798	0.608308	0.949846	3.04514	0.978957	0	1.82493	0
CEP104	935.673	-0.0305185	0.242896	-0.125644	0.900013	0.990516	946.452	924.894	800.72	1003.88	1034.76	928.18	891.476	955.026
DFFB	108.535	-0.228092	0.328194	-0.694993	0.48706	0.885211	117.564	99.5052	110.182	102.52	139.991	88.686	113.145	96.6843
C1orf174	458.506	0.131809	0.255987	0.514903	0.606621	0.926132	440.016	476.996	400.835	384.702	534.511	485.758	467.181	478.05
LINC01134	13.04	0.818089	0.695157	1.17684	0.239259	0.708453	9.51057	16.5695	9.49846	12.1805	6.8527	14.1091	17.3368	18.2626
LINC01346	0.16316	-0.85607	4.06749	-0.210466	0.833304	NA	0.326319	0	0	0	0.978957	0	0	0
LINC01345	0	NA	NA	NA	NA	NA	0	0	0	0	0	0	0	0
LINC02780	1.03765	-0.139183	2.62712	-0.0529792	0.957748	NA	0.642934	1.43236	0.949846	0	0.978957	0	0	4.29708
ENSG00000284703	0	NA	NA	NA	NA	NA	0	0	0	0	0	0	0	0
EEF1DP6	0	NA	NA	NA	NA	NA	0	0	0	0	0	0	0	0
LINC01777	0	NA	NA	NA	NA	NA	0	0	0	0	0	0	0	0
ENSG00000284694	0	NA	NA	NA	NA	NA	0	0	0	0	0	0	0	0
ENSG00000227169	0	NA	NA	NA	NA	NA	0	0	0	0	0	0	0	0
LINC01646	0	NA	NA	NA	NA	NA	0	0	0	0	0	0	0	0
AJAP1	0.348219	-0.0135867	4.07567	-0.00333361	0.99734	NA	0.338348	0.35809	0	1.01505	0	0	0	1.07427
ENSG00000287586	0	NA	NA	NA	NA	NA	0	0	0	0	0	0	0	0
ENSG00000284739	0	NA	NA	NA	NA	NA	0	0	0	0	0	0	0	0
LINC02781	0	NA	NA	NA	NA	NA	0	0	0	0	0	0	0	0
LINC02782	0	NA	NA	NA	NA	NA	0	0	0	0	0	0	0	0
ENSG00000284616	0	NA	NA	NA	NA	NA	0	0	0	0	0	0	0	0
ENSG00000284692	0.169174	-0.939868	4.08047	-0.230333	0.817833	NA	0.338348	0	0	1.01505	0	0	0	0
ENSG00000284666	0	NA	NA	NA	NA	NA	0	0	0	0	0	0	0	0
ENSG00000260972	0	NA	NA	NA	NA	NA	0	0	0	0	0	0	0	0
ENSG00000283356	0	NA	NA	NA	NA	NA	0	0	0	0	0	0	0	0
ENSG00000236948	0	NA	NA	NA	NA	NA	0	0	0	0	0	0	0	0
ENSG00000264341	0	NA	NA	NA	NA	NA	0	0	0	0	0	0	0	0
MIR4689	0	NA	NA	NA	NA	NA	0	0	0	0	0	0	0	0
NPHP4	296.99	0.52029	0.285246	1.824	0.0681518	0.388853	243.012	350.969	174.772	252.746	301.519	264.043	331.224	457.639
KCNAB2	169.829	-2.06481	0.322654	-6.39944	1.55945e-10	3.65301e-08	274.674	64.9835	208.016	282.183	333.824	75.5847	53.8353	65.5305
CHD5	2.62554	-1.0059	1.51248	-0.66507	0.506006	NA	3.6446	1.60648	2.84954	7.10532	0.978957	1.0078	2.73739	1.07427
ENSG00000285629	0	NA	NA	NA	NA	NA	0	0	0	0	0	0	0	0
RPL22	768.156	0.0533806	0.271724	0.196452	0.844257	0.981262	746.207	790.106	895.705	627.298	715.618	871.743	927.062	571.512
RNF207-AS1	0.331122	1.79067	4.04742	0.442423	0.658183	NA	0	0.662244	0	0	0	0	0.912463	1.07427
RNF207	0.990938	-1.04858	2.33034	-0.44997	0.652732	NA	1.31963	0.662244	0.949846	2.03009	0.978957	0	0.912463	1.07427
ICMT	3327.91	0.307225	0.249215	1.23277	0.217662	0.683503	2975.66	3680.16	2629.17	3584.12	2713.67	3398.29	3678.14	3964.06
ICMT-DT	17.5575	0.239209	0.643077	0.371975	0.709911	0.955398	16.2852	18.8297	21.8465	16.2407	10.7685	26.2027	10.9496	19.3369
HES3	0.158308	-0.939868	4.08047	-0.230333	0.817833	NA	0.316615	0	0.949846	0	0	0	0	0
GPR153	121.935	-0.538468	0.934835	-0.576003	0.564613	0.914147	140.858	103.012	37.9938	243.611	140.97	38.2962	114.97	155.769
ACOT7	3467.15	-0.0318774	0.269783	-0.118159	0.905941	0.990516	3520.2	3414.1	4120.43	3568.9	2871.28	4077.54	2637.93	3526.83
ENSG00000271746	11.0954	0.0654024	0.807342	0.0810096	0.935434	0.993904	10.7506	11.4401	12.348	9.13541	10.7685	21.1637	4.56231	8.59416
HES2	16.1367	0.284987	0.699144	0.407623	0.683551	0.950465	15.0739	17.1995	20.8966	23.346	0.978957	21.1637	28.2863	2.14854
ESPN	8.56308	-1.92075	0.971113	-1.97788	0.047942	0.319222	13.2953	3.8309	5.69907	25.3761	8.81061	4.03118	6.38724	1.07427
MIR4252	0	NA	NA	NA	NA	NA	0	0	0	0	0	0	0	0
ENSG00000231868	0	NA	NA	NA	NA	NA	0	0	0	0	0	0	0	0
TNFRSF25	298.253	-0.1399	0.366078	-0.382161	0.702342	0.953892	311.721	284.785	197.568	397.898	339.698	163.263	349.473	341.618
PLEKHG5	1719.77	-0.118912	0.272661	-0.436116	0.662752	0.944793	1782.23	1657.31	1301.29	2047.35	1998.05	1271.84	1646.08	2054
NOL9	982.749	-0.199884	0.366141	-0.545921	0.58512	0.922991	1045.16	920.342	569.907	1286.06	1279.5	477.695	1069.41	1213.93
RNU6-731P	0	NA	NA	NA	NA	NA	0	0	0	0	0	0	0	0
ENSG00000229519	0.158308	-0.939868	4.08047	-0.230333	0.817833	NA	0.316615	0	0.949846	0	0	0	0	0
TAS1R1	11.4575	-2.71857	0.909092	-2.99043	0.00278586	0.0494348	20.0187	2.89628	26.5957	32.4814	0.978957	5.03898	3.64985	0
ZBTB48	531.191	-0.14537	0.281499	-0.516415	0.605564	0.926028	564.001	498.381	556.61	737.938	397.457	518.007	469.006	508.13
KLHL21	8595.28	0.254022	0.287182	0.884534	0.376408	0.8242	7970.33	9220.24	4777.72	8165.02	10968.2	7680.41	9844.56	10135.7
PHF13	689.144	-0.439297	0.246467	-1.78238	0.0746876	0.405695	792.702	585.585	693.387	824.217	860.503	508.937	590.363	657.453
THAP3	488.617	-0.417544	0.2598	-1.60718	0.108016	0.49211	558.897	418.336	503.418	591.771	581.501	475.68	366.81	412.52
DNAJC11	3985.18	-0.134592	0.231265	-0.58198	0.56058	0.912908	4172.2	3798.15	3610.36	4424.58	4481.67	3789.31	3602.4	4002.73
LINC01672	0.321251	-0.00467066	4.07666	-0.00114571	0.999086	NA	0.338348	0.304154	0	1.01505	0	0	0.912463	0
ENSG00000284744	0	NA	NA	NA	NA	NA	0	0	0	0	0	0	0	0
CAMTA1-DT	20.4188	-0.715636	0.653169	-1.09564	0.273238	0.740216	25.5347	15.303	28.4954	31.4664	16.6423	22.1715	5.47478	18.2626
CAMTA1	978.875	-0.0557246	0.277771	-0.200614	0.841001	0.98117	1000.92	956.832	1145.51	1023.17	834.071	1150.9	722.67	996.923
ENSG00000227950	0	NA	NA	NA	NA	NA	0	0	0	0	0	0	0	0
ENSG00000237365	0	NA	NA	NA	NA	NA	0	0	0	0	0	0	0	0
RNU1-8P	0	NA	NA	NA	NA	NA	0	0	0	0	0	0	0	0
CAMTA1-IT1	0.347011	1.86538	4.04011	0.461716	0.644285	NA	0	0.694022	0	0	0	1.0078	0	1.07427
CAMTA1-AS2	1.31241	-2.69196	2.24596	-1.19858	0.230693	NA	2.28888	0.335932	1.89969	2.03009	2.93687	1.0078	0	0
CAMTA1-AS1	0.158308	-0.939868	4.08047	-0.230333	0.817833	NA	0.316615	0	0.949846	0	0	0	0	0
ENSG00000270171	0	NA	NA	NA	NA	NA	0	0	0	0	0	0	0	0
ENSG00000270035	0	NA	NA	NA	NA	NA	0	0	0	0	0	0	0	0
ENSG00000269978	0.158308	-0.939868	4.08047	-0.230333	0.817833	NA	0.316615	0	0.949846	0	0	0	0	0
VAMP3	5002.44	0.198868	0.229061	0.86819	0.38529	0.830115	4678.91	5325.97	4059.64	4365.71	5611.38	4924.09	5369.84	5683.96
ENSG00000269925	7.20382	-0.768327	1.03437	-0.742794	0.457606	NA	9.26188	5.14577	1.89969	12.1805	13.7054	2.01559	9.12463	4.29708
PER3	543.142	-0.563952	0.267586	-2.10755	0.0350696	0.265597	648.332	437.952	572.757	681.095	691.144	358.775	514.629	440.451
ENSG00000236266	0.686568	-1.65243	3.38206	-0.488587	0.625134	NA	1.01505	0.35809	0	3.04514	0	0	0	1.07427
UTS2	15.6822	-0.0911576	0.648444	-0.140579	0.888203	0.989969	16.208	15.1564	24.696	12.1805	11.7475	18.1403	15.5119	11.817
TNFRSF9	735.678	1.41677	0.263943	5.36773	7.97341e-08	9.60568e-06	399.441	1071.92	294.452	421.244	482.626	842.517	1022.87	1350.36
ENSG00000270330	0.158308	-0.939868	4.08047	-0.230333	0.817833	NA	0.316615	0	0.949846	0	0	0	0	0
PARK7	9218.27	0.0967553	0.278257	0.347719	0.728051	0.958774	8962.25	9474.3	11267.1	8575.1	7044.58	12135.9	7354.45	8932.56
Y_RNA	100.961	0.108207	0.342116	0.316288	0.751784	0.965402	97.9242	103.998	90.2353	80.1886	123.349	92.7172	120.445	98.8329
ENSG00000284747	10.8887	-0.208826	0.936136	-0.223073	0.823479	0.979502	11.162	10.6154	2.84954	8.12036	22.516	0	8.21216	23.6339
ENSG00000284716	0.680553	-1.6577	3.08936	-0.536584	0.591555	NA	1.00302	0.35809	0	2.03009	0.978957	0	0	1.07427
ERRFI1	5559.65	-0.857778	0.243476	-3.52305	0.000426616	0.0123865	7165.1	3954.2	6752.45	8225.93	6516.92	3569.61	4709.22	3583.77
ERRFI1-DT	3.28701	-0.256095	1.3154	-0.19469	0.845635	NA	3.58911	2.98491	4.74923	4.06018	1.95791	1.0078	3.64985	4.29708
ENSG00000232848	0.167966	0.983685	4.08047	0.241071	0.8095	NA	0	0.335932	0	0	0	1.0078	0	0
ENSG00000229305	0	NA	NA	NA	NA	NA	0	0	0	0	0	0	0	0
ENSG00000288816	0.169174	-0.939868	4.08047	-0.230333	0.817833	NA	0.338348	0	0	1.01505	0	0	0	0
LINC01714	5.17067	0.411625	1.1196	0.367653	0.713132	NA	4.53895	5.80239	7.59877	4.06018	1.95791	8.06237	1.82493	7.51989
RNU1-7P	0.152077	0.983685	4.08047	0.241071	0.8095	NA	0	0.304154	0	0	0	0	0.912463	0
ENSG00000233645	0.152077	0.983685	4.08047	0.241071	0.8095	NA	0	0.304154	0	0	0	0	0.912463	0
RNU6-991P	0	NA	NA	NA	NA	NA	0	0	0	0	0	0	0	0
SLC45A1	130.758	-1.05707	0.322245	-3.28032	0.00103688	0.0239562	177.161	84.3556	166.223	223.31	141.949	77.6003	94.8961	80.5703
RERE	1089.19	-0.442607	1.01652	-0.435412	0.663263	0.944793	1232.5	945.875	274.505	1860.58	1562.42	242.879	1167.04	1427.71
RERE-AS1	1.73699	-0.204288	1.96839	-0.103785	0.91734	NA	1.92142	1.55255	4.74923	1.01505	0	1.0078	3.64985	0
ENSG00000221083	0	NA	NA	NA	NA	NA	0	0	0	0	0	0	0	0
ENSG00000270282	0	NA	NA	NA	NA	NA	0	0	0	0	0	0	0	0
RPL7P11	0.821934	-0.133458	2.8986	-0.0460423	0.963277	NA	0.949846	0.694022	2.84954	0	0	1.0078	0	1.07427
RPL7P7	0.326274	0.0681323	4.07382	0.0167244	0.986656	NA	0.316615	0.335932	0.949846	0	0	1.0078	0	0
ENSG00000226545	0	NA	NA	NA	NA	NA	0	0	0	0	0	0	0	0
ENSG00000228423	0.348219	-0.0135867	4.07567	-0.00333361	0.99734	NA	0.338348	0.35809	0	1.01505	0	0	0	1.07427
RPL23AP19	0	NA	NA	NA	NA	NA	0	0	0	0	0	0	0	0
ENO1	124279	0.180838	0.29367	0.615784	0.538037	0.90592	117049	131509	149545	109772	91829.1	182320	96519.4	115686
MIR6728	0.668524	-0.553758	3.33324	-0.166132	0.868053	NA	0.978957	0.35809	0	0	2.93687	0	0	1.07427
ENO1-AS1	10.1623	-0.430774	0.798795	-0.53928	0.589694	0.923522	11.1445	9.18009	10.4483	13.1956	9.78957	5.03898	6.38724	16.1141
RNU6-304P	0	NA	NA	NA	NA	NA	0	0	0	0	0	0	0	0
HMGN2P17	0.843667	-0.209773	2.63556	-0.0795934	0.936561	NA	0.993312	0.694022	0.949846	2.03009	0	1.0078	0	1.07427
ENSG00000232208	0.494285	-0.149201	3.81004	-0.03916	0.968763	NA	0.652638	0.335932	0	0	1.95791	1.0078	0	0
ENSG00000232663	0	NA	NA	NA	NA	NA	0	0	0	0	0	0	0	0
CA6	4.56305	-0.864757	1.28853	-0.671117	0.502146	NA	6.11233	3.01377	13.2978	4.06018	0.978957	7.05457	0.912463	1.07427
RN7SL451P	0	NA	NA	NA	NA	NA	0	0	0	0	0	0	0	0
SLC2A7	0	NA	NA	NA	NA	NA	0	0	0	0	0	0	0	0
SLC2A5	9.13521	-1.13225	0.881266	-1.2848	0.198863	0.659127	12.2247	6.04569	7.59877	19.2859	9.78957	5.03898	10.9496	2.14854
ENSG00000252404	0	NA	NA	NA	NA	NA	0	0	0	0	0	0	0	0
GPR157	630.604	1.05833	0.839673	1.26041	0.207522	0.669034	439.62	821.588	89.2855	413.123	816.45	293.269	930.712	1240.78
MIR34AHG	623.819	0.235033	0.38402	0.612032	0.540516	0.906522	583.217	664.421	249.809	608.012	891.83	324.51	760.994	907.758
MIR34A	0	NA	NA	NA	NA	NA	0	0	0	0	0	0	0	0
LNCTAM34A	61.244	-0.833334	0.373638	-2.23033	0.0257258	0.218625	78.4801	44.0079	86.436	88.3089	60.6953	48.3742	49.273	34.3767
H6PD	3578.43	0.542599	0.309738	1.7518	0.0798079	0.422353	2907.43	4249.43	1609.99	3199.42	3912.89	2729.11	4207.37	5811.8
SPSB1	2477.5	0.740472	0.239763	3.08835	0.00201273	0.0393813	1851.42	3103.57	1614.74	1795.61	2143.92	3154.4	2437.19	3719.12
ENSG00000284652	1.31704	-1.74156	2.27565	-0.765305	0.44409	NA	1.994	0.640086	0	3.04514	2.93687	1.0078	0.912463	0
LINC02606	28.9201	-0.443454	0.490313	-0.904429	0.365768	0.816774	33.364	24.4761	27.5455	30.4514	42.0952	24.1871	19.1617	30.0796
RNA5SP40	0	NA	NA	NA	NA	NA	0	0	0	0	0	0	0	0
ENSG00000235263	0.679345	0.0518894	2.89131	0.0179467	0.985681	NA	0.664667	0.694022	0	1.01505	0.978957	1.0078	0	1.07427
SLC25A33	391.314	-0.108898	0.278998	-0.390316	0.696303	0.953567	407.887	374.74	393.236	338.01	492.415	439.399	330.312	354.509
ENSG00000231181	1.69703	-0.146816	1.90909	-0.0769038	0.9387	NA	1.67971	1.71436	0	4.06018	0.978957	1.0078	0.912463	3.22281
TMEM201	1342.86	-0.433182	0.292382	-1.48156	0.138458	0.553371	1562.64	1123.08	875.758	1572.3	2239.85	876.782	1107.73	1384.73
PIK3CD	2255.14	1.22926	0.247091	4.97491	6.52777e-07	5.7946e-05	1345.85	3164.42	1014.44	1434.26	1588.85	2818.8	2835.02	3839.44
PIK3CD-AS1	0.335932	1.73838	4.03473	0.430854	0.666575	NA	0	0.671864	0	0	0	2.01559	0	0
ENSG00000233268	0.633231	-2.34793	3.81441	-0.615542	0.538197	NA	1.26646	0	3.79938	0	0	0	0	0
PIK3CD-AS2	29.964	-0.330027	0.551107	-0.598845	0.549276	0.909946	34.6724	25.2556	29.4452	59.8877	14.6844	30.2339	21.8991	23.6339
CLSTN1	4618.52	0.181471	0.345587	0.525109	0.599507	0.926028	4271.27	4965.77	2393.61	5649.74	4770.46	3006.26	5191.91	6699.15
MZT1P1	0	NA	NA	NA	NA	NA	0	0	0	0	0	0	0	0
ENSG00000280113	0	NA	NA	NA	NA	NA	0	0	0	0	0	0	0	0
CTNNBIP1	690.471	0.0368321	0.305142	0.120705	0.903925	0.990516	690.142	690.8	747.529	862.788	460.11	751.816	537.441	783.143
ENSG00000223989	0.321251	-0.00467066	4.07666	-0.00114571	0.999086	NA	0.338348	0.304154	0	1.01505	0	0	0.912463	0
ENSG00000285701	0	NA	NA	NA	NA	NA	0	0	0	0	0	0	0	0
LZIC	965.644	0.406565	0.25907	1.56933	0.116572	0.509222	835.389	1095.9	711.434	779.555	1015.18	890.892	1247.34	1149.47
ENSG00000228150	4.31095	0.261587	1.13315	0.23085	0.817432	NA	3.9034	4.71851	4.74923	3.04514	3.91583	6.04678	2.73739	5.37135
NMNAT1	333.735	-0.138088	0.361382	-0.38211	0.70238	0.953892	347.613	319.856	187.12	416.168	439.552	181.403	343.086	435.079
RN7SKP269	2.6892	1.12002	1.52602	0.733951	0.462979	NA	1.66768	3.71071	0	3.04514	1.95791	3.02339	2.73739	5.37135
TMEM274P	0.316615	-1.62843	4.0418	-0.402898	0.687023	NA	0.633231	0	1.89969	0	0	0	0	0
MIR5697	0	NA	NA	NA	NA	NA	0	0	0	0	0	0	0	0
ENSG00000241326	0	NA	NA	NA	NA	NA	0	0	0	0	0	0	0	0
RBP7	0.995744	0.364565	2.30661	0.158052	0.874416	NA	0.993312	0.998176	0.949846	2.03009	0	1.0078	0.912463	1.07427
UBE4B	1921.62	-0.0457263	0.259559	-0.176169	0.860161	0.984601	1975.3	1867.93	1421.92	1839.26	2664.72	1520.76	1976.39	2106.64
ENSG00000224340	0	NA	NA	NA	NA	NA	0	0	0	0	0	0	0	0
PGAM1P11	0.152077	0.983685	4.08047	0.241071	0.8095	NA	0	0.304154	0	0	0	0	0.912463	0
RNU6-828P	0.152077	0.983685	4.08047	0.241071	0.8095	NA	0	0.304154	0	0	0	0	0.912463	0
KIF1B	2894.61	-0.0120213	0.263299	-0.0456565	0.963584	0.996878	2901.28	2887.94	2612.08	2965.96	3125.81	2520.5	3673.57	2469.75
ENSG00000264881	0	NA	NA	NA	NA	NA	0	0	0	0	0	0	0	0
RNU6-37P	0.47212	2.09734	3.8409	0.546054	0.585029	NA	0	0.94424	0	0	0	1.0078	1.82493	0
RN7SL731P	0	NA	NA	NA	NA	NA	0	0	0	0	0	0	0	0
ENSG00000284735	0	NA	NA	NA	NA	NA	0	0	0	0	0	0	0	0
ENSG00000284642	8.08133	-0.131643	1.18031	-0.111533	0.911194	0.990602	8.34307	7.8196	1.89969	17.2558	5.87374	0	19.1617	4.29708
PGD	9905.79	0.103465	0.230973	0.447954	0.654186	0.94194	9528.69	10282.9	8419.43	8621.79	11544.8	9971.13	7989.52	12888
ENSG00000271989	4.56266	-0.422904	1.23361	-0.342819	0.731735	NA	4.21031	4.91501	6.64892	3.04514	2.93687	2.01559	0.912463	11.817
CENPS-CORT	4.49198	0.384204	1.14031	0.336928	0.736171	NA	3.97092	5.01304	2.84954	7.10532	1.95791	4.03118	4.56231	6.44562
CENPS	118.01	0.1461	0.340103	0.429575	0.667505	0.945573	112.873	123.146	152.925	101.505	84.1903	124.967	117.708	126.764
CORT	4.62935	1.11735	1.11167	1.00511	0.314845	NA	2.95588	6.30283	2.84954	4.06018	1.95791	8.06237	5.47478	5.37135
DFFA	1826.11	-0.153428	0.281258	-0.545506	0.585405	0.922991	1934.39	1717.83	1253.8	2042.27	2507.11	1304.09	1815.8	2033.59
ENSG00000203469	0	NA	NA	NA	NA	NA	0	0	0	0	0	0	0	0
PEX14	1073.64	-0.255159	0.24608	-1.0369	0.299785	0.763246	1167.34	979.933	1004.94	1150.05	1347.04	1006.79	779.243	1153.77
ENSG00000287727	0.479559	-0.696713	3.49917	-0.199108	0.842178	NA	0.654964	0.304154	0.949846	1.01505	0	0	0.912463	0
RN7SL614P	0.342205	0.0251877	4.02003	0.00626554	0.995001	NA	0.326319	0.35809	0	0	0.978957	0	0	1.07427
CASZ1	57.8579	-1.12296	0.403226	-2.78494	0.00535382	0.0773758	79.3512	36.3645	62.6898	86.2788	89.0851	27.2105	41.0608	40.8223
ENSG00000272078	0.989687	0.0667554	2.62743	0.0254071	0.97973	NA	0.971579	1.0078	1.89969	1.01505	0	3.02339	0	0
HSPE1P24	0	NA	NA	NA	NA	NA	0	0	0	0	0	0	0	0
C1orf127	0.658391	-0.0107894	3.08125	-0.00350164	0.997206	NA	0.676697	0.640086	0	2.03009	0	1.0078	0.912463	0
CFL1P6	0.167966	0.983685	4.08047	0.241071	0.8095	NA	0	0.335932	0	0	0	1.0078	0	0
TARDBP	4933.7	-0.173202	0.242026	-0.715636	0.474216	0.879578	5245.33	4622.08	5056.03	4502.74	6177.22	4681.21	4900.84	4284.19
MASP2	1.97608	-2.26864	1.84765	-1.22785	0.219502	NA	3.25814	0.694022	2.84954	2.03009	4.89479	1.0078	0	1.07427
SRM	5011.34	0.0161919	0.296153	0.0546744	0.956398	0.996278	5020.61	5002.07	2727.01	5230.53	7104.29	3556.51	4821.45	6628.25
EXOSC10	2892.08	0.219474	0.230031	0.954109	0.340029	0.796738	2675.33	3108.84	2488.6	2599.53	2937.85	3246.11	3101.46	2978.95
ENSG00000226849	5.40788	-1.61906	1.05952	-1.5281	0.126487	NA	8.15717	2.6586	9.49846	8.12036	6.8527	2.01559	2.73739	3.22281
EXOSC10-AS1	100.345	0.402312	0.353111	1.13933	0.254564	0.722003	86.4224	114.268	68.3889	109.625	81.2534	138.068	99.4584	105.278
MTOR	4019.03	0.26475	0.243405	1.08769	0.276732	0.742583	3631.86	4406.2	3049.95	4000.29	3845.34	3783.27	4095.13	5340.2
MTOR-AS1	0	NA	NA	NA	NA	NA	0	0	0	0	0	0	0	0
RNU6-537P	0	NA	NA	NA	NA	NA	0	0	0	0	0	0	0	0
ANGPTL7	0.821721	-0.348213	2.81383	-0.12375	0.901513	NA	0.971579	0.671864	1.89969	1.01505	0	2.01559	0	0
RNU6-291P	0	NA	NA	NA	NA	NA	0	0	0	0	0	0	0	0
RPL39P6	0.326319	-1.25937	4.04774	-0.311129	0.755703	NA	0.652638	0	0	0	1.95791	0	0	0
UBIAD1	1015.19	0.149481	0.250733	0.596176	0.551057	0.911058	962.796	1067.59	946.996	1022.15	919.241	1250.67	907.9	1044.19
UBE2V2P3	0	NA	NA	NA	NA	NA	0	0	0	0	0	0	0	0
ENSG00000284646	0	NA	NA	NA	NA	NA	0	0	0	0	0	0	0	0
MTCYBP45	0	NA	NA	NA	NA	NA	0	0	0	0	0	0	0	0
DISP3	4.67417	0.77412	1.2507	0.61895	0.535949	NA	4.2565	5.09183	0.949846	2.03009	9.78957	2.01559	10.0371	3.22281
ENSG00000285833	0	NA	NA	NA	NA	NA	0	0	0	0	0	0	0	0
LINC01647	2.21639	-0.0601794	2.08542	-0.0288573	0.976978	NA	2.28423	2.14854	0	0	6.8527	0	0	6.44562
ENSG00000284708	0.167966	0.983685	4.08047	0.241071	0.8095	NA	0	0.335932	0	0	0	1.0078	0	0
FBXO2	197.705	-1.51277	0.368645	-4.10361	4.06761e-05	0.00188473	293.151	102.258	291.603	398.913	188.939	91.7094	77.5593	137.507
FBXO44	565.471	-0.750758	0.26658	-2.81626	0.00485868	0.0721995	712.675	418.267	776.974	806.961	554.09	479.711	360.423	414.668
FBXO6	31.2704	-0.681475	0.550331	-1.2383	0.215605	0.68021	38.0259	24.5148	50.3418	30.4514	33.2845	28.2183	10.9496	34.3767
MAD2L2	1370.25	-0.67877	0.290291	-2.33824	0.0193747	0.182148	1692.26	1048.24	2008.92	1729.64	1338.23	1440.14	771.031	933.541
DRAXIN	600.487	0.574509	0.361729	1.58823	0.112234	0.501359	475.385	725.589	313.449	678.05	434.657	432.344	776.506	967.918
AGTRAP	3638.96	0.862115	0.266307	3.2373	0.00120666	0.0272079	2631.94	4645.98	2218.84	2038.21	3638.78	5232.48	3437.25	5268.22
C1orf167	3.38416	-0.542724	1.30172	-0.416927	0.676732	NA	3.88166	2.88666	5.69907	2.03009	3.91583	3.02339	4.56231	1.07427
C1orf167-AS1	0	NA	NA	NA	NA	NA	0	0	0	0	0	0	0	0
MTHFR	764.439	-0.288809	0.318723	-0.906143	0.36486	0.816335	837.914	690.963	588.904	1134.82	790.018	505.914	747.307	819.668
CLCN6	611.036	-0.181806	0.282431	-0.643716	0.51976	0.899115	655.099	566.973	451.177	651.659	862.461	437.383	616.825	646.711
ENSG00000276470	0	NA	NA	NA	NA	NA	0	0	0	0	0	0	0	0
ENSG00000278852	0	NA	NA	NA	NA	NA	0	0	0	0	0	0	0	0
NPPA	0	NA	NA	NA	NA	NA	0	0	0	0	0	0	0	0
ENSG00000275915	0	NA	NA	NA	NA	NA	0	0	0	0	0	0	0	0
NPPB	0.326319	-1.25937	4.04774	-0.311129	0.755703	NA	0.652638	0	0	0	1.95791	0	0	0
SBF1P2	0	NA	NA	NA	NA	NA	0	0	0	0	0	0	0	0
ENSG00000285646	5.62847	0.59496	1.05035	0.566439	0.571095	NA	4.51722	6.73971	8.54861	3.04514	1.95791	6.04678	10.9496	3.22281
RNU5E-1	0	NA	NA	NA	NA	NA	0	0	0	0	0	0	0	0
RNU5E-4P	1.62777	-0.0481422	1.93855	-0.0248341	0.980187	NA	1.92142	1.33411	4.74923	1.01505	0	2.01559	0.912463	1.07427
KIAA2013	2574.88	0.154861	0.291379	0.531476	0.595089	0.924196	2435.19	2714.57	1698.32	3105.02	2502.21	2203.04	3011.13	2929.54
PLOD1	12405.9	0.0396277	0.2383	0.166293	0.867926	0.986052	12240.9	12570.9	11002.1	14363.9	11356.9	12522.9	12089.2	13100.7
ENSG00000287384	0	NA	NA	NA	NA	NA	0	0	0	0	0	0	0	0
MFN2	6628.3	-0.137384	0.241063	-0.56991	0.568739	0.916	6944.05	6312.54	7163.74	6890.13	6778.3	7318.61	5320.57	6298.45
ENSG00000270914	0	NA	NA	NA	NA	NA	0	0	0	0	0	0	0	0
MIIP	594.087	-0.0834243	0.26362	-0.316457	0.751656	0.96538	609.96	578.214	518.616	618.162	693.102	609.716	435.245	689.682
MIR6729	0.152077	0.983685	4.08047	0.241071	0.8095	NA	0	0.304154	0	0	0	0	0.912463	0
RN7SL649P	0	NA	NA	NA	NA	NA	0	0	0	0	0	0	0	0
TNFRSF8	20.9836	-0.15029	0.588679	-0.2553	0.798492	0.972705	22.9063	19.0609	11.3981	15.2257	42.0952	18.1403	10.0371	29.0053
RNU6-777P	0	NA	NA	NA	NA	NA	0	0	0	0	0	0	0	0
RPL23AP89	0	NA	NA	NA	NA	NA	0	0	0	0	0	0	0	0
ENSG00000285604	0.152077	0.983685	4.08047	0.241071	0.8095	NA	0	0.304154	0	0	0	0	0.912463	0
MIR7846	0	NA	NA	NA	NA	NA	0	0	0	0	0	0	0	0
TNFRSF1B	1929.49	1.72448	0.311131	5.54261	2.9799e-08	4.18826e-06	1093.57	2765.42	445.478	473.011	2362.22	2276.61	1875.11	4144.53
MIR4632	0	NA	NA	NA	NA	NA	0	0	0	0	0	0	0	0
RPL10P17	0	NA	NA	NA	NA	NA	0	0	0	0	0	0	0	0
SNORA70	3.9907	0.0401498	1.18199	0.033968	0.972903	NA	3.92513	4.05626	3.79938	4.06018	3.91583	6.04678	1.82493	4.29708
VPS13D	1249.5	0.105609	0.312166	0.338309	0.73513	0.96196	1204.38	1294.63	924.2	1396.7	1292.22	847.556	1681.67	1354.65
SNORA59A	0.979859	-1.14235	2.31365	-0.493742	0.621488	NA	1.31963	0.640086	0.949846	2.03009	0.978957	1.0078	0.912463	0
LINC02766	0	NA	NA	NA	NA	NA	0	0	0	0	0	0	0	0
DHRS3	953.256	-0.197065	0.262687	-0.750189	0.453141	0.867697	1009.42	897.092	996.388	923.691	1108.18	895.931	628.687	1166.66
RNU6ATAC18P	0.158308	-0.939868	4.08047	-0.230333	0.817833	NA	0.316615	0	0.949846	0	0	0	0	0
MIR6730	0.167966	0.983685	4.08047	0.241071	0.8095	NA	0	0.335932	0	0	0	1.0078	0	0
ENSG00000288927	0.831425	-0.500726	2.87626	-0.174089	0.861795	NA	0.990986	0.671864	0	1.01505	1.95791	2.01559	0	0
ENSG00000272482	5.46389	-0.0135457	1.01137	-0.0133934	0.989314	NA	5.54702	5.38075	4.74923	4.06018	7.83166	6.04678	3.64985	6.44562
AADACL4	0	NA	NA	NA	NA	NA	0	0	0	0	0	0	0	0
ENSG00000226166	0	NA	NA	NA	NA	NA	0	0	0	0	0	0	0	0
AADACL3	0	NA	NA	NA	NA	NA	0	0	0	0	0	0	0	0
CFAP107	1.50933	-1.76876	2.21769	-0.797567	0.425122	NA	2.35641	0.662244	0	6.09027	0.978957	0	0.912463	1.07427
PRAMEF12	0	NA	NA	NA	NA	NA	0	0	0	0	0	0	0	0
PRAMEF1	0	NA	NA	NA	NA	NA	0	0	0	0	0	0	0	0
LINC01784	0	NA	NA	NA	NA	NA	0	0	0	0	0	0	0	0
PRAMEF11	0	NA	NA	NA	NA	NA	0	0	0	0	0	0	0	0
PRAMEF30P	0	NA	NA	NA	NA	NA	0	0	0	0	0	0	0	0
HNRNPCL1	0.494282	0.955178	3.47265	0.275057	0.783272	NA	0.326319	0.662244	0	0	0.978957	0	0.912463	1.07427
PRAMEF2	0.505106	0.714332	3.78275	0.188839	0.850219	NA	0.338348	0.671864	0	1.01505	0	2.01559	0	0
PRAMEF4	0.169174	-0.939868	4.08047	-0.230333	0.817833	NA	0.338348	0	0	1.01505	0	0	0	0
PRAMEF10	0	NA	NA	NA	NA	NA	0	0	0	0	0	0	0	0
PRAMEF7	0	NA	NA	NA	NA	NA	0	0	0	0	0	0	0	0
RNU6-1072P	0	NA	NA	NA	NA	NA	0	0	0	0	0	0	0	0
PRAMEF29P	0	NA	NA	NA	NA	NA	0	0	0	0	0	0	0	0
PRAMEF6	0	NA	NA	NA	NA	NA	0	0	0	0	0	0	0	0
PRAMEF28P	0	NA	NA	NA	NA	NA	0	0	0	0	0	0	0	0
PRAMEF27	0	NA	NA	NA	NA	NA	0	0	0	0	0	0	0	0
HNRNPCL3	0.152077	0.983685	4.08047	0.241071	0.8095	NA	0	0.304154	0	0	0	0	0.912463	0
PRAMEF25	0	NA	NA	NA	NA	NA	0	0	0	0	0	0	0	0
PRAMEF34P	0	NA	NA	NA	NA	NA	0	0	0	0	0	0	0	0
PRAMEF35P	0	NA	NA	NA	NA	NA	0	0	0	0	0	0	0	0
HNRNPCL2	0.158308	-0.939868	4.08047	-0.230333	0.817833	NA	0.316615	0	0.949846	0	0	0	0	0
PRAMEF36P	0	NA	NA	NA	NA	NA	0	0	0	0	0	0	0	0
ENSG00000233336	0	NA	NA	NA	NA	NA	0	0	0	0	0	0	0	0
PRAMEF26	0	NA	NA	NA	NA	NA	0	0	0	0	0	0	0	0
HNRNPCL4	0.158308	-0.939868	4.08047	-0.230333	0.817833	NA	0.316615	0	0.949846	0	0	0	0	0
PRAMEF9	0	NA	NA	NA	NA	NA	0	0	0	0	0	0	0	0
PRAMEF13	0	NA	NA	NA	NA	NA	0	0	0	0	0	0	0	0
PRAMEF18	0	NA	NA	NA	NA	NA	0	0	0	0	0	0	0	0
PRAMEF31P	0	NA	NA	NA	NA	NA	0	0	0	0	0	0	0	0
PRAMEF5	0	NA	NA	NA	NA	NA	0	0	0	0	0	0	0	0
PRAMEF32P	0	NA	NA	NA	NA	NA	0	0	0	0	0	0	0	0
RNU6-771P	0	NA	NA	NA	NA	NA	0	0	0	0	0	0	0	0
PRAMEF8	0	NA	NA	NA	NA	NA	0	0	0	0	0	0	0	0
PRAMEF33	0	NA	NA	NA	NA	NA	0	0	0	0	0	0	0	0
PRAMEF15	0	NA	NA	NA	NA	NA	0	0	0	0	0	0	0	0
ENSG00000228229	0	NA	NA	NA	NA	NA	0	0	0	0	0	0	0	0
PRAMEF14	0	NA	NA	NA	NA	NA	0	0	0	0	0	0	0	0
PRAMEF19	0	NA	NA	NA	NA	NA	0	0	0	0	0	0	0	0
PRAMEF17	0	NA	NA	NA	NA	NA	0	0	0	0	0	0	0	0
PRAMEF20	0	NA	NA	NA	NA	NA	0	0	0	0	0	0	0	0
LRRC38	0.152077	0.983685	4.08047	0.241071	0.8095	NA	0	0.304154	0	0	0	0	0.912463	0
ENSG00000259961	0	NA	NA	NA	NA	NA	0	0	0	0	0	0	0	0
BRWD1P1	0	NA	NA	NA	NA	NA	0	0	0	0	0	0	0	0
PDPN	3061.03	0.613571	0.23164	2.64881	0.00807747	0.1036	2411.32	3710.74	2512.34	2205.69	2515.92	3539.38	3283.95	4308.9
RNA5SP41	0	NA	NA	NA	NA	NA	0	0	0	0	0	0	0	0
ENSG00000237445	0	NA	NA	NA	NA	NA	0	0	0	0	0	0	0	0
ENSG00000253085	0	NA	NA	NA	NA	NA	0	0	0	0	0	0	0	0
PRDM2	962.823	-0.0753147	0.345848	-0.217768	0.82761	0.979673	1002.31	923.339	657.293	967.338	1382.29	504.906	1232.74	1032.37
ENSG00000289380	0.320043	1.69395	4.0375	0.419554	0.674811	NA	0	0.640086	0	0	0	1.0078	0.912463	0
KAZN	853.119	-1.39775	0.266641	-5.24207	1.58784e-07	1.75036e-05	1234.86	471.381	1022.98	1493.13	1188.45	466.609	551.127	396.406
RNU6-1265P	0	NA	NA	NA	NA	NA	0	0	0	0	0	0	0	0
ENSG00000231606	0	NA	NA	NA	NA	NA	0	0	0	0	0	0	0	0
KAZN-AS1	0	NA	NA	NA	NA	NA	0	0	0	0	0	0	0	0
TBCAP2	0	NA	NA	NA	NA	NA	0	0	0	0	0	0	0	0
ENSG00000287756	0	NA	NA	NA	NA	NA	0	0	0	0	0	0	0	0
TMEM51-AS1	18.4507	-0.0656901	0.583744	-0.112532	0.910401	0.990602	18.966	17.9354	16.1474	17.2558	23.495	17.1325	17.3368	19.3369
TMEM51	701.227	0.333088	0.250525	1.32956	0.183663	0.631484	620.092	782.361	615.5	565.38	679.396	831.432	636.899	878.753
TMEM51-AS2	0.169174	-0.939868	4.08047	-0.230333	0.817833	NA	0.338348	0	0	1.01505	0	0	0	0
MFFP1	0	NA	NA	NA	NA	NA	0	0	0	0	0	0	0	0
ZBTB2P1	1.137	-0.358444	2.18068	-0.164373	0.869438	NA	1.3076	0.966399	0.949846	1.01505	1.95791	0	1.82493	1.07427
FHAD1	1892.27	0.125331	0.240754	0.520575	0.602663	0.926028	1819.6	1964.93	1588.14	1675.84	2194.82	1993.42	1989.17	1912.2
FHAD1-AS1	5.22045	-1.13463	1.08988	-1.04106	0.297849	NA	7.15183	3.28906	8.54861	5.07523	7.83166	1.0078	4.56231	4.29708
ENSG00000236045	0.853325	0.847875	2.84075	0.298468	0.765346	NA	0.676697	1.02995	0	2.03009	0	2.01559	0	1.07427
EFHD2-AS1	28.4904	0.0653424	0.524892	0.124487	0.90093	0.990516	27.8143	29.1666	26.5957	29.4363	27.4108	41.3196	18.2493	27.931
EFHD2	6758.84	0.287425	0.254306	1.13023	0.258377	0.726624	6195.58	7322.11	4942.05	5120.9	8523.78	7925.31	6328.84	7712.19
CTRC	1.0867	2.08552	2.87357	0.725762	0.467985	NA	0.652638	1.52077	0	0	1.95791	0	4.56231	0
CELA2A	0.338348	-1.68903	4.03784	-0.4183	0.675728	NA	0.676697	0	0	2.03009	0	0	0	0
CELA2B	0.320043	1.69395	4.0375	0.419554	0.674811	NA	0	0.640086	0	0	0	1.0078	0.912463	0
CASP9	435.205	-0.213055	0.253078	-0.841856	0.399869	0.839352	467.736	402.674	492.97	490.267	419.973	419.243	374.11	414.668
DNAJC16	792.508	-0.250706	0.260837	-0.96116	0.336472	0.793967	861.787	723.229	748.478	891.21	945.673	577.467	823.041	769.178
SCARNA21B	0	NA	NA	NA	NA	NA	0	0	0	0	0	0	0	0
ENSG00000272510	0.152077	0.983685	4.08047	0.241071	0.8095	NA	0	0.304154	0	0	0	0	0.912463	0
AGMAT	3.8788	1.87133	1.29947	1.44007	0.149847	NA	1.65798	6.09963	0.949846	3.04514	0.978957	5.03898	10.0371	3.22281
ENSG00000237301	4.56632	0.243801	1.1441	0.213095	0.831253	NA	4.56341	4.56924	2.84954	2.03009	8.81061	3.02339	6.38724	4.29708
CHCHD2P6	10.914	0.561341	0.73819	0.760428	0.446999	0.865964	8.79778	13.0302	9.49846	7.10532	9.78957	13.1013	10.9496	15.0398
RNU7-179P	0	NA	NA	NA	NA	NA	0	0	0	0	0	0	0	0
CD24P1	0.338348	-1.68903	4.03784	-0.4183	0.675728	NA	0.676697	0	0	2.03009	0	0	0	0
DDI2	550.239	-0.848012	0.322588	-2.62877	0.00856934	0.10802	704.395	396.082	721.883	721.697	669.607	275.128	605.875	307.241
RSC1A1	0.630428	1.11677	3.13761	0.355931	0.721892	NA	0.316615	0.94424	0.949846	0	0	1.0078	1.82493	0
ENSG00000271742	0.653585	-1.50334	3.14112	-0.478602	0.632222	NA	1.00302	0.304154	0	2.03009	0.978957	0	0.912463	0
PLEKHM2	5705.47	0.379259	0.243249	1.55914	0.118964	0.513681	4990.95	6419.99	4165.07	4738.23	6069.53	7026.35	5743.95	6489.67
ENSG00000237938	2.31032	1.22892	1.62603	0.755783	0.449779	NA	1.64828	2.97237	1.89969	3.04514	0	4.03118	2.73739	2.14854
SLC25A34	28.3518	-0.245829	0.57694	-0.426091	0.670042	0.945774	32.5357	24.168	10.4483	28.4213	58.7374	16.1247	27.3739	29.0053
SLC25A34-AS1	0.490641	-2.42151	3.44489	-0.702927	0.482101	NA	0.981283	0	0.949846	1.01505	0.978957	0	0	0
TMEM82	0.169174	-0.939868	4.08047	-0.230333	0.817833	NA	0.338348	0	0	1.01505	0	0	0	0
FBLIM1	1230.52	-0.466692	0.245364	-1.90204	0.057166	0.350967	1420.9	1040.14	1212	1466.74	1583.95	982.601	835.816	1302.02
RPL12P14	1.34782	0.0594151	2.03892	0.0291405	0.976753	NA	1.3076	1.38804	0.949846	1.01505	1.95791	2.01559	0	2.14854
UQCRHL	338.062	0.0905278	0.313344	0.288908	0.772652	0.968384	331.001	345.123	461.625	297.408	233.971	434.36	281.951	319.058
ENSG00000178715	3.44754	0.154488	1.23284	0.125311	0.900277	NA	3.26046	3.63462	3.79938	3.04514	2.93687	4.03118	3.64985	3.22281
FLJ37453	171.167	0.220665	0.313896	0.702987	0.482064	0.882748	160.812	181.522	176.671	201.994	103.769	196.52	169.718	178.329
SPEN	1930.22	-0.275832	0.949908	-0.290377	0.771528	0.968284	2136.66	1723.77	666.792	2825.89	2917.29	464.594	2681.73	2025
ENSG00000270620	0	NA	NA	NA	NA	NA	0	0	0	0	0	0	0	0
ZBTB17	1768.37	0.381671	0.239755	1.59192	0.111402	0.499045	1537.18	1999.57	1449.46	1488.06	1674.02	2215.14	1714.52	2069.04
ENSG00000234607	0	NA	NA	NA	NA	NA	0	0	0	0	0	0	0	0
ENSG00000231353	0	NA	NA	NA	NA	NA	0	0	0	0	0	0	0	0
ENSG00000275503	0	NA	NA	NA	NA	NA	0	0	0	0	0	0	0	0
TBC1D3P6	0.169174	-0.939868	4.08047	-0.230333	0.817833	NA	0.338348	0	0	1.01505	0	0	0	0
SRARP	0.956701	0.758823	2.63071	0.288447	0.773004	NA	0.633231	1.28017	1.89969	0	0	2.01559	1.82493	0
ENSG00000233078	0	NA	NA	NA	NA	NA	0	0	0	0	0	0	0	0
HSPB7	23.7286	-3.01141	0.624066	-4.82547	1.39671e-06	0.000111644	42.2479	5.20932	42.7431	49.7372	34.2635	4.03118	7.2997	4.29708
CLCNKA	5.51202	-2.92682	1.34845	-2.17051	0.0299685	NA	9.64562	1.37842	5.69907	20.3009	2.93687	0	0.912463	3.22281
ENSG00000232456	3.41294	-0.468817	1.43717	-0.326208	0.744267	NA	3.98063	2.84526	1.89969	7.10532	2.93687	0	6.38724	2.14854
CLCNKB	0.479559	-0.696713	3.49917	-0.199108	0.842178	NA	0.654964	0.304154	0.949846	1.01505	0	0	0.912463	0
FAM131C	115.197	-0.309986	0.386927	-0.801147	0.423046	0.85007	133.869	96.5248	57.9406	111.655	232.013	87.6782	91.2463	110.65
EPHA2	3182.65	-0.571244	0.28812	-1.98266	0.0474052	0.317422	3825.48	2539.82	3321.61	5290.41	2864.43	2289.71	2518.4	2811.37
EPHA2-AS1	30.2154	0.0507016	0.485842	0.104358	0.916885	0.991344	29.75	30.6807	32.2948	32.4814	24.4739	34.2651	25.549	32.2281
ENSG00000224621	10.0164	-0.488525	0.804166	-0.607493	0.543524	0.908482	12.111	7.92186	15.1975	16.2407	4.89479	6.04678	9.12463	8.59416
ARHGEF19-AS1	0	NA	NA	NA	NA	NA	0	0	0	0	0	0	0	0
ARHGEF19	1.51773	-0.211228	2.48093	-0.0851408	0.932149	NA	1.69174	1.34373	0	5.07523	0	4.03118	0	0
ANO7L1	34.6442	0.00479018	0.472417	0.0101397	0.99191	0.998782	34.2386	35.0499	38.9437	31.4664	32.3056	25.1949	33.7611	46.1936
ENSG00000288398	241.664	-0.212871	0.294559	-0.722677	0.469878	0.877043	259.332	223.997	201.367	303.498	273.129	191.481	234.503	246.008
CPLANE2	200.415	-0.210412	0.304368	-0.691307	0.489373	0.886577	211.426	189.404	176.671	232.445	225.16	150.162	150.556	267.493
MT1XP1	3.80906	0.68472	1.20252	0.569404	0.569082	NA	2.95355	4.66457	1.89969	3.04514	3.91583	6.04678	3.64985	4.29708
FBXO42	913.12	-0.38752	0.251356	-1.54172	0.123141	0.523224	1032.58	793.656	923.25	1163.24	1011.26	697.395	768.294	915.278
SZRD1	9261.34	-0.149867	0.249521	-0.600617	0.548095	0.909144	9741.99	8780.68	9735.92	9306.95	10183.1	10657.4	7292.4	8392.2
RPL22P3	0.331125	0.0317992	4.07906	0.0077957	0.99378	NA	0.326319	0.335932	0	0	0.978957	1.0078	0	0
SPATA21	5.84664	-1.08059	1.03884	-1.04019	0.298252	NA	7.87199	3.82128	6.64892	9.13541	7.83166	2.01559	7.2997	2.14854
NECAP2	1798.27	0.258162	0.264452	0.976213	0.328959	0.788474	1637.04	1959.51	1830.35	1624.07	1456.69	2553.75	1605.93	1718.83
LINC01772	3.76156	-1.26905	1.23579	-1.02691	0.304463	NA	5.24476	2.27835	4.74923	6.09027	4.89479	3.02339	2.73739	1.07427
CROCCP3	41.1776	-0.151424	0.683183	-0.221646	0.82459	0.97954	43.4105	38.9446	15.1975	69.0231	46.011	8.06237	71.1721	37.5995
RNU1-1	0.158308	-0.939868	4.08047	-0.230333	0.817833	NA	0.316615	0	0.949846	0	0	0	0	0
ENSG00000261135	0.478351	0.724857	3.50375	0.20688	0.836103	NA	0.316615	0.640086	0.949846	0	0	1.0078	0.912463	0
ENSG00000285853	0.16316	-0.85607	4.06749	-0.210466	0.833304	NA	0.326319	0	0	0	0.978957	0	0	0
ENSG00000224174	0	NA	NA	NA	NA	NA	0	0	0	0	0	0	0	0
LINC01783	0.664622	-1.04389	3.07477	-0.339503	0.734231	NA	0.993312	0.335932	0.949846	2.03009	0	1.0078	0	0
RNU1-6P	0	NA	NA	NA	NA	NA	0	0	0	0	0	0	0	0
PDE4DIPP8	0	NA	NA	NA	NA	NA	0	0	0	0	0	0	0	0
NBPF1	453.059	-0.0571807	0.280277	-0.204015	0.838342	0.98117	462.816	443.302	421.732	564.365	402.351	364.822	494.555	470.53
ENSG00000271732	0.169174	-0.939868	4.08047	-0.230333	0.817833	NA	0.338348	0	0	1.01505	0	0	0	0
CROCCP2	400.346	-0.0715984	0.355827	-0.201217	0.840529	0.98117	410.016	390.676	234.612	546.094	449.341	266.058	464.444	441.525
ENSG00000283773	0	NA	NA	NA	NA	NA	0	0	0	0	0	0	0	0
MST1P2	20.3495	-0.605344	0.61375	-0.986304	0.323984	0.783975	24.399	16.3001	14.2477	33.4965	25.4529	10.078	17.3368	21.4854
ENSG00000282143	0	NA	NA	NA	NA	NA	0	0	0	0	0	0	0	0
RNU1-3	0	NA	NA	NA	NA	NA	0	0	0	0	0	0	0	0
ENSG00000280114	0.337353	-0.0135867	4.07567	-0.00333361	0.99734	NA	0.316615	0.35809	0.949846	0	0	0	0	1.07427
EIF1AXP1	15.3773	0.276351	0.664123	0.416114	0.677326	0.947713	13.9847	16.7698	15.1975	9.13541	17.6212	22.1715	10.9496	17.1883
ESPNP	0	NA	NA	NA	NA	NA	0	0	0	0	0	0	0	0
ENSG00000279151	0	NA	NA	NA	NA	NA	0	0	0	0	0	0	0	0
ENSG00000282740	0	NA	NA	NA	NA	NA	0	0	0	0	0	0	0	0
CROCC	342.628	-0.127553	0.366991	-0.347566	0.728166	0.958774	354.472	330.784	204.217	431.394	427.804	174.349	366.81	451.194
CROCCP4	0	NA	NA	NA	NA	NA	0	0	0	0	0	0	0	0
RNU1-4	0.316615	-1.62843	4.0418	-0.402898	0.687023	NA	0.633231	0	1.89969	0	0	0	0	0
MST1L	4.08398	0.0587363	1.15532	0.05084	0.959453	NA	3.91543	4.25254	4.74923	4.06018	2.93687	6.04678	4.56231	2.14854
ENSG00000223643	0	NA	NA	NA	NA	NA	0	0	0	0	0	0	0	0
PDE4DIPP9	0	NA	NA	NA	NA	NA	0	0	0	0	0	0	0	0
MIR3675	0	NA	NA	NA	NA	NA	0	0	0	0	0	0	0	0
ENSG00000228549	3.14845	-0.376908	1.33931	-0.28142	0.778388	NA	3.57475	2.72215	3.79938	2.03009	4.89479	4.03118	0.912463	3.22281
RNU1-5P	0	NA	NA	NA	NA	NA	0	0	0	0	0	0	0	0
ENSG00000238142	31.3871	0.39901	0.503592	0.792327	0.42817	0.853002	27.2799	35.4943	39.8935	23.346	18.6002	47.3664	30.1113	29.0053
ENSG00000235241	0	NA	NA	NA	NA	NA	0	0	0	0	0	0	0	0
RNU1-2	1.63219	0.00799349	1.94275	0.00411453	0.996717	NA	1.64828	1.6161	1.89969	3.04514	0	3.02339	1.82493	0
ENSG00000272426	2.13915	-0.513957	1.59867	-0.321489	0.747839	NA	2.58609	1.6922	4.74923	2.03009	0.978957	2.01559	0.912463	2.14854
MFAP2	970.711	0.141416	0.31864	0.443811	0.657179	0.943674	936.371	1005.05	936.548	1289.11	583.458	925.157	881.439	1208.55
ENSG00000286898	1.5934	0.534655	1.9333	0.276551	0.782125	NA	1.27616	1.91064	2.84954	0	0.978957	1.0078	3.64985	1.07427
ENSG00000226526	4.35137	0.00400185	1.17661	0.00340116	0.997286	NA	4.24407	4.45867	5.69907	5.07523	1.95791	4.03118	1.82493	7.51989
ATP13A2	3487.31	0.187615	0.335356	0.559451	0.575854	0.918947	3228.24	3746.39	2409.76	4717.93	2557.04	2732.13	3471.92	5035.11
ENSG00000288636	0	NA	NA	NA	NA	NA	0	0	0	0	0	0	0	0
SDHB	4642.27	0.107454	0.287142	0.374219	0.708241	0.954696	4515.69	4768.86	5776.01	4490.56	3280.49	6168.72	3615.18	4522.68
PADI2	39.9532	-1.446	1.24127	-1.16494	0.244042	0.711743	65.7548	14.1515	82.6366	112.67	1.95791	10.078	17.3368	15.0398
LINC02783	0.680553	-1.6577	3.08936	-0.536584	0.591555	NA	1.00302	0.35809	0	2.03009	0.978957	0	0	1.07427
ENSG00000282843	0.338348	-1.68903	4.03784	-0.4183	0.675728	NA	0.676697	0	0	2.03009	0	0	0	0
PADI1	42.5991	-1.21123	0.538581	-2.24893	0.0245168	0.211293	64.1483	21.0499	106.383	80.1886	5.87374	25.1949	28.2863	9.66843
PADI3	730.025	-0.259584	0.332978	-0.779582	0.435637	0.857638	833.784	626.265	1240.5	907.45	353.404	783.057	539.265	556.472
MIR3972	1.35989	-0.491581	2.22512	-0.220924	0.825152	NA	1.34136	1.37842	0	3.04514	0.978957	0	0.912463	3.22281
PADI4	72.9199	-1.63329	0.439232	-3.71852	0.000200392	0.00702584	115.134	30.7053	145.326	175.603	24.4739	36.2807	36.4985	19.3369
PADI6	1.27452	-0.53668	2.19551	-0.244444	0.806887	NA	1.60481	0.94424	3.79938	1.01505	0	1.0078	1.82493	0
RCC2-AS1	0.321467	-1.74637	4.04839	-0.431372	0.666198	NA	0.642934	0	0.949846	0	0.978957	0	0	0
RCC2	4620.32	-0.302732	0.262564	-1.15298	0.248918	0.714907	5152.1	4088.54	5075.98	6675.95	3704.37	3958.62	4133.46	4173.54
ARHGEF10L	1109.28	-0.184704	0.242371	-0.762073	0.446017	0.865692	1178.1	1040.45	1048.63	1297.23	1188.45	977.562	971.773	1172.03
LINC02810	0.474923	-2.04633	4.0181	-0.509279	0.610557	NA	0.949846	0	2.84954	0	0	0	0	0
ACTL8	47.901	0.00450354	0.51291	0.00878037	0.992994	0.998782	53.0067	42.7953	73.1381	75.1133	10.7685	56.4366	36.4985	35.4509
ENSG00000284653	0	NA	NA	NA	NA	NA	0	0	0	0	0	0	0	0
LINC01654	0.152077	0.983685	4.08047	0.241071	0.8095	NA	0	0.304154	0	0	0	0	0.912463	0
IGSF21	0.788735	0.442895	2.85464	0.155149	0.876704	NA	0.633231	0.94424	1.89969	0	0	1.0078	1.82493	0
ENSG00000280222	0	NA	NA	NA	NA	NA	0	0	0	0	0	0	0	0
IGSF21-AS1	0.158308	-0.939868	4.08047	-0.230333	0.817833	NA	0.316615	0	0.949846	0	0	0	0	0
ENSG00000225387	0	NA	NA	NA	NA	NA	0	0	0	0	0	0	0	0
KLHDC7A	11.0949	-1.14569	0.815698	-1.40455	0.160155	0.592363	15.1585	7.03133	16.1474	26.3912	2.93687	9.07016	10.9496	1.07427
DYNLL1P3	0	NA	NA	NA	NA	NA	0	0	0	0	0	0	0	0
ENSG00000225478	0	NA	NA	NA	NA	NA	0	0	0	0	0	0	0	0
PAX7	2.10798	-1.5889	1.89462	-0.838637	0.401673	NA	2.99934	1.21662	0.949846	6.09027	1.95791	0	3.64985	0
TAS1R2	0.67428	0.0320226	3.35358	0.00954878	0.992381	NA	0.676697	0.671864	0	2.03009	0	2.01559	0	0
ALDH4A1	272.422	-0.49673	0.288835	-1.71977	0.0854744	0.436551	319.252	225.591	287.803	312.634	357.319	271.097	177.93	227.745
MIR4695	0	NA	NA	NA	NA	NA	0	0	0	0	0	0	0	0
MIR1290	0	NA	NA	NA	NA	NA	0	0	0	0	0	0	0	0
IFFO2	1101.52	-0.72083	0.254721	-2.82988	0.00465649	0.0699968	1372.55	830.481	1205.35	1704.26	1208.03	809.26	903.338	778.846
ENSG00000272084	14.1976	0.338201	0.714948	0.473043	0.636182	0.937558	12.0563	16.339	7.59877	5.07523	23.495	10.078	4.56231	34.3767
UBR4	5430.33	0.149665	0.36889	0.405718	0.68495	0.950576	5067.12	5793.54	2945.47	6782.53	5473.35	2918.58	6523.2	7938.86
EMC1-AS1	15.3238	-0.555187	0.637332	-0.871111	0.383693	0.829749	18.2796	12.368	17.0972	15.2257	22.516	13.1013	10.0371	13.9655
EMC1	4431.72	0.0925131	0.309388	0.29902	0.764925	0.966565	4221.01	4642.43	2621.57	5102.63	4938.84	3002.22	4393.51	6531.56
MRTO4	4535.46	0.146661	0.27071	0.541765	0.58798	0.922991	4303.26	4767.66	4735.93	3759.73	4414.12	6084.06	3745.66	4473.26
ENSG00000286064	0.510167	2.19657	3.74033	0.587267	0.557025	NA	0	1.02033	0	0	0	0	0.912463	2.14854
AKR7L	12.4096	-1.47247	0.733093	-2.00858	0.0445821	0.305659	18.0379	6.78133	12.348	18.2708	23.495	5.03898	4.56231	10.7427
AKR7A3	14.6925	-1.08439	0.728126	-1.48929	0.13641	0.550274	20.1165	9.2685	7.59877	24.3611	28.3898	5.03898	10.9496	11.817
ENSG00000270728	0.158308	-0.939868	4.08047	-0.230333	0.817833	NA	0.316615	0	0.949846	0	0	0	0	0
AKR7A2	2386	-0.00548098	0.276035	-0.0198561	0.984158	0.998435	2430.31	2341.69	2920.78	2783.25	1586.89	2892.37	1932.6	2200.11
RNU6-1099P	2.63193	-0.397756	1.58492	-0.250963	0.801843	NA	3.29928	1.96457	0	3.04514	6.8527	1.0078	2.73739	2.14854
SLC66A1	1608.72	0.372709	0.253135	1.47237	0.140921	0.557014	1413.76	1803.68	1120.82	1336.81	1783.66	1966.21	1516.51	1928.32
CAPZB	11638.2	-0.00321753	0.261443	-0.0123068	0.990181	0.998435	11747.2	11529.1	13657.8	12742.9	8840.96	13491.4	9501.47	11594.6
RN7SL277P	0	NA	NA	NA	NA	NA	0	0	0	0	0	0	0	0
MICOS10	490.6	-0.519431	0.260712	-1.99236	0.046332	0.312699	575.095	406.105	605.052	559.29	560.942	490.797	410.608	316.91
RNU4-28P	0	NA	NA	NA	NA	NA	0	0	0	0	0	0	0	0
MICOS10-DT	0	NA	NA	NA	NA	NA	0	0	0	0	0	0	0	0
NBL1	1087.1	0.200609	0.250106	0.802095	0.422498	0.850001	1015.35	1158.85	943.197	910.495	1192.37	1301.06	980.897	1194.59
MICOS10-NBL1	0	NA	NA	NA	NA	NA	0	0	0	0	0	0	0	0
ENSG00000226396	7.08053	-0.0209807	0.921339	-0.022772	0.981832	NA	7.13242	7.02863	10.4483	5.07523	5.87374	10.078	4.56231	6.44562
HTR6	0.647525	0.0163613	2.84734	0.00574617	0.995415	NA	0.654964	0.640086	0.949846	1.01505	0	1.0078	0.912463	0
TMCO4	906.037	-0.224508	0.252017	-0.890847	0.373011	0.82159	978.208	833.867	896.654	874.969	1163	903.993	653.323	944.284
RNF186	0.310385	0.00514931	4.07718	0.00126296	0.998992	NA	0.316615	0.304154	0.949846	0	0	0	0.912463	0
RNF186-AS1	0.489217	0.674243	3.47309	0.194134	0.846071	NA	0.338348	0.640086	0	1.01505	0	1.0078	0.912463	0
OTUD3	321.331	-0.0282992	0.330872	-0.0855291	0.931841	0.993184	325.159	317.503	244.11	360.341	371.025	224.738	433.42	294.35
PLA2G2E	0	NA	NA	NA	NA	NA	0	0	0	0	0	0	0	0
RN7SL304P	0	NA	NA	NA	NA	NA	0	0	0	0	0	0	0	0
PLA2G2A	0.965348	-1.63277	2.64976	-0.616194	0.537767	NA	1.62654	0.304154	2.84954	2.03009	0	0	0.912463	0
PLA2G5	3.31714	-1.4959	1.38379	-1.08102	0.279689	NA	4.96423	1.67004	3.79938	9.13541	1.95791	3.02339	0.912463	1.07427
PLA2G2D	3.42092	-0.608402	1.34728	-0.451577	0.651574	NA	4.57312	2.26873	1.89969	2.03009	9.78957	1.0078	3.64985	2.14854
PLA2G2F	0.49424	0.767017	3.8164	0.200979	0.840715	NA	0.316615	0.671864	0.949846	0	0	2.01559	0	0
ENSG00000227066	0.327482	-1.65908	4.03977	-0.410686	0.681303	NA	0.654964	0	0.949846	1.01505	0	0	0	0
PLA2G2C	0.495493	-2.18647	3.78448	-0.577746	0.563436	NA	0.990986	0	0	1.01505	1.95791	0	0	0
UBXN10	2.29728	-0.808492	1.51906	-0.532231	0.594566	NA	2.93414	1.66042	3.79938	3.04514	1.95791	1.0078	1.82493	2.14854
LINC01757	0.327482	-1.65908	4.03977	-0.410686	0.681303	NA	0.654964	0	0.949846	1.01505	0	0	0	0
ENSG00000284710	0	NA	NA	NA	NA	NA	0	0	0	0	0	0	0	0
VWA5B1	3.23169	-0.0628164	1.3373	-0.0469725	0.962535	NA	3.2822	3.18119	2.84954	4.06018	2.93687	1.0078	6.38724	2.14854
ENSG00000226664	1.50475	0.751432	1.9749	0.380492	0.703581	NA	1.31731	1.6922	0	1.01505	2.93687	2.01559	0.912463	2.14854
LINC01141	8.80948	-0.238179	0.941694	-0.252926	0.800325	0.972938	10.7743	6.84467	17.0972	15.2257	0	11.0858	7.2997	2.14854
ENSG00000226487	0	NA	NA	NA	NA	NA	0	0	0	0	0	0	0	0
ENSG00000284641	0.338348	-1.68903	4.03784	-0.4183	0.675728	NA	0.676697	0	0	2.03009	0	0	0	0
ENSG00000284743	0	NA	NA	NA	NA	NA	0	0	0	0	0	0	0	0
CAMK2N1	1829.19	0.227072	0.282421	0.804021	0.421385	0.849595	1692.33	1966.05	1231	1780.39	2065.6	1410.91	2265.64	2221.59
ENSG00000289402	4.34364	0.060782	1.26649	0.0479924	0.961722	NA	4.31432	4.37295	0	6.09027	6.8527	3.02339	3.64985	6.44562
MUL1	2049.22	0.174448	0.256011	0.681408	0.495614	0.889163	1929.55	2168.89	1906.34	1700.2	2182.1	2581.97	1803.03	2121.68
RPS4XP4	0.798394	1.4276	2.85101	0.500735	0.616557	NA	0.316615	1.28017	0.949846	0	0	2.01559	1.82493	0
FAM43B	42.3651	-0.569138	0.47428	-1.20001	0.230137	0.69811	52.7154	32.0148	28.4954	39.5868	90.0641	36.2807	26.4614	33.3024
CDA	91.2849	1.00827	0.378168	2.66619	0.00767156	0.100165	65.8357	116.734	26.5957	43.6469	127.264	93.725	80.2967	176.18
PINK1	3958.49	0.60618	0.250239	2.42241	0.015418	0.157791	3146.98	4769.99	3376.7	3458.26	2605.98	6004.45	4093.31	4212.21
MIR6084	0	NA	NA	NA	NA	NA	0	0	0	0	0	0	0	0
PINK1-AS	445.772	0.309372	0.283741	1.09033	0.275567	0.742583	409.646	481.899	241.261	327.86	659.817	334.588	452.582	658.528
DDOST	13056.6	-0.147922	0.230297	-0.642308	0.520673	0.899485	13702.7	12410.5	12127.6	13749.8	15230.6	12374.7	10399.3	14457.5
KIF17	17.1065	0.512023	0.66328	0.771956	0.440141	0.860788	14.6327	19.5804	13.2978	7.10532	23.495	26.2027	16.4243	16.1141
ENSG00000235432	0	NA	NA	NA	NA	NA	0	0	0	0	0	0	0	0
SH2D5	540.54	0.887664	0.413215	2.14819	0.0316987	0.249559	461.521	619.559	168.123	236.505	979.936	616.771	666.098	575.809
ENSG00000233069	2.44414	1.45197	1.52275	0.953518	0.340328	NA	1.3076	3.58068	0.949846	1.01505	1.95791	4.03118	4.56231	2.14854
HP1BP3	5006.31	0.0424452	0.265104	0.160108	0.872796	0.986066	4923.9	5088.72	4427.23	5639.59	4704.87	3831.64	5694.68	5739.83
EIF4G3	3813.03	-0.129476	0.296559	-0.436596	0.662404	0.944793	3979.47	3646.6	3327.31	4548.42	4062.67	2378.4	4540.41	4020.99
RNU7-200P	0	NA	NA	NA	NA	NA	0	0	0	0	0	0	0	0
MIR1256	0	NA	NA	NA	NA	NA	0	0	0	0	0	0	0	0
RPS15AP6	0.152077	0.983685	4.08047	0.241071	0.8095	NA	0	0.304154	0	0	0	0	0.912463	0
ENSG00000236073	0.326319	-1.25937	4.04774	-0.311129	0.755703	NA	0.652638	0	0	0	1.95791	0	0	0
HSPE1P27	0	NA	NA	NA	NA	NA	0	0	0	0	0	0	0	0
ENSG00000287192	2.32884	-0.252015	1.53145	-0.16456	0.869291	NA	2.62956	2.02813	2.84954	4.06018	0.978957	3.02339	0.912463	2.14854
ECE1	21769.6	0.078037	0.262818	0.296924	0.766524	0.967028	21275	22264.1	18431.8	27974.6	17418.6	20632.6	23756.9	22402.8
ENSG00000236936	1.51821	-1.19707	1.97636	-0.605697	0.544716	NA	1.9843	1.05211	0.949846	3.04514	1.95791	1.0078	0	2.14854
ECE1-AS1	7.50667	-0.163635	0.935542	-0.174909	0.861151	0.984897	7.92516	7.08818	3.79938	11.1655	8.81061	4.03118	11.862	5.37135
PPP1R11P1	0.152077	0.983685	4.08047	0.241071	0.8095	NA	0	0.304154	0	0	0	0	0.912463	0
PDE4DIPP10	0	NA	NA	NA	NA	NA	0	0	0	0	0	0	0	0
ENSG00000236009	0	NA	NA	NA	NA	NA	0	0	0	0	0	0	0	0
NBPF2P	11.9882	-0.271706	0.714665	-0.380187	0.703806	0.953892	13.1362	10.8403	9.49846	15.2257	14.6844	10.078	12.7745	9.66843
HS6ST1P1	3.80964	-0.682457	1.23326	-0.553377	0.580006	NA	4.54866	3.07062	6.64892	4.06018	2.93687	2.01559	1.82493	5.37135
CROCCP5	0.179045	0.915204	4.07011	0.22486	0.822088	NA	0	0.35809	0	0	0	0	0	1.07427
NBPF3	108.417	-0.228424	0.328513	-0.695326	0.486851	0.885021	117.39	99.4441	117.781	94.3992	139.991	108.842	88.5089	100.981
PFN1P10	0.169174	-0.939868	4.08047	-0.230333	0.817833	NA	0.338348	0	0	1.01505	0	0	0	0
ALPL	74.8299	-0.431939	0.353984	-1.22022	0.222381	0.688488	85.2353	64.4245	100.684	92.3691	62.6533	79.6159	73.9095	39.748
ENSG00000289715	0	NA	NA	NA	NA	NA	0	0	0	0	0	0	0	0
LINC02596	0	NA	NA	NA	NA	NA	0	0	0	0	0	0	0	0
RAP1GAP	29.4067	-1.36819	0.526926	-2.59655	0.00941649	0.115253	42.4179	16.3954	23.7461	47.7071	55.8006	13.1013	14.5994	21.4854
USP48	1160.19	0.385518	0.278135	1.38608	0.165722	0.601812	999.446	1320.93	1016.33	1007.94	974.062	1102.53	1820.36	1039.89
ENSG00000231978	0	NA	NA	NA	NA	NA	0	0	0	0	0	0	0	0
LDLRAD2	3.6161	-0.750171	1.48566	-0.50494	0.613601	NA	4.69109	2.54111	0.949846	11.1655	1.95791	0	5.47478	2.14854
HSPG2	834.684	-0.994188	0.926112	-1.07351	0.283044	0.748833	1091.55	577.819	377.089	1592.61	1304.95	140.084	713.546	879.827
ENSG00000232037	0.158308	-0.939868	4.08047	-0.230333	0.817833	NA	0.316615	0	0.949846	0	0	0	0	0
ENSG00000283234	0.169174	-0.939868	4.08047	-0.230333	0.817833	NA	0.338348	0	0	1.01505	0	0	0	0
CELA3B	0	NA	NA	NA	NA	NA	0	0	0	0	0	0	0	0
ENSG00000285959	0.338348	-1.68903	4.03784	-0.4183	0.675728	NA	0.676697	0	0	2.03009	0	0	0	0
RN7SL386P	0	NA	NA	NA	NA	NA	0	0	0	0	0	0	0	0
RNU6-1022P	0	NA	NA	NA	NA	NA	0	0	0	0	0	0	0	0
CELA3A	0	NA	NA	NA	NA	NA	0	0	0	0	0	0	0	0
RN7SL186P	0	NA	NA	NA	NA	NA	0	0	0	0	0	0	0	0
RNU6-776P	0	NA	NA	NA	NA	NA	0	0	0	0	0	0	0	0
LINC01635	10.5123	0.0509428	0.778985	0.0653964	0.947858	0.995242	10.3614	10.6632	16.1474	7.10532	7.83166	14.1091	8.21216	9.66843
LINC00339	198.927	0.4292	0.289575	1.48217	0.138294	0.552847	169.561	228.292	137.728	190.828	180.128	213.653	226.291	244.934
ENSG00000289694	0.456231	2.06275	4.0173	0.513467	0.607625	NA	0	0.912463	0	0	0	0	2.73739	0
CDC42-AS1	4.83558	0.962664	1.09283	0.880894	0.378375	NA	3.26046	6.4107	3.79938	3.04514	2.93687	8.06237	3.64985	7.51989
ENSG00000285794	0	NA	NA	NA	NA	NA	0	0	0	0	0	0	0	0
CDC42	72.6405	0.324507	0.386359	0.83991	0.400959	0.839981	65.0948	80.1863	74.088	77.1434	44.0531	69.5379	77.5593	93.4615
CDC42-IT1	0.152077	0.983685	4.08047	0.241071	0.8095	NA	0	0.304154	0	0	0	0	0.912463	0
MPHOSPH6P1	0	NA	NA	NA	NA	NA	0	0	0	0	0	0	0	0
WNT4	3.90688	-0.0190215	1.35715	-0.0140158	0.988817	NA	3.97325	3.84052	3.79938	8.12036	0	6.04678	5.47478	0
ENSG00000285873	2.6262	0.375537	1.54946	0.242367	0.808496	NA	2.23571	3.01669	4.74923	0	1.95791	2.01559	2.73739	4.29708
MIR4418	0	NA	NA	NA	NA	NA	0	0	0	0	0	0	0	0
PPIAP34	0.826357	0.417144	2.80971	0.148465	0.881976	NA	0.676697	0.976018	0	2.03009	0	2.01559	0.912463	0
ENSG00000279625	0	NA	NA	NA	NA	NA	0	0	0	0	0	0	0	0
ZBTB40	1210.63	0.117188	0.277077	0.422945	0.672336	0.94616	1181.92	1239.34	817.817	1090.16	1637.8	1038.03	1376.91	1303.09
ZBTB40-IT1	3.34944	0.0783281	1.31393	0.0596135	0.952463	NA	2.94385	3.75503	2.84954	3.04514	2.93687	1.0078	2.73739	7.51989
EPHA8	1.13193	0.706305	2.35158	0.300353	0.763908	NA	0.993312	1.27055	0.949846	2.03009	0	0	2.73739	1.07427
MIR6127	0	NA	NA	NA	NA	NA	0	0	0	0	0	0	0	0
C1QA	0	NA	NA	NA	NA	NA	0	0	0	0	0	0	0	0
ENSG00000289692	0	NA	NA	NA	NA	NA	0	0	0	0	0	0	0	0
C1QC	0.33714	0.0492867	4.07255	0.0121022	0.990344	NA	0.338348	0.335932	0	1.01505	0	1.0078	0	0
C1QB	1.02492	-2.32346	2.93323	-0.792117	0.428293	NA	1.69174	0.35809	0	5.07523	0	0	0	1.07427
EPHB2	6550.94	0.218358	0.228495	0.955632	0.339258	0.796465	6068.98	7032.9	4948.7	5926.85	7331.41	6565.79	6359.87	8173.05
MIR4684	0	NA	NA	NA	NA	NA	0	0	0	0	0	0	0	0
ENSG00000225952	0	NA	NA	NA	NA	NA	0	0	0	0	0	0	0	0
MIR4253	0.788781	-0.542633	2.93005	-0.185196	0.853076	NA	0.969253	0.608308	0.949846	0	1.95791	0	1.82493	0
LACTBL1	0.625406	1.03071	3.47431	0.296665	0.766722	NA	0.338348	0.912463	0	1.01505	0	0	2.73739	0
TEX46	1.94279	0.398941	1.74922	0.228068	0.819594	NA	1.94316	1.94242	3.79938	2.03009	0	2.01559	2.73739	1.07427
KDM1A	3010.04	0.0751214	0.227271	0.330536	0.740995	0.963173	2932.23	3087.86	2683.31	3050.21	3063.16	2967.96	3129.75	3165.87
ENSG00000240553	0	NA	NA	NA	NA	NA	0	0	0	0	0	0	0	0
MIR3115	0	NA	NA	NA	NA	NA	0	0	0	0	0	0	0	0
ENSG00000266802	0	NA	NA	NA	NA	NA	0	0	0	0	0	0	0	0
LUZP1	1907.65	-0.282667	0.228445	-1.23735	0.215957	0.680808	2094.46	1720.84	2136.2	2239.19	1907.99	1882.56	1688.97	1590.99
ENSG00000229010	0	NA	NA	NA	NA	NA	0	0	0	0	0	0	0	0
RNU6-514P	0	NA	NA	NA	NA	NA	0	0	0	0	0	0	0	0
RNU6-135P	0	NA	NA	NA	NA	NA	0	0	0	0	0	0	0	0
ENSG00000289014	0.680553	-1.6577	3.08936	-0.536584	0.591555	NA	1.00302	0.35809	0	2.03009	0.978957	0	0	1.07427
HTR1D	10.7172	-0.722321	0.835516	-0.864521	0.387302	0.831176	13.5319	7.90239	13.2978	24.3611	2.93687	6.04678	15.5119	2.14854
ENSG00000215381	0.169174	-0.939868	4.08047	-0.230333	0.817833	NA	0.338348	0	0	1.01505	0	0	0	0
LINC01355	28.1121	0.312226	0.572201	0.545658	0.585301	0.922991	25.9758	30.2484	25.6458	11.1655	41.1162	17.1325	39.2359	34.3767
ENSG00000284726	0	NA	NA	NA	NA	NA	0	0	0	0	0	0	0	0
HNRNPR	5143.39	0.112592	0.250034	0.450305	0.652491	0.94194	4913.97	5372.81	6225.29	4644.85	3871.78	5415.89	6878.14	3824.4
ZNF436	590.493	-0.306183	0.272918	-1.12189	0.26191	0.729021	668.27	512.716	833.965	798.84	372.004	526.069	574.852	437.228
ZNF436-AS1	79.9256	-0.356726	0.349952	-1.01936	0.308033	0.770236	90.4673	69.3838	95.9344	116.73	58.7374	79.6159	74.8219	53.7135
ENSG00000271420	0	NA	NA	NA	NA	NA	0	0	0	0	0	0	0	0
TCEA3	37.7873	-0.759616	0.456137	-1.66532	0.0958481	0.461377	48.0723	27.5022	56.9907	57.8576	29.3687	32.2495	25.549	24.7082
ENSG00000232482	0	NA	NA	NA	NA	NA	0	0	0	0	0	0	0	0
ASAP3	60.0439	-0.642193	0.39065	-1.64391	0.100195	0.471747	73.1892	46.8986	68.3889	94.3992	56.7795	59.46	44.7107	36.5252
E2F2	725.616	0.246899	0.257911	0.957304	0.338414	0.795386	664.972	786.261	552.81	691.246	750.86	666.153	868.665	823.965
ENSG00000235052	0.83263	-0.677688	2.66626	-0.254172	0.799363	NA	1.00302	0.662244	0	2.03009	0.978957	0	0.912463	1.07427
ID3	1961.61	-0.815677	0.243257	-3.35314	0.000798993	0.0197883	2534.53	1388.69	2912.23	3199.42	1491.93	1607.43	1491.88	1066.75
ENSG00000285802	3.36254	-1.74621	1.45935	-1.19657	0.231473	NA	5.14075	1.58433	11.3981	3.04514	0.978957	2.01559	2.73739	0
MDS2	2.10556	1.08116	1.9034	0.568012	0.570027	NA	1.67001	2.54111	0.949846	4.06018	0	0	5.47478	2.14854
ENSG00000229239	0	NA	NA	NA	NA	NA	0	0	0	0	0	0	0	0
RPL11	18766	-0.222287	0.285057	-0.779799	0.435509	0.857638	20316.8	17215.2	26598.5	18705.3	15646.7	22799.4	13442.4	15404
ELOA-AS1	77.9522	-0.474871	0.381697	-1.2441	0.213461	0.677113	90.9803	64.9242	87.3858	70.0381	115.517	77.6003	41.9733	75.1989
ELOA	3818.56	0.246029	0.225879	1.08921	0.276061	0.742583	3500.25	4136.87	2918.88	3245.1	4336.78	3588.76	3835.08	4986.76
PITHD1	1588.99	-0.678678	0.250914	-2.70483	0.00683399	0.0919846	1961.67	1216.31	1717.32	1825.05	2342.64	1351.45	1183.46	1114.02
LYPLA2	3099.52	0.150212	0.252964	0.593807	0.552641	0.911419	2938.17	3260.88	2929.32	2992.35	2892.82	3957.61	2633.37	3191.66
GALE	3427.95	-0.00833014	0.270176	-0.0308322	0.975403	0.997919	3439.78	3416.12	3562.87	3020.77	3735.7	4339.57	2669.87	3238.93
HMGCL	1121.83	0.0808387	0.266247	0.303624	0.761415	0.9661	1089.22	1154.44	1075.23	1034.33	1158.11	1339.36	841.291	1282.68
FUCA1	348.315	-0.883037	0.27983	-3.15562	0.00160158	0.0334222	451.715	244.915	461.625	515.643	377.877	233.809	216.254	284.682
CNR2	0.967568	0.737885	2.42397	0.304411	0.760814	NA	0.654964	1.28017	0.949846	1.01505	0	2.01559	1.82493	0
BTBD6P1	0.158308	-0.939868	4.08047	-0.230333	0.817833	NA	0.316615	0	0.949846	0	0	0	0	0
ENSG00000232557	0	NA	NA	NA	NA	NA	0	0	0	0	0	0	0	0
MIR378F	0	NA	NA	NA	NA	NA	0	0	0	0	0	0	0	0
H3P1	0.179045	0.915204	4.07011	0.22486	0.822088	NA	0	0.35809	0	0	0	0	0	1.07427
PNRC2	1211.7	-0.255718	0.267994	-0.954196	0.339984	0.796738	1305.55	1117.85	1770.51	1191.66	954.483	1182.14	1476.36	695.053
SRSF10	2875.29	0.00861678	0.263244	0.032733	0.973887	0.997752	2851.21	2899.38	3560.97	2394.49	2598.15	2867.18	3563.17	2267.78
ENSG00000215905	0	NA	NA	NA	NA	NA	0	0	0	0	0	0	0	0
ENSG00000225315	1.96933	0.00769658	1.81416	0.00424251	0.996615	NA	1.98662	1.95204	1.89969	4.06018	0	4.03118	1.82493	0
MYOM3	43.3267	0.159081	0.481346	0.330491	0.741029	0.963173	41.8312	44.8222	30.3951	31.4664	63.6322	50.3898	52.9228	31.1538
MYOM3-AS1	0	NA	NA	NA	NA	NA	0	0	0	0	0	0	0	0
IL22RA1	8.64576	-0.0836007	0.869721	-0.0961237	0.923422	0.992107	8.92585	8.36566	2.84954	12.1805	11.7475	7.05457	7.2997	10.7427
IFNLR1	1.81988	-0.90458	1.83909	-0.491862	0.622817	NA	2.64159	0.998176	2.84954	5.07523	0	1.0078	0.912463	1.07427
GRHL3	5.89555	-0.819886	1.07131	-0.765311	0.444086	NA	7.49716	4.29394	11.3981	9.13541	1.95791	9.07016	2.73739	1.07427
LINC02800	0.152077	0.983685	4.08047	0.241071	0.8095	NA	0	0.304154	0	0	0	0	0.912463	0
GRHL3-AS1	0.654964	-2.39149	3.35329	-0.713178	0.475736	NA	1.30993	0	1.89969	2.03009	0	0	0	0
STPG1	340.917	1.06385	0.303778	3.50207	0.000461654	0.0131747	239.321	442.513	132.029	152.257	433.678	408.157	340.349	579.032
NIPAL3	918.715	0.307656	0.282382	1.0895	0.275932	0.742583	840.464	996.965	641.146	679.065	1201.18	1097.49	948.049	945.358
ENSG00000288982	1.48982	-0.723621	2.12593	-0.340378	0.733572	NA	1.66768	1.31195	0	3.04514	1.95791	3.02339	0.912463	0
RCAN3AS	0.169174	-0.939868	4.08047	-0.230333	0.817833	NA	0.338348	0	0	1.01505	0	0	0	0
RCAN3	119.52	0.539913	0.401774	1.34382	0.179006	0.623174	97.8533	141.186	67.439	109.625	116.496	87.6782	208.042	127.838
NCMAP-DT	0.152077	0.983685	4.08047	0.241071	0.8095	NA	0	0.304154	0	0	0	0	0.912463	0
NCMAP	1.13172	0.262444	2.49476	0.105198	0.916219	NA	1.01505	1.24839	0	3.04514	0	1.0078	2.73739	0
ENSG00000227312	0	NA	NA	NA	NA	NA	0	0	0	0	0	0	0	0
SRRM1	2203.56	-0.307007	0.358412	-0.856575	0.39168	0.834477	2444.63	1962.49	1286.09	2747.73	3300.06	1011.83	2316.74	2558.91
ENSG00000284699	0.468692	-0.666119	3.89435	-0.171048	0.864186	NA	0.633231	0.304154	1.89969	0	0	0	0.912463	0
CLIC4	10754.9	0.233188	0.254497	0.916273	0.359524	0.811321	9875.79	11633.9	11374.4	8021.9	10231.1	10991	13438.8	10472
RNU6-1208P	0	NA	NA	NA	NA	NA	0	0	0	0	0	0	0	0
RUNX3	1.61287	-0.936745	1.9755	-0.474181	0.635371	NA	2.28151	0.94424	3.79938	3.04514	0	1.0078	1.82493	0
MIR6731	0	NA	NA	NA	NA	NA	0	0	0	0	0	0	0	0
RUNX3-AS1	3.48512	0.151597	1.2859	0.117891	0.906154	NA	3.29423	3.67601	2.84954	5.07523	1.95791	7.05457	1.82493	2.14854
ENSG00000261025	1.15164	1.4975	2.34261	0.639247	0.522662	NA	0.633231	1.67004	1.89969	0	0	3.02339	0.912463	1.07427
MIR4425	0	NA	NA	NA	NA	NA	0	0	0	0	0	0	0	0
LINC02793	0	NA	NA	NA	NA	NA	0	0	0	0	0	0	0	0
ENSG00000233755	0.805833	-0.394235	2.61165	-0.150953	0.880013	NA	0.971579	0.640086	1.89969	1.01505	0	1.0078	0.912463	0
IFITM3P7	0.179045	0.915204	4.07011	0.22486	0.822088	NA	0	0.35809	0	0	0	0	0	1.07427
ENSG00000231953	0	NA	NA	NA	NA	NA	0	0	0	0	0	0	0	0
SYF2	1076.97	0.334461	0.245834	1.36052	0.173667	0.614777	951.952	1202	1169.26	876.999	809.598	1305.1	1297.52	1003.37
ENSG00000284602	19.7558	-0.316652	0.698242	-0.453499	0.650189	0.941053	20.1282	19.3834	12.348	29.4363	18.6002	5.03898	15.5119	37.5995
ENSG00000284657	4.30433	0.692068	1.17012	0.591449	0.55422	NA	3.31363	5.29504	0.949846	5.07523	3.91583	5.03898	5.47478	5.37135
RSRP1	882.806	0.13863	0.309111	0.44848	0.653806	0.94194	829.843	935.768	872.908	1084.07	532.553	753.831	1535.67	517.798
ENSG00000272432	5.27651	0.0526874	1.05756	0.0498199	0.960266	NA	5.18189	5.37113	8.54861	4.06018	2.93687	4.03118	4.56231	7.51989
ENSG00000261349	6.91301	1.01111	0.925263	1.09278	0.274489	NA	4.60183	9.22419	3.79938	6.09027	3.91583	7.05457	10.9496	9.66843
RHD	3.25625	0.27638	1.28653	0.214825	0.829904	NA	2.93182	3.58068	2.84954	2.03009	3.91583	4.03118	4.56231	2.14854
SDHDP6	2.9446	2.10453	1.52341	1.38146	0.167138	NA	1.28819	4.60101	2.84954	1.01505	0	4.03118	5.47478	4.29708
ENSG00000259984	1.16134	2.62218	2.323	1.12879	0.258986	NA	0.326319	1.99635	0	0	0.978957	2.01559	1.82493	2.14854
TMEM50A	4980.5	0.573645	0.235473	2.43614	0.0148448	0.154351	4017.22	5943.78	4002.65	3250.17	4798.85	5974.21	5243.92	6613.21
RHCE	55.8433	0.792883	0.438617	1.80769	0.070655	0.3942	42.6585	69.0281	32.2948	20.3009	75.3797	68.5301	36.4985	102.056
ENSG00000238084	0.499088	2.46582	3.42291	0.720388	0.471286	NA	0	0.998176	0	0	0	1.0078	0.912463	1.07427
MACO1	1091.55	0.183778	0.252984	0.726439	0.46757	0.876271	1031.41	1151.68	962.194	822.186	1309.84	1129.74	1177.99	1147.32
LDLRAP1	2702.32	-0.0125431	0.235481	-0.0532659	0.95752	0.996278	2713.48	2691.15	2817.24	2798.48	2524.73	3137.27	2460	2476.19
ENSG00000225643	7.67914	-0.174914	1.0121	-0.172823	0.86279	0.985132	8.2247	7.13358	7.59877	12.1805	4.89479	15.1169	0.912463	5.37135
MAN1C1	269.28	-0.642641	0.316613	-2.02974	0.0423831	0.296531	329.706	208.853	266.907	460.83	261.382	182.411	233.59	210.557
ENSG00000233478	0.152077	0.983685	4.08047	0.241071	0.8095	NA	0	0.304154	0	0	0	0	0.912463	0
SELENON	6499.35	-0.0653964	0.753844	-0.0867506	0.93087	0.993086	6614.48	6384.22	2138.1	7872.69	9832.65	2307.85	7074.32	9770.49
ENSG00000255054	0	NA	NA	NA	NA	NA	0	0	0	0	0	0	0	0
ENSG00000228172	23.6001	0.495852	0.529675	0.936144	0.349199	0.804738	19.5845	27.6157	21.8465	19.2859	17.6212	26.2027	31.9362	24.7082
MTFR1L	1991.78	-0.314671	0.261399	-1.2038	0.228668	0.69655	2223.34	1760.22	2657.67	2411.75	1600.59	2282.66	1510.13	1487.86
ENSG00000272478	0	NA	NA	NA	NA	NA	0	0	0	0	0	0	0	0
AUNIP	286.593	-0.292303	0.303706	-0.962455	0.335821	0.793967	315.585	257.602	308.7	268.987	369.067	332.573	225.378	214.854
ENSG00000236528	8.66087	-0.0616978	0.834097	-0.0739696	0.941035	0.993904	8.87036	8.45137	4.74923	9.13541	12.7264	8.06237	5.47478	11.817
PAQR7	416.259	-0.876092	0.26542	-3.30078	0.000964167	0.0228918	540.985	291.532	400.835	533.914	688.207	256.988	279.214	338.395
STMN1	6027.68	0.0767505	0.272004	0.282167	0.777816	0.970067	5919.49	6135.87	7753.59	5587.82	4417.05	6957.82	5232.97	6216.8
SNRPFP2	0	NA	NA	NA	NA	NA	0	0	0	0	0	0	0	0
ENSG00000223624	0	NA	NA	NA	NA	NA	0	0	0	0	0	0	0	0
MIR3917	0	NA	NA	NA	NA	NA	0	0	0	0	0	0	0	0
PAFAH2	679.353	-0.385641	0.252493	-1.52734	0.126678	0.530291	770.04	588.667	734.231	736.923	838.966	677.239	530.141	558.621
RNU6-110P	0	NA	NA	NA	NA	NA	0	0	0	0	0	0	0	0
ENSG00000252190	0	NA	NA	NA	NA	NA	0	0	0	0	0	0	0	0
ENSG00000252691	0	NA	NA	NA	NA	NA	0	0	0	0	0	0	0	0
EXTL1	14.4099	-2.09734	0.709635	-2.95552	0.00312141	0.0531238	23.2966	5.5231	22.7963	30.4514	16.6423	6.04678	7.2997	3.22281
SLC30A2	0.158308	-0.939868	4.08047	-0.230333	0.817833	NA	0.316615	0	0.949846	0	0	0	0	0
ENSG00000284309	0	NA	NA	NA	NA	NA	0	0	0	0	0	0	0	0
TRIM63	1.82859	-0.838392	1.68794	-0.496694	0.619405	NA	2.30091	1.35627	1.89969	3.04514	1.95791	1.0078	0.912463	2.14854
PDIK1L	125.675	-0.653441	0.360567	-1.81226	0.0699459	0.392299	150.877	100.472	208.966	135.001	108.664	94.7328	155.119	51.565
FAM110D	0.158308	-0.939868	4.08047	-0.230333	0.817833	NA	0.316615	0	0.949846	0	0	0	0	0
C1orf232	0	NA	NA	NA	NA	NA	0	0	0	0	0	0	0	0
ZNF593OS	8.43533	-0.549692	0.859893	-0.639256	0.522657	0.900422	10.178	6.6927	5.69907	10.1505	14.6844	9.07016	4.56231	6.44562
ZNF593	1052.3	0.0657828	0.269858	0.243769	0.80741	0.974097	1032.08	1072.51	988.789	873.954	1233.49	1260.75	796.58	1160.21
CNKSR1	2.49067	-0.162131	1.5961	-0.10158	0.91909	NA	2.65867	2.32267	0	4.06018	3.91583	1.0078	2.73739	3.22281
CATSPER4	0	NA	NA	NA	NA	NA	0	0	0	0	0	0	0	0
ZPLD2P	0.507523	-2.10947	4.01518	-0.525374	0.599323	NA	1.01505	0	0	3.04514	0	0	0	0
ENSG00000278572	0	NA	NA	NA	NA	NA	0	0	0	0	0	0	0	0
CEP85	781.673	0.0953452	0.241393	0.394979	0.692858	0.952772	756.015	807.331	719.983	835.382	712.681	799.182	783.805	839.005
ENSG00000270733	0	NA	NA	NA	NA	NA	0	0	0	0	0	0	0	0
SH3BGRL3	29292.8	-0.288157	0.248837	-1.15801	0.246859	0.714399	32214.6	26371.1	23900	35418	37325.7	23610.6	25095.5	30407.2
UBXN11	1204.34	0.024801	0.262451	0.0944977	0.924714	0.992166	1177.4	1231.28	1074.28	1287.08	1170.83	1043.07	996.409	1654.38
CD52	1.80417	-1.57841	2.05784	-0.767025	0.443067	NA	2.93647	0.671864	4.74923	4.06018	0	2.01559	0	0
CRYBG2	7.85332	-0.379414	0.898517	-0.422267	0.67283	0.94616	8.93516	6.77149	6.64892	16.2407	3.91583	7.05457	10.0371	3.22281
ENSG00000225854	0	NA	NA	NA	NA	NA	0	0	0	0	0	0	0	0
ZNF683	0.844663	-1.35146	3.10283	-0.435558	0.663158	NA	1.35339	0.335932	0	4.06018	0	1.0078	0	0
LIN28A	0.810681	0.785782	2.67124	0.294163	0.768633	NA	0.654964	0.966399	0.949846	1.01505	0	0	1.82493	1.07427
DHDDS	2404.12	0.441637	0.230069	1.91958	0.0549103	0.344386	2042.89	2765.36	1854.1	1939.75	2334.81	2847.02	2463.65	2985.4
ENSG00000223583	0.327482	-1.65908	4.03977	-0.410686	0.681303	NA	0.654964	0	0.949846	1.01505	0	0	0	0
DHDDS-AS1	2.78508	-0.256774	1.38957	-0.184787	0.853396	NA	2.95588	2.61428	2.84954	4.06018	1.95791	4.03118	2.73739	1.07427
HMGN2	6339.95	-0.060495	0.243578	-0.24836	0.803856	0.973734	6462.13	6217.77	6527.34	7116.48	5742.56	5796.84	5636.28	7220.17
DPPA2P2	0	NA	NA	NA	NA	NA	0	0	0	0	0	0	0	0
RPS6KA1	1182.08	-0.255871	0.249113	-1.02713	0.30436	0.766936	1288.03	1076.14	1421.92	1394.67	1047.48	1350.45	974.51	903.461
MIR1976	0	NA	NA	NA	NA	NA	0	0	0	0	0	0	0	0
RN7SL679P	0	NA	NA	NA	NA	NA	0	0	0	0	0	0	0	0
RNU7-29P	0	NA	NA	NA	NA	NA	0	0	0	0	0	0	0	0
ENSG00000289452	0.982445	-2.85659	2.85886	-0.999204	0.317696	NA	1.96489	0	2.84954	3.04514	0	0	0	0
ENSG00000229247	0	NA	NA	NA	NA	NA	0	0	0	0	0	0	0	0
ENSG00000238316	0	NA	NA	NA	NA	NA	0	0	0	0	0	0	0	0
ENSG00000235069	0	NA	NA	NA	NA	NA	0	0	0	0	0	0	0	0
ENSG00000260063	84.2916	-0.357379	0.355706	-1.0047	0.31504	0.776283	93.7954	74.7878	68.3889	98.4594	114.538	64.4989	55.6602	104.204
ARID1A	2784.59	-0.291291	0.814097	-0.357809	0.720486	0.957203	3035.41	2533.78	1079.97	4096.72	3929.53	839.494	3148	3613.85
PIGV	562.138	0.374961	0.251941	1.48829	0.136676	0.550872	488.719	635.556	474.923	510.568	480.668	660.106	542.915	703.647
RN7SL165P	0	NA	NA	NA	NA	NA	0	0	0	0	0	0	0	0
ENSG00000287810	0	NA	NA	NA	NA	NA	0	0	0	0	0	0	0	0
ZDHHC18	1803.81	0.614454	0.254994	2.40968	0.0159667	0.161933	1448.92	2158.71	935.598	1334.78	2076.37	1858.38	1905.22	2712.53
SFN	120.134	-1.9063	0.334426	-5.70021	1.19661e-08	1.85156e-06	190.198	50.0695	252.659	268.987	48.9479	70.5457	65.6973	13.9655
GPN2	1277.38	0.174576	0.298484	0.584876	0.558631	0.911912	1203.67	1351.1	739.93	1453.54	1417.53	1158.97	1416.14	1478.2
ENSG00000226698	0.169174	-0.939868	4.08047	-0.230333	0.817833	NA	0.338348	0	0	1.01505	0	0	0	0
ENSG00000289554	52.1567	-0.0717787	0.543052	-0.132176	0.894845	0.990277	53.8523	50.461	19.9468	73.0832	68.527	24.1871	70.2596	56.9363
GPATCH3	502.76	-0.0273619	0.263292	-0.103922	0.917231	0.991344	506.957	498.563	523.365	521.733	475.773	616.771	435.245	443.674
NUDC	8061.73	0.171046	0.244244	0.700309	0.483735	0.882961	7611.09	8512.38	7375.55	6415.08	9042.63	9368.47	6937.45	9231.21
NR0B2	0.835004	-2.65515	3.0843	-0.860861	0.389315	NA	1.67001	0	0.949846	4.06018	0	0	0	0
KDF1	0.766616	1.372	3.21647	0.426554	0.669704	NA	0.316615	1.21662	0.949846	0	0	0	3.64985	0
RPL12P13	0.809476	0.272005	2.67521	0.101676	0.919013	NA	0.642934	0.976018	0.949846	0	0.978957	2.01559	0.912463	0
RPL32P6	0	NA	NA	NA	NA	NA	0	0	0	0	0	0	0	0
OSTCP2	0	NA	NA	NA	NA	NA	0	0	0	0	0	0	0	0
TRNP1	211.707	-1.13645	0.28334	-4.0109	6.04876e-05	0.00263082	291.116	132.298	248.86	300.453	324.035	137.06	115.883	143.952
TENT5B	333.028	-2.212	0.287897	-7.68329	1.55058e-14	7.26449e-12	547.56	118.496	536.663	572.485	533.532	138.068	88.5089	128.912
SLC9A1	3021.59	0.15733	0.393059	0.400271	0.688957	0.951548	2747.39	3295.8	1329.78	3688.67	3223.71	1469.37	3168.07	5249.96
ENSG00000229985	0	NA	NA	NA	NA	NA	0	0	0	0	0	0	0	0
CHCHD3P3	6.48142	1.13538	1.03434	1.09768	0.272344	NA	4.20061	8.76223	7.59877	3.04514	1.95791	15.1169	3.64985	7.51989
NPM1P39	10.3241	-0.250118	0.754419	-0.331538	0.740238	0.962994	11.1228	9.52542	11.3981	12.1805	9.78957	12.0936	10.0371	6.44562
SNRPEP7	0	NA	NA	NA	NA	NA	0	0	0	0	0	0	0	0
WDTC1-DT	0	NA	NA	NA	NA	NA	0	0	0	0	0	0	0	0
WDTC1	2319.19	0.202151	0.273701	0.738585	0.460159	0.872544	2158.67	2479.72	1395.32	2310.24	2770.45	1890.63	2393.39	3155.13
ENSG00000243659	0	NA	NA	NA	NA	NA	0	0	0	0	0	0	0	0
TMEM222	1890.2	-0.0511496	0.248191	-0.20609	0.836721	0.981096	1922.76	1857.64	1674.58	2221.93	1871.77	1947.06	1640.61	1985.25
RNU6-48P	0.997001	-3.37945	2.87569	-1.17518	0.239924	NA	1.994	0	0	3.04514	2.93687	0	0	0
ACTG1P20	11.2047	0.324788	0.76672	0.423608	0.671852	0.94616	10.4313	11.9781	15.1975	12.1805	3.91583	12.0936	10.9496	12.8912
SYTL1	63.3965	-3.27679	0.53468	-6.12851	8.87057e-10	1.71967e-07	116.406	10.3871	33.2446	76.1284	239.844	3.02339	10.9496	17.1883
MAP3K6	1823.35	-0.10098	0.250351	-0.403356	0.686686	0.951332	1879.17	1767.53	1608.09	2148.85	1880.58	1587.28	1608.67	2106.64
FCN3	0.5003	-0.904801	3.4809	-0.259933	0.794915	NA	0.664667	0.335932	0	1.01505	0.978957	1.0078	0	0
CD164L2	1.36011	-1.7273	2.20378	-0.783789	0.433164	NA	1.64595	1.07427	0.949846	2.03009	1.95791	0	0	3.22281
ENSG00000231207	0	NA	NA	NA	NA	NA	0	0	0	0	0	0	0	0
GPR3	359.774	-0.214686	0.266222	-0.806416	0.420003	0.848965	390.506	329.042	291.603	353.236	526.679	306.37	304.763	375.995
WASF2	3993.39	0.00232794	0.271663	0.00856922	0.993163	0.998782	4053.24	3933.54	2740.31	3879.5	5539.92	3673.42	4159.92	3967.28
ENSG00000241169	0	NA	NA	NA	NA	NA	0	0	0	0	0	0	0	0
ENSG00000237429	5.85649	-1.47989	1.12544	-1.31494	0.18853	NA	8.48076	3.23221	13.2978	11.1655	0.978957	6.04678	3.64985	0
AHDC1	1699.34	-1.72375	0.391216	-4.40615	1.05226e-05	0.00061085	2604.66	794.023	1392.47	3925.18	2496.34	448.469	1000.06	933.541
FGR	4.23523	-0.952757	1.3953	-0.682835	0.494711	NA	5.02943	3.44103	0.949846	12.1805	1.95791	3.02339	7.2997	0
ENSG00000235912	18.1866	0.758338	0.618384	1.22632	0.220077	0.685723	13.4528	22.9204	10.4483	15.2257	14.6844	32.2495	18.2493	18.2626
LINC02574	0.516185	0.982451	3.44127	0.285491	0.775268	NA	0.338348	0.694022	0	1.01505	0	1.0078	0	1.07427
IFI6	492.341	-0.503812	0.277457	-1.81582	0.0693976	0.391011	577.29	407.391	528.114	650.644	553.111	475.68	315.712	430.782
ENSG00000225886	0.327482	-1.65908	4.03977	-0.410686	0.681303	NA	0.654964	0	0.949846	1.01505	0	0	0	0
RNU6-949P	0	NA	NA	NA	NA	NA	0	0	0	0	0	0	0	0
CHMP1AP1	0	NA	NA	NA	NA	NA	0	0	0	0	0	0	0	0
RNU6-424P	0	NA	NA	NA	NA	NA	0	0	0	0	0	0	0	0
ENSG00000287244	1.45864	-1.91791	2.34619	-0.817455	0.413668	NA	2.24542	0.671864	3.79938	0	2.93687	2.01559	0	0
FAM76A	411.956	-0.0626892	0.272568	-0.229995	0.818096	0.976919	422.509	401.403	453.076	466.921	347.53	336.604	480.868	386.737
ENSG00000231344	2.7666	0.361082	1.42933	0.252622	0.80056	NA	2.31062	3.22259	0.949846	3.04514	2.93687	4.03118	4.56231	1.07427
RPEP3	0.158308	-0.939868	4.08047	-0.230333	0.817833	NA	0.316615	0	0.949846	0	0	0	0	0
STX12	2382.73	0.324741	0.237013	1.37014	0.170643	0.609338	2118.94	2646.51	2348.97	2147.84	1860.02	2649.5	2481.9	2808.14
ENSG00000269971	1.61514	0.504502	1.80381	0.279686	0.779718	NA	1.31963	1.91064	0.949846	2.03009	0.978957	1.0078	3.64985	1.07427
ENSG00000270031	2.82597	-1.99267	1.55309	-1.28303	0.199481	NA	4.24175	1.4102	4.74923	4.06018	3.91583	1.0078	0	3.22281
RNU6-1245P	0	NA	NA	NA	NA	NA	0	0	0	0	0	0	0	0
ENSG00000286433	0.967829	-0.620138	2.52037	-0.246051	0.805643	NA	1.29557	0.640086	0.949846	0	2.93687	1.0078	0.912463	0
PPP1R8	2064.75	-0.230808	0.229696	-1.00484	0.314973	0.776283	2228.08	1901.42	2379.36	2186.41	2118.46	2099.24	1873.29	1731.72
SCARNA1	0.991108	-0.554894	2.48228	-0.223542	0.823114	NA	1.28819	0.694022	2.84954	1.01505	0	1.0078	0	1.07427
THEMIS2	774.251	-0.450907	0.25296	-1.78252	0.074664	0.405695	895.01	653.492	861.51	1010.98	812.534	731.66	570.289	658.528
RPA2	2676.6	0.317921	0.254242	1.25046	0.21113	0.673653	2387.91	2965.29	2662.42	2452.35	2048.96	3675.43	2474.6	2745.84
SMPDL3B	20.4813	-2.26471	0.6481	-3.49438	0.000475157	0.0134463	34.0321	6.93038	43.6929	45.677	12.7264	12.0936	5.47478	3.22281
ENSG00000227050	2.50308	-0.585284	1.4708	-0.397935	0.690678	NA	2.95588	2.05029	2.84954	4.06018	1.95791	2.01559	0.912463	3.22281
XKR8	2166.71	-0.204111	0.247219	-0.825631	0.409014	0.844068	2323.57	2009.85	2045.97	2274.72	2650.04	2298.78	1866.9	1863.86
EYA3	936.854	-0.10067	0.2606	-0.3863	0.699274	0.953664	969.761	903.946	856.761	1008.95	1043.57	781.042	1088.57	842.228
ENSG00000238231	0.636704	-1.30304	3.16331	-0.411922	0.680397	NA	0.969253	0.304154	0.949846	0	1.95791	0	0.912463	0
RN7SL559P	0.179045	0.915204	4.07011	0.22486	0.822088	NA	0	0.35809	0	0	0	0	0	1.07427
SPCS2P4	9.19952	0.0539108	0.800201	0.0673715	0.946286	0.995031	9.16524	9.23381	6.64892	8.12036	12.7264	9.07016	10.0371	8.59416
ENSG00000228943	0	NA	NA	NA	NA	NA	0	0	0	0	0	0	0	0
ENSG00000289576	0	NA	NA	NA	NA	NA	0	0	0	0	0	0	0	0
ENSG00000214812	0.342205	0.0251877	4.02003	0.00626554	0.995001	NA	0.326319	0.35809	0	0	0.978957	0	0	1.07427
RNU6-176P	0	NA	NA	NA	NA	NA	0	0	0	0	0	0	0	0
PTAFR	14.8031	-1.57285	0.707038	-2.22457	0.0261104	0.22063	21.8905	7.71573	20.8966	20.3009	24.4739	8.06237	11.862	3.22281
DNAJC8	5441.27	-0.0539704	0.266472	-0.202536	0.839497	0.98117	5539.29	5343.24	6549.19	4932.1	5136.59	6815.72	4416.32	4797.69
ATP5IF1	3243.48	-0.166566	0.268125	-0.621224	0.534453	0.904664	3490.64	2996.32	4435.78	3824.69	2211.46	3560.54	2670.78	2757.65
ENSG00000270605	8.1507	-0.524681	1.05688	-0.496442	0.619583	0.930564	9.89471	6.4067	8.54861	16.2407	4.89479	0	12.7745	6.44562
ENSG00000271398	0	NA	NA	NA	NA	NA	0	0	0	0	0	0	0	0
SESN2	3847.22	1.25041	0.256686	4.87135	1.10836e-06	9.3003e-05	2259.96	5434.48	1801.86	2616.79	2361.24	5142.78	4543.15	6617.51
MED18	828.623	0.102374	0.276551	0.370182	0.711247	0.956	794.621	862.626	588.904	951.097	843.861	724.605	802.967	1060.3
PHACTR4	1287.07	0.423739	0.807695	0.524627	0.599842	0.926028	1119.92	1454.22	372.34	1394.67	1592.76	569.405	2065.82	1727.43
ENSG00000229820	0	NA	NA	NA	NA	NA	0	0	0	0	0	0	0	0
RNU6ATAC27P	0.338348	-1.68903	4.03784	-0.4183	0.675728	NA	0.676697	0	0	2.03009	0	0	0	0
RCC1	3939.13	-0.0408948	0.258774	-0.158033	0.874431	0.986432	3997.43	3880.84	4209.72	3465.36	4317.2	4591.52	3043.98	4007.03
SNHG3	1791.49	-0.0979295	0.246463	-0.397339	0.691117	0.952118	1857.45	1725.54	1528.3	1899.15	2144.89	1616.5	1865.99	1694.12
SNORA73A	0	NA	NA	NA	NA	NA	0	0	0	0	0	0	0	0
SNORA73B	80.0433	-0.0257184	0.351444	-0.0731793	0.941663	0.993904	80.9672	79.1193	94.9846	85.2638	62.6533	97.7562	72.997	66.6048
PRDX3P2	0.495493	-2.18647	3.78448	-0.577746	0.563436	NA	0.990986	0	0	1.01505	1.95791	0	0	0
ENSG00000279443	38.3219	-0.288253	0.672099	-0.428884	0.668007	0.945573	45.3028	31.341	12.348	33.4965	90.0641	4.03118	43.7982	46.1936
TRNAU1AP	945.6	0.401932	0.27224	1.47639	0.139841	0.555545	817.417	1073.78	976.441	785.645	690.165	1317.19	863.19	1040.97
SNHG12	840.738	-0.0943936	0.271888	-0.347178	0.728458	0.958774	879.05	802.426	609.801	851.623	1175.73	723.597	840.378	843.302
SNORD99	17.7005	0.0383316	0.60722	0.0631264	0.949666	0.995682	17.4214	17.9797	12.348	21.3159	18.6002	15.1169	17.3368	21.4854
SNORA61	0	NA	NA	NA	NA	NA	0	0	0	0	0	0	0	0
SNORA44	0	NA	NA	NA	NA	NA	0	0	0	0	0	0	0	0
SNORA16A	0	NA	NA	NA	NA	NA	0	0	0	0	0	0	0	0
TAF12	923.743	0.00800665	0.251479	0.0318383	0.974601	0.997919	923.872	923.614	875.758	760.269	1135.59	969.5	728.145	1073.2
RAB42	1.30234	2.3176	2.45433	0.94429	0.345021	NA	0.652638	1.95204	0	0	1.95791	4.03118	1.82493	0
TAF12-DT	23.7434	0.305328	0.594089	0.513944	0.607291	0.926306	24.5286	22.9583	7.59877	11.1655	54.8216	19.1481	16.4243	33.3024
ENSG00000270103	0	NA	NA	NA	NA	NA	0	0	0	0	0	0	0	0
RNU11	0.152077	0.983685	4.08047	0.241071	0.8095	NA	0	0.304154	0	0	0	0	0.912463	0
GMEB1	410.398	0.121405	0.352092	0.344811	0.730236	0.959726	391.779	429.017	214.665	504.477	456.194	285.206	469.006	532.838
ENSG00000252777	0	NA	NA	NA	NA	NA	0	0	0	0	0	0	0	0
ENSG00000289291	30.4321	0.525599	0.495576	1.06058	0.28888	0.753889	24.9934	35.8708	19.9468	33.4965	21.5371	34.2651	34.6736	38.6737
YTHDF2	2411.66	-0.190471	0.249015	-0.764898	0.444332	0.864074	2583.72	2239.6	2034.57	2518.33	3198.25	1859.38	2396.13	2463.3
OPRD1	2.91521	-0.455721	1.45657	-0.312872	0.754378	NA	2.93414	2.89628	3.79938	3.04514	1.95791	5.03898	3.64985	0
ENSG00000233427	0.479775	-2.39228	3.83529	-0.623753	0.53279	NA	0.95955	0	1.89969	0	0.978957	0	0	0
EPB41	640.486	0.0367009	0.272712	0.134578	0.892946	0.990094	639.356	641.616	547.111	534.929	836.029	579.483	730.883	614.483
ENSG00000225616	0.690424	-0.535769	3.0504	-0.175639	0.860577	NA	0.664667	0.71618	0	1.01505	0.978957	0	0	2.14854
Metazoa_SRP	14.5215	0.281606	0.694979	0.405201	0.68533	0.95082	13.0663	15.9767	10.4483	10.1505	18.6002	6.04678	18.2493	23.6339
TMEM200B	761.256	0.614273	0.294716	2.08428	0.0371343	0.274707	624.903	897.609	355.242	554.215	965.252	823.369	865.015	1004.44
ENSG00000225750	0.35809	1.3245	4.04907	0.327113	0.743582	NA	0	0.71618	0	0	0	0	0	2.14854
SRSF4	3039.04	0.044538	0.226652	0.196504	0.844216	0.981262	2992.29	3085.8	2849.54	3195.36	2931.98	2993.15	3155.3	3108.94
ENSG00000277916	0	NA	NA	NA	NA	NA	0	0	0	0	0	0	0	0
MECR	1052.96	-0.129258	0.255943	-0.505024	0.613542	0.928685	1100.21	1005.71	1196.81	1047.53	1056.29	1188.19	833.078	995.849
ENSG00000237934	0	NA	NA	NA	NA	NA	0	0	0	0	0	0	0	0
PTPRU	1300.84	-0.145002	0.270413	-0.536226	0.591803	0.923981	1369.46	1232.22	1182.56	1946.86	978.957	1326.26	1450.82	919.575
LINC01756	0	NA	NA	NA	NA	NA	0	0	0	0	0	0	0	0
ENSG00000225011	0	NA	NA	NA	NA	NA	0	0	0	0	0	0	0	0
ENSG00000228176	2.45154	0.531141	1.49861	0.354422	0.723023	NA	1.95286	2.95021	2.84954	2.03009	0.978957	5.03898	2.73739	1.07427
ENSG00000284676	0	NA	NA	NA	NA	NA	0	0	0	0	0	0	0	0
ENSG00000270927	0	NA	NA	NA	NA	NA	0	0	0	0	0	0	0	0
LINC01648	0.316615	-1.62843	4.0418	-0.402898	0.687023	NA	0.633231	0	1.89969	0	0	0	0	0
ENSG00000233372	0	NA	NA	NA	NA	NA	0	0	0	0	0	0	0	0
ENSG00000231251	0	NA	NA	NA	NA	NA	0	0	0	0	0	0	0	0
ENSG00000236335	0	NA	NA	NA	NA	NA	0	0	0	0	0	0	0	0
ENSG00000231949	0	NA	NA	NA	NA	NA	0	0	0	0	0	0	0	0
ENSG00000289710	0	NA	NA	NA	NA	NA	0	0	0	0	0	0	0	0
MATN1	1.13215	-1.47872	2.20465	-0.670728	0.502394	NA	1.62422	0.640086	1.89969	1.01505	1.95791	1.0078	0.912463	0
MATN1-AS1	19.7075	-0.714352	0.588776	-1.21328	0.225022	0.692126	24.5251	14.8899	20.8966	22.331	30.3477	9.07016	17.3368	18.2626
ENSG00000287510	0	NA	NA	NA	NA	NA	0	0	0	0	0	0	0	0
LAPTM5	95.3016	0.272887	0.415904	0.656128	0.511742	0.897113	97.8968	92.7065	25.6458	49.7372	218.307	47.3664	73.9095	156.843
MIR4420	0	NA	NA	NA	NA	NA	0	0	0	0	0	0	0	0
ENSG00000229607	0	NA	NA	NA	NA	NA	0	0	0	0	0	0	0	0
LINC01778	4.60698	-0.895265	1.16743	-0.766865	0.443162	NA	6.1655	3.04846	10.4483	6.09027	1.95791	3.02339	1.82493	4.29708
RN7SKP91	0.169174	-0.939868	4.08047	-0.230333	0.817833	NA	0.338348	0	0	1.01505	0	0	0	0
ENSG00000235143	0	NA	NA	NA	NA	NA	0	0	0	0	0	0	0	0
SDC3	277.693	-0.412451	0.460278	-0.896091	0.370204	0.820266	386.823	168.563	61.74	147.182	951.546	102.795	163.331	239.562
RN7SL371P	0	NA	NA	NA	NA	NA	0	0	0	0	0	0	0	0
PUM1	1797.99	0.0417234	0.28101	0.148476	0.881967	0.988421	1774.42	1821.55	1317.44	1898.13	2107.69	1287.96	2072.2	2104.5
ENSG00000237329	0	NA	NA	NA	NA	NA	0	0	0	0	0	0	0	0
ENSG00000232768	0	NA	NA	NA	NA	NA	0	0	0	0	0	0	0	0
SELENOWP1	0	NA	NA	NA	NA	NA	0	0	0	0	0	0	0	0
ENSG00000225142	0	NA	NA	NA	NA	NA	0	0	0	0	0	0	0	0
NKAIN1	4.61689	2.44155	1.30019	1.87784	0.0604032	NA	1.67001	7.56376	0.949846	4.06018	0	6.04678	9.12463	7.51989
SNRNP40	1636.67	-0.184429	0.243888	-0.756204	0.449527	0.866456	1740.83	1532.52	1669.83	1652.49	1900.16	1675.96	1238.21	1683.38
ENSG00000229447	4.45689	0.149233	1.1439	0.13046	0.896203	NA	4.58515	4.32864	1.89969	3.04514	8.81061	5.03898	3.64985	4.29708
ZCCHC17	1575.67	0.269871	0.276197	0.977096	0.328522	0.788171	1428.64	1722.7	1657.48	1209.93	1418.51	2119.39	1333.11	1715.61
ENSG00000229044	1.46967	0.0673633	2.16597	0.0311007	0.975189	NA	1.58308	1.35627	4.74923	0	0	1.0078	0.912463	2.14854
FABP3	6.98763	-2.33244	1.06218	-2.1959	0.0280993	NA	11.4149	2.56034	17.0972	14.2106	2.93687	4.03118	3.64985	0
SERINC2	26.6838	0.335592	0.53252	0.630196	0.528566	0.901908	23.6765	29.6911	15.1975	28.4213	27.4108	22.1715	34.6736	32.2281
ENSG00000215899	0.152077	0.983685	4.08047	0.241071	0.8095	NA	0	0.304154	0	0	0	0	0.912463	0
RNU6-40P	0	NA	NA	NA	NA	NA	0	0	0	0	0	0	0	0
LDC1P	0	NA	NA	NA	NA	NA	0	0	0	0	0	0	0	0
LINC01226	1.15509	-2.50217	2.5706	-0.973379	0.330365	NA	2.00603	0.304154	0	4.06018	1.95791	0	0.912463	0
ENSG00000229167	0.327482	-1.65908	4.03977	-0.410686	0.681303	NA	0.654964	0	0.949846	1.01505	0	0	0	0
TINAGL1	3.11314	-2.27612	1.57471	-1.44542	0.14834	NA	5.20595	1.02033	8.54861	6.09027	0.978957	0	0.912463	2.14854
HCRTR1	5.18026	0.000368053	1.07928	0.000341015	0.999728	NA	5.25214	5.10837	2.84954	5.07523	7.83166	7.05457	1.82493	6.44562
PEF1	3453.84	-0.17985	0.261644	-0.687385	0.49184	0.887345	3669.13	3238.56	4073.89	3374.01	3559.49	3927.38	2537.56	3250.74
PEF1-AS1	9.31799	0.589403	0.832823	0.707717	0.479121	0.881227	7.24109	11.3949	5.69907	10.1505	5.87374	6.04678	10.9496	17.1883
ENSG00000264078	1.2941	0.733584	2.22456	0.329766	0.741577	NA	0.95955	1.62864	1.89969	0	0.978957	0	2.73739	2.14854
COL16A1	3660.28	-0.377928	0.339729	-1.11244	0.265949	0.733037	4118.48	3202.08	2407.86	5133.08	4814.51	1889.62	3646.2	4070.41
ADGRB2	1380.63	-0.630757	0.392019	-1.609	0.107617	0.490958	1676.06	1085.19	1066.68	2743.67	1217.82	651.036	1202.63	1401.92
MIR4254	0.689212	2.45295	3.31774	0.739344	0.459698	NA	0	1.37842	0	0	0	0	0.912463	3.22281
ENSG00000254545	2.60344	0.550257	1.46588	0.375375	0.707382	NA	1.9843	3.22259	0.949846	3.04514	1.95791	4.03118	4.56231	1.07427
SPOCD1	11598.3	0.0715794	0.228879	0.312739	0.754479	0.965459	11352.8	11843.8	9419.62	11053.8	13585	11482.8	11158.5	12890.2
ENSG00000203620	0	NA	NA	NA	NA	NA	0	0	0	0	0	0	0	0
ENSG00000269967	0.507523	-2.10947	4.01518	-0.525374	0.599323	NA	1.01505	0	0	3.04514	0	0	0	0
PTP4A2	9927.77	0.315197	0.250461	1.25847	0.208222	0.669962	8864.3	10991.2	9226.8	7225.09	10141	12411	10486	10076.7
ENSG00000288678	0	NA	NA	NA	NA	NA	0	0	0	0	0	0	0	0
ENSG00000228634	0	NA	NA	NA	NA	NA	0	0	0	0	0	0	0	0
ENSG00000284702	0.169174	-0.939868	4.08047	-0.230333	0.817833	NA	0.338348	0	0	1.01505	0	0	0	0
KHDRBS1	6312.25	0.0534529	0.237652	0.224921	0.822041	0.97872	6186.77	6437.73	5476.81	6628.24	6455.24	5460.24	6674.66	7178.27
ENSG00000203325	0.33714	0.0492867	4.07255	0.0121022	0.990344	NA	0.338348	0.335932	0	1.01505	0	1.0078	0	0
TMEM39B	860.57	0.0820029	0.251259	0.326368	0.744146	0.964035	836.102	885.038	838.714	866.848	802.745	1000.74	739.095	915.278
MIR5585	0	NA	NA	NA	NA	NA	0	0	0	0	0	0	0	0
KPNA6	4218.45	-0.171057	0.227126	-0.753138	0.451367	0.867256	4472.23	3964.68	4418.68	4912.82	4085.19	3929.4	3980.16	3984.47
ENSG00000250135	0	NA	NA	NA	NA	NA	0	0	0	0	0	0	0	0
TXLNA	3859.29	0.150536	0.266365	0.565147	0.571974	0.918054	3748.79	3969.79	2476.25	3293.82	5476.29	3640.16	3952.79	4316.42
CCDC28B	448.316	-0.52284	0.327346	-1.59721	0.110219	0.496118	546.582	350.051	726.632	653.689	259.424	454.516	281.951	313.687
ENSG00000224066	10.3217	-0.790205	0.84405	-0.936206	0.349167	0.804738	13.1528	7.49059	11.3981	18.2708	9.78957	2.01559	11.862	8.59416
IQCC	232.908	0.00412692	0.29013	0.0142244	0.988651	0.998435	235.287	230.528	261.208	281.167	163.486	252.957	216.254	222.374
DCDC2B	0.327482	-1.65908	4.03977	-0.410686	0.681303	NA	0.654964	0	0.949846	1.01505	0	0	0	0
TMEM234	318.179	0.113636	0.261904	0.433885	0.664372	0.944957	304.836	331.522	288.753	308.574	317.182	326.526	285.601	382.44
EIF3I	13200.6	0.165116	0.271259	0.608703	0.542721	0.908141	12447.6	13953.7	13577.1	10917.8	12847.8	17421.8	10403.9	14035.3
MTMR9LP	40.2689	0.414079	0.586295	0.706264	0.480024	0.881608	35.0485	45.4894	10.4483	47.7071	46.9899	23.1793	63.8724	49.4164
FAM167B	23.6451	0.184023	0.610785	0.301289	0.763194	0.966427	24.4657	22.8245	11.3981	9.13541	52.8637	8.06237	22.8116	37.5995
LCK	2.26885	0.0113999	1.68865	0.0067509	0.994614	NA	2.28151	2.25619	3.79938	3.04514	0	4.03118	2.73739	0
HDAC1	3112.98	-0.268696	0.232341	-1.15647	0.247488	0.714749	3421.16	2804.81	3761.39	3878.49	2623.61	3084.86	2792.14	2537.43
MARCKSL1	343.044	-2.55509	0.308333	-8.2868	1.16332e-16	8.17522e-14	593.045	93.0423	665.842	859.743	253.55	114.889	97.6335	66.6048
ENSG00000233775	0.670682	-2.85175	3.36803	-0.846711	0.397156	NA	1.34136	0	0	3.04514	0.978957	0	0	0
TSSK3	3.92229	-0.234758	1.16627	-0.20129	0.840472	NA	4.24175	3.60284	4.74923	4.06018	3.91583	3.02339	4.56231	3.22281
FAM229A	198.614	-0.225124	0.323277	-0.69638	0.486191	0.884289	213.543	183.685	168.123	238.536	233.971	122.951	208.954	219.151
BSDC1	2479.71	0.0635462	0.23327	0.272415	0.785303	0.971607	2425.73	2533.69	2417.36	2569.08	2290.76	2713.99	2276.59	2610.48
GAPDHP20	0.338348	-1.68903	4.03784	-0.4183	0.675728	NA	0.676697	0	0	2.03009	0	0	0	0
ENSG00000270850	0	NA	NA	NA	NA	NA	0	0	0	0	0	0	0	0
LRRC37A12P	0.80081	-0.450869	2.83908	-0.158808	0.87382	NA	0.993312	0.608308	0.949846	2.03009	0	0	1.82493	0
RN7SL122P	0	NA	NA	NA	NA	NA	0	0	0	0	0	0	0	0
ENSG00000254553	0	NA	NA	NA	NA	NA	0	0	0	0	0	0	0	0
ZBTB8B	1.61287	-0.936745	1.9755	-0.474181	0.635371	NA	2.28151	0.94424	3.79938	3.04514	0	1.0078	1.82493	0
ZBTB8A	102.66	0.311725	0.424103	0.735022	0.462326	0.873386	92.2779	113.043	56.0409	97.4443	123.349	52.4054	145.994	140.729
ZBTB8OS	589.757	-0.297421	0.273511	-1.08742	0.276852	0.742583	647.991	531.523	838.714	551.169	554.09	640.958	541.09	412.52
RBBP4	4180.62	-0.22265	0.252565	-0.881556	0.378017	0.825005	4517.64	3843.6	3788.93	4402.25	5361.75	3060.68	4370.7	4099.42
SYNC	1945.95	-0.609106	0.269067	-2.26377	0.0235882	0.206074	2347.57	1544.33	2230.24	2035.17	2777.3	1785.81	1639.7	1207.48
ENSG00000224409	16.1147	-0.44095	0.649814	-0.678579	0.497405	0.889911	18.429	13.8003	14.2477	25.3761	15.6633	13.1013	10.0371	18.2626
KIAA1522	2430.46	-0.599383	0.423759	-1.41444	0.157232	0.587219	2992.21	1868.72	983.09	3259.31	4734.24	875.775	2293.93	2436.45
YARS1	9639.07	0.327833	0.227504	1.441	0.149586	0.574041	8575.06	10703.1	7084.9	7158.1	11482.2	9909.66	8282.42	13917.2
S100PBP	896.025	-0.223188	0.243063	-0.918229	0.358499	0.810924	963.199	828.85	963.144	1015.05	911.409	801.198	976.335	709.018
FNDC5	7.13886	-1.71455	0.970254	-1.76712	0.0772082	NA	10.7192	3.55852	14.2477	8.12036	9.78957	5.03898	4.56231	1.07427
HPCA	5.53284	-0.522174	1.01454	-0.51469	0.60677	NA	6.5186	4.54708	6.64892	5.07523	7.83166	4.03118	6.38724	3.22281
TMEM54	410.54	0.416829	0.315796	1.31993	0.186858	0.637579	363.733	457.348	302.051	223.31	565.837	522.038	307.5	542.507
ENSG00000287691	0	NA	NA	NA	NA	NA	0	0	0	0	0	0	0	0
RNF19B	955.593	-0.384732	0.267935	-1.43592	0.151026	0.57668	1087.07	824.115	1002.09	1395.69	863.44	827.4	780.156	864.788
ENSG00000278966	0	NA	NA	NA	NA	NA	0	0	0	0	0	0	0	0
ENSG00000217644	0	NA	NA	NA	NA	NA	0	0	0	0	0	0	0	0
ENSG00000239670	0	NA	NA	NA	NA	NA	0	0	0	0	0	0	0	0
ENSG00000236065	0.664622	-1.04389	3.07477	-0.339503	0.734231	NA	0.993312	0.335932	0.949846	2.03009	0	1.0078	0	0
AK2	7520.02	-0.0488542	0.259752	-0.18808	0.850814	0.983591	7646.14	7393.9	8459.33	6700.31	7778.79	9049	6023.17	7109.52
AZIN2	224.726	-0.910852	0.334315	-2.72453	0.00643929	0.0879394	304.107	145.344	380.888	409.063	122.37	175.356	141.432	119.244
ENSG00000278997	3.08784	-1.56399	1.52784	-1.02366	0.305998	NA	4.31897	1.8567	1.89969	8.12036	2.93687	1.0078	4.56231	0
TRIM62	486.38	-0.503081	0.339017	-1.48394	0.137825	0.552338	569.316	403.444	455.926	824.217	427.804	308.386	384.147	517.798
ENSG00000279179	4.46486	1.29503	1.23889	1.04531	0.295879	NA	2.65867	6.27105	0	4.06018	3.91583	7.05457	6.38724	5.37135
ENSG00000284721	0	NA	NA	NA	NA	NA	0	0	0	0	0	0	0	0
ZNF362	374.135	-1.74364	0.274952	-6.34163	2.27348e-10	4.9798e-08	575.916	172.354	506.268	681.095	540.384	163.263	161.506	192.294
ENSG00000270115	0.811677	-0.466938	3.11677	-0.149815	0.880911	NA	1.01505	0.608308	0	3.04514	0	0	1.82493	0
A3GALT2	1.59202	2.0245	2.15706	0.938548	0.347963	NA	0.642934	2.54111	0.949846	0	0.978957	0	5.47478	2.14854
ENSG00000225313	0.478396	-0.146446	3.85898	-0.0379494	0.969728	NA	0.652638	0.304154	0	0	1.95791	0	0.912463	0
PHC2	6735.1	0.13614	0.230829	0.589788	0.555333	0.91176	6417.46	7052.74	5723.77	7115.47	6413.15	7097.91	6922.85	7137.45
MIR3605	6.46487	0.326401	1.00303	0.325415	0.744867	NA	5.87334	7.05641	4.74923	4.06018	8.81061	3.02339	12.7745	5.37135
RN7SKP16	11.7313	-0.120683	0.897526	-0.134461	0.893038	0.990094	12.2709	11.1917	1.89969	18.2708	16.6423	3.02339	15.5119	15.0398
PHC2-AS1	1.86405	-0.122341	1.92563	-0.0635328	0.949342	NA	1.98197	1.74613	0	2.03009	3.91583	2.01559	0	3.22281
TLR12P	0	NA	NA	NA	NA	NA	0	0	0	0	0	0	0	0
ZSCAN20	447.93	0.207918	0.247162	0.841222	0.400223	0.839695	415.541	480.319	415.083	396.883	434.657	444.438	480.868	515.65
ENSG00000235907	0.510171	0.954304	3.43293	0.277985	0.781024	NA	0.326319	0.694022	0	0	0.978957	1.0078	0	1.07427
CSMD2	3581.43	0.484254	0.337709	1.43394	0.15159	0.578312	2959.49	4203.36	1895.89	3846.01	3136.58	2490.26	4815.07	5304.75
HSPD1P14	0	NA	NA	NA	NA	NA	0	0	0	0	0	0	0	0
HMGB4	0.647525	0.0163613	2.84734	0.00574617	0.995415	NA	0.654964	0.640086	0.949846	1.01505	0	1.0078	0.912463	0
CSMD2-AS1	0	NA	NA	NA	NA	NA	0	0	0	0	0	0	0	0
RNA5SP42	0	NA	NA	NA	NA	NA	0	0	0	0	0	0	0	0
C1orf94	2124.42	0.027345	0.231179	0.118285	0.905842	0.990516	2117.78	2131.06	1799.01	1851.44	2702.9	2063.97	1890.62	2438.59
ENSG00000270241	0	NA	NA	NA	NA	NA	0	0	0	0	0	0	0	0
ENSG00000287703	0	NA	NA	NA	NA	NA	0	0	0	0	0	0	0	0
MIR552	0	NA	NA	NA	NA	NA	0	0	0	0	0	0	0	0
SMIM12	2183.12	0.335168	0.247916	1.35194	0.176394	0.618515	1929.77	2436.47	2022.22	1873.77	1893.3	2932.69	2083.15	2293.57
GJB5	3.13686	-0.211129	1.52938	-0.138049	0.890202	NA	2.94617	3.32754	3.79938	4.06018	0.978957	9.07016	0.912463	0
GJB4	0.16316	-0.85607	4.06749	-0.210466	0.833304	NA	0.326319	0	0	0	0.978957	0	0	0
ENSG00000255811	1.47071	-1.83785	2.01675	-0.911295	0.36214	NA	2.27918	0.662244	2.84954	2.03009	1.95791	0	0.912463	1.07427
GJB3	5.36091	-1.97017	1.15896	-1.69994	0.0891429	NA	8.19326	2.52857	9.49846	11.1655	3.91583	3.02339	4.56231	0
GJA4	0.490425	-0.724488	3.82655	-0.189332	0.849833	NA	0.676697	0.304154	0	2.03009	0	0	0.912463	0
ENSG00000230163	0	NA	NA	NA	NA	NA	0	0	0	0	0	0	0	0
DLGAP3	5.63125	0.534025	1.06423	0.501792	0.615814	NA	4.64297	6.61952	0.949846	7.10532	5.87374	5.03898	7.2997	7.51989
ENSG00000284773	8.6945	0.057213	0.87825	0.0651444	0.948059	0.995347	8.8463	8.5427	4.74923	7.10532	14.6844	3.02339	11.862	10.7427
GPR199P	5.79444	-0.743095	1.11582	-0.665964	0.505434	NA	7.30164	4.28724	0.949846	11.1655	9.78957	2.01559	5.47478	5.37135
ENSG00000271741	0	NA	NA	NA	NA	NA	0	0	0	0	0	0	0	0
TMEM35B	22.8257	0.567183	0.631996	0.897448	0.36948	0.819982	20.1607	25.4906	15.1975	7.10532	38.1793	34.2651	16.4243	25.7825
ZMYM6	232.804	0.104649	0.32494	0.322057	0.74741	0.964855	222.919	242.689	285.904	167.482	215.371	220.707	319.362	187.997
ZMYM1	236.901	0.0562311	0.319459	0.176019	0.860279	0.984601	233.469	240.333	242.211	166.467	291.729	224.738	291.076	205.186
RPL12P45	0	NA	NA	NA	NA	NA	0	0	0	0	0	0	0	0
EFCAB14P1	0.167966	0.983685	4.08047	0.241071	0.8095	NA	0	0.335932	0	0	0	1.0078	0	0
ENSG00000284640	0.968989	0.371624	2.48664	0.149448	0.8812	NA	0.971579	0.966399	1.89969	1.01505	0	0	1.82493	1.07427
SFPQ	10240.2	-0.121364	0.230141	-0.527348	0.597952	0.925462	10643.2	9837.21	10476.8	11949.1	9503.72	9918.73	11496.1	8096.78
ZMYM4	1258.92	-0.0139573	0.272701	-0.0511818	0.959181	0.996635	1258.78	1259.07	1549.2	1073.92	1153.21	1160.98	1621.45	994.774
RN7SL503P	0	NA	NA	NA	NA	NA	0	0	0	0	0	0	0	0
SNORA62	0.152077	0.983685	4.08047	0.241071	0.8095	NA	0	0.304154	0	0	0	0	0.912463	0
RPL5P4	21.7533	-0.149509	0.561543	-0.266246	0.79005	0.97186	23.0138	20.4928	20.8966	32.4814	15.6633	26.2027	19.1617	16.1141
ZMYM4-AS1	0.310385	0.00514931	4.07718	0.00126296	0.998992	NA	0.316615	0.304154	0.949846	0	0	0	0.912463	0
KIAA0319L	3513.07	0.115487	0.264721	0.436259	0.662649	0.944793	3380.73	3645.41	3436.54	4041.91	2663.74	3438.6	3257.49	4240.15
ENSG00000236274	0	NA	NA	NA	NA	NA	0	0	0	0	0	0	0	0
NCDN	3124.02	-0.829283	0.274594	-3.02003	0.00252749	0.0461849	3994.95	2253.1	3206.68	5172.67	3605.5	1976.29	2227.32	2555.69
TFAP2E-AS1	2.66143	-0.993258	1.53408	-0.647461	0.517334	NA	3.2822	2.04067	2.84954	4.06018	2.93687	0	1.82493	4.29708
TFAP2E	2.59763	-1.20268	1.57138	-0.765362	0.444056	NA	3.62054	1.57471	2.84954	5.07523	2.93687	0	3.64985	1.07427
PSMB2	7248.75	-0.116149	0.237948	-0.488125	0.625461	0.932635	7495.42	7002.09	6338.32	7986.37	8161.57	6182.83	6090.69	8732.74
C1orf216	1968.08	0.00843931	0.234442	0.0359974	0.971284	0.996988	1962.24	1973.92	1938.64	1981.37	1966.72	2168.78	1753.75	1999.22
CLSPN	729.523	0.152719	0.313918	0.486495	0.626616	0.932954	694.476	764.569	613.6	562.335	907.493	689.332	1021.05	583.329
ENSG00000232335	1.11505	-0.665105	2.35069	-0.282941	0.777222	NA	1.28587	0.94424	1.89969	0	1.95791	1.0078	1.82493	0
2004-08-01	369.787	0.699397	0.268898	2.60098	0.0092959	0.114479	282.703	456.871	262.157	262.897	323.056	402.111	523.754	444.748
2001-08-01	1612.82	0.0260408	0.235901	0.110389	0.912101	0.990655	1595.04	1630.6	1612.84	1637.27	1535	1573.17	1470.89	1847.74
CFAP97P1	0	NA	NA	NA	NA	NA	0	0	0	0	0	0	0	0
ENSG00000286899	0	NA	NA	NA	NA	NA	0	0	0	0	0	0	0	0
ENSG00000271914	0.684364	1.4301	3.08793	0.463125	0.643275	NA	0.316615	1.05211	0.949846	0	0	1.0078	0	2.14854
2003-08-01	463.23	0.140022	0.278215	0.503288	0.614762	0.928685	441.597	484.863	396.086	431.394	497.31	396.064	597.663	460.862
ENSG00000271554	0.152077	0.983685	4.08047	0.241071	0.8095	NA	0	0.304154	0	0	0	0	0.912463	0
ENSG00000232862	0	NA	NA	NA	NA	NA	0	0	0	0	0	0	0	0
TEKT2	2.99831	0.362398	1.47731	0.245309	0.806217	NA	2.97994	3.01669	2.84954	6.09027	0	2.01559	2.73739	4.29708
ADPRS	1530.63	0.593427	0.265218	2.23751	0.0252533	0.215766	1222.92	1838.35	1360.18	1244.45	1064.13	2302.81	1459.03	1753.21
COL8A2	12.16	-1.21992	0.781427	-1.56115	0.118489	0.512815	16.9084	7.41158	10.4483	31.4664	8.81061	8.06237	10.9496	3.22281
TRAPPC3	3745.54	-0.00433372	0.267327	-0.0162113	0.987066	0.998435	3760.69	3730.39	4442.43	3653.15	3186.51	4730.59	2962.77	3497.82
MAP7D1	14407.1	0.240906	0.240982	0.999684	0.317464	0.77816	13246.9	15567.4	9646.63	13327.5	16766.6	13695.9	14089.3	18916.8
RN7SL131P	0	NA	NA	NA	NA	NA	0	0	0	0	0	0	0	0
THRAP3	5004.84	0.167553	0.251149	0.667144	0.50468	0.894088	4742.6	5267.09	5362.83	5163.53	3701.44	4714.47	5438.28	5648.51
UBE2V2P4	0	NA	NA	NA	NA	NA	0	0	0	0	0	0	0	0
SH3D21	156.853	-0.415327	0.43851	-0.947132	0.343572	0.800027	178.972	134.734	75.0378	270.002	191.876	87.6782	159.681	156.843
EVA1B	611.272	0.247116	0.296673	0.832957	0.404869	0.841404	558.487	664.056	569.907	531.884	573.669	832.439	438.895	720.835
ENSG00000286379	10.6703	0.477541	0.922661	0.517569	0.604759	0.926028	10.1807	11.1599	1.89969	7.10532	21.5371	2.01559	16.4243	15.0398
STK40	7683.52	0.850677	0.233158	3.64849	0.000263783	0.00868937	5484.54	9882.51	4541.21	5574.63	6337.77	9803.84	8537	11306.7
LSM10	2126.68	-0.0365187	0.284131	-0.128528	0.897731	0.990402	2146.24	2107.12	2535.14	2051.41	1852.19	2986.1	1667.98	1667.27
RNU4-27P	0.158308	-0.939868	4.08047	-0.230333	0.817833	NA	0.316615	0	0.949846	0	0	0	0	0
OSCP1	797.661	0.431228	0.328417	1.31305	0.189166	0.641819	681.441	913.88	859.61	693.276	491.436	1026.94	586.714	1127.98
SNORA63C	1.63245	-0.592875	1.75143	-0.338509	0.73498	NA	1.96257	1.30233	1.89969	2.03009	1.95791	1.0078	1.82493	1.07427
MRPS15	3228.51	0.165311	0.274964	0.601211	0.547699	0.909144	3048.85	3408.17	3616.06	2846.19	2684.3	4350.65	2612.38	3261.48
CSF3R	1.62838	-0.48402	2.01833	-0.239813	0.810476	NA	2.00836	1.24839	0.949846	5.07523	0	1.0078	2.73739	0
FTLP18	0	NA	NA	NA	NA	NA	0	0	0	0	0	0	0	0
ENSG00000284705	0.152077	0.983685	4.08047	0.241071	0.8095	NA	0	0.304154	0	0	0	0	0.912463	0
ENSG00000284720	0	NA	NA	NA	NA	NA	0	0	0	0	0	0	0	0
ENSG00000234481	0	NA	NA	NA	NA	NA	0	0	0	0	0	0	0	0
GRIK3	1.30734	-1.63236	2.07508	-0.786647	0.431488	NA	1.97459	0.640086	1.89969	3.04514	0.978957	1.0078	0.912463	0
ENSG00000284650	0	NA	NA	NA	NA	NA	0	0	0	0	0	0	0	0
ENSG00000223944	0.326319	-1.25937	4.04774	-0.311129	0.755703	NA	0.652638	0	0	0	1.95791	0	0	0
MIR4255	0	NA	NA	NA	NA	NA	0	0	0	0	0	0	0	0
RNU6-636P	0	NA	NA	NA	NA	NA	0	0	0	0	0	0	0	0
RNA5SP43	0	NA	NA	NA	NA	NA	0	0	0	0	0	0	0	0
RPS29P6	0	NA	NA	NA	NA	NA	0	0	0	0	0	0	0	0
ZC3H12A-DT	369.91	-0.022799	0.279243	-0.081646	0.934928	0.993904	373.215	366.605	374.239	314.664	430.741	414.204	277.389	408.223
ZC3H12A	3331.2	1.61803	0.31197	5.18649	2.14291e-07	2.24486e-05	1954.21	4708.2	694.337	1029.26	4139.03	3417.44	3653.5	7053.66
MIR6732	0	NA	NA	NA	NA	NA	0	0	0	0	0	0	0	0
MEAF6	1404.79	0.0629398	0.242126	0.259947	0.794905	0.972428	1374.56	1435.02	1477.01	1199.78	1446.9	1559.06	1325.81	1420.19
MIR5581	2.2627	0.363354	1.68111	0.21614	0.828879	NA	1.9843	2.54111	0.949846	3.04514	1.95791	0	5.47478	2.14854
SNIP1	773.178	0.416838	0.238845	1.74522	0.0809462	0.425902	662.361	883.995	614.55	661.809	710.723	909.032	802.967	939.987
FTH1P1	2.48488	-0.975609	1.6705	-0.584021	0.559206	NA	3.60386	1.36589	0.949846	2.03009	7.83166	3.02339	0	1.07427
ENSG00000237749	5.40087	-1.41083	1.06438	-1.32549	0.185008	NA	7.78506	3.01669	10.4483	5.07523	7.83166	2.01559	2.73739	4.29708
DNALI1	297.065	0.0360791	0.28839	0.125105	0.90044	0.990516	291.863	302.267	305.85	302.483	267.255	308.386	229.941	368.475
GNL2	1777.28	0.142659	0.294975	0.483631	0.628647	0.933816	1658.84	1895.72	2075.41	1251.55	1649.54	2233.28	2222.76	1231.11
ENSG00000284748	0.338348	-1.68903	4.03784	-0.4183	0.675728	NA	0.676697	0	0	2.03009	0	0	0	0
RSPO1	0.321251	-0.00467066	4.07666	-0.00114571	0.999086	NA	0.338348	0.304154	0	1.01505	0	0	0.912463	0
C1orf109	724.711	0.211764	0.237755	0.890685	0.373098	0.82159	672.546	776.876	734.231	688.201	595.206	798.174	796.58	735.875
CDCA8	1717.78	0.0469303	0.282493	0.166129	0.868055	0.986052	1711.13	1724.43	1907.29	2077.8	1148.32	1658.83	1572.17	1942.28
EPHA10	1.78306	0.637769	1.87585	0.33999	0.733864	NA	1.30993	2.25619	1.89969	2.03009	0	4.03118	2.73739	0
ACTN4P2	0	NA	NA	NA	NA	NA	0	0	0	0	0	0	0	0
ENSG00000227416	0.338348	-1.68903	4.03784	-0.4183	0.675728	NA	0.676697	0	0	2.03009	0	0	0	0
MANEAL	126.385	0.232901	0.338586	0.687864	0.491538	0.887321	120.645	132.124	80.7369	89.324	191.876	136.052	113.145	147.175
ENSG00000233728	0	NA	NA	NA	NA	NA	0	0	0	0	0	0	0	0
YRDC	1347.24	0.577996	0.244023	2.36861	0.0178551	0.17357	1098.69	1595.8	818.767	923.691	1553.6	1525.8	1313.95	1947.65
C1orf122	3270.45	0.270872	0.249544	1.08547	0.277714	0.743363	2964.54	3576.36	2890.38	2871.56	3131.68	4144.06	2830.46	3754.57
MTF1	1205.41	0.302537	0.259397	1.16631	0.24349	0.711359	1087.9	1322.92	879.557	1029.26	1354.88	1119.66	1495.53	1353.58
ENSG00000235673	0	NA	NA	NA	NA	NA	0	0	0	0	0	0	0	0
ENSG00000230955	2.02115	0.89566	1.66831	0.536866	0.59136	NA	1.3076	2.73469	0.949846	1.01505	1.95791	1.0078	1.82493	5.37135
INPP5B	564.506	0.125304	0.306548	0.408759	0.682717	0.950109	535.12	593.893	410.333	597.862	597.164	365.83	642.374	773.475
SNORA63	0	NA	NA	NA	NA	NA	0	0	0	0	0	0	0	0
RNU6-584P	0	NA	NA	NA	NA	NA	0	0	0	0	0	0	0	0
SF3A3	4370.94	0.0137676	0.248057	0.0555018	0.955739	0.996278	4347.05	4394.84	4677.04	3879.5	4484.6	5238.52	3903.52	4042.48
RNU6-510P	1.14159	-0.0662742	2.32225	-0.0285388	0.977232	NA	1.00302	1.28017	0	2.03009	0.978957	2.01559	1.82493	0
FHL3	425.445	-1.11814	0.30212	-3.70099	0.000214761	0.00740208	582.219	268.671	414.133	748.088	584.437	230.785	281.951	293.276
UTP11	1507.4	0.167827	0.24928	0.673246	0.500791	0.891904	1417.79	1597.02	1531.15	1203.84	1518.36	1652.79	1742.8	1395.48
POU3F1	2.11746	-1.64385	1.89808	-0.866059	0.386458	NA	3.20497	1.02995	5.69907	0	3.91583	2.01559	0	1.07427
MIR3659HG	1.75613	0.264575	1.85347	0.142746	0.886491	NA	1.31963	2.19264	0.949846	2.03009	0.978957	2.01559	4.56231	0
ENSG00000223589	0	NA	NA	NA	NA	NA	0	0	0	0	0	0	0	0
MIR3659	0	NA	NA	NA	NA	NA	0	0	0	0	0	0	0	0
LINC02786	0.809473	1.88256	2.67716	0.703192	0.481936	NA	0.316615	1.30233	0.949846	0	0	1.0078	1.82493	1.07427
ENSG00000286552	0	NA	NA	NA	NA	NA	0	0	0	0	0	0	0	0
ENSG00000287987	0.648949	-2.81207	3.08461	-0.911645	0.361956	NA	1.2979	0	1.89969	1.01505	0.978957	0	0	0
LINC01343	0	NA	NA	NA	NA	NA	0	0	0	0	0	0	0	0
ENSG00000275350	0	NA	NA	NA	NA	NA	0	0	0	0	0	0	0	0
RNU6-753P	0	NA	NA	NA	NA	NA	0	0	0	0	0	0	0	0
LINC01685	0	NA	NA	NA	NA	NA	0	0	0	0	0	0	0	0
HSPA5P1	6.20192	0.524292	0.983916	0.532862	0.594129	NA	4.89671	7.50713	5.69907	5.07523	3.91583	7.05457	3.64985	11.817
ENSG00000284632	0.158308	-0.939868	4.08047	-0.230333	0.817833	NA	0.316615	0	0.949846	0	0	0	0	0
RRAGC	912.909	0.295212	0.246399	1.1981	0.230876	0.698377	824.261	1001.56	707.635	773.464	991.684	958.414	1049.33	996.923
ENSG00000273637	0	NA	NA	NA	NA	NA	0	0	0	0	0	0	0	0
RRAGC-DT	115.284	-0.207278	0.327769	-0.632392	0.527131	0.901865	124.231	106.337	84.5363	119.775	168.381	100.78	83.9466	134.284
MYCBP	529.916	0.568897	0.263234	2.16118	0.0306811	0.244066	427.442	632.39	533.813	374.552	373.962	662.122	644.199	590.849
ENSG00000274944	0.35809	1.3245	4.04907	0.327113	0.743582	NA	0	0.71618	0	0	0	0	0	2.14854
GJA9	0	NA	NA	NA	NA	NA	0	0	0	0	0	0	0	0
RHBDL2	45.2814	0.588612	0.422858	1.39199	0.163927	0.597833	35.9955	54.5673	36.0941	39.5868	32.3056	70.5457	50.1855	42.9708
RNU6-605P	0	NA	NA	NA	NA	NA	0	0	0	0	0	0	0	0
EIF1P2	0	NA	NA	NA	NA	NA	0	0	0	0	0	0	0	0
AKIRIN1	3590.35	0.311857	0.224977	1.38618	0.165693	0.601812	3200.45	3980.25	2904.63	3185.21	3511.52	3640.16	3794.02	4506.56
NDUFS5	4477.28	0.207646	0.281374	0.737973	0.460531	0.872544	4176.79	4777.76	5272.59	4041.91	3215.87	6470.05	3740.18	4123.05
MACF1	10484.2	0.200666	0.31264	0.641843	0.520975	0.89962	9759.4	11208.9	7951.16	11054.9	10272.2	7167.44	15471.7	10987.6
RNU6-608P	0	NA	NA	NA	NA	NA	0	0	0	0	0	0	0	0
RNA5SP44	0	NA	NA	NA	NA	NA	0	0	0	0	0	0	0	0
ENSG00000287422	0	NA	NA	NA	NA	NA	0	0	0	0	0	0	0	0
ENSG00000226438	0.326319	-1.25937	4.04774	-0.311129	0.755703	NA	0.652638	0	0	0	1.95791	0	0	0
HSPE1P8	0.647741	-1.45148	3.1496	-0.460844	0.64491	NA	0.95955	0.335932	1.89969	0	0.978957	1.0078	0	0
BMP8A	3.75222	-0.0278143	1.37329	-0.0202537	0.983841	NA	3.32799	4.17645	1.89969	7.10532	0.978957	7.05457	5.47478	0
OXCT2P1	4.60664	-0.847612	1.24686	-0.679797	0.496633	NA	5.90205	3.31122	6.64892	8.12036	2.93687	0	4.56231	5.37135
PPIEL	124.197	-0.331135	0.349878	-0.946429	0.34393	0.800177	139.123	109.271	95.9344	147.182	174.254	77.6003	127.745	122.467
PABPC4	11224.4	0.0121323	0.250244	0.048482	0.961332	0.99667	11301.5	11147.2	7693.75	10663	15547.8	9237.46	10730.6	13473.5
PABPC4-AS1	6.64616	-0.539121	0.940437	-0.573266	0.566465	NA	7.85764	5.43469	5.69907	7.10532	10.7685	6.04678	2.73739	7.51989
SNORA55	0	NA	NA	NA	NA	NA	0	0	0	0	0	0	0	0
HEYL	0.653755	-1.02391	3.09231	-0.331116	0.740557	NA	0.971579	0.335932	1.89969	1.01505	0	1.0078	0	0
ENSG00000225903	0	NA	NA	NA	NA	NA	0	0	0	0	0	0	0	0
NT5C1A	1.6383	-1.54393	2.07738	-0.743208	0.457356	NA	2.33235	0.94424	0	4.06018	2.93687	1.0078	1.82493	0
HPCAL4	2.92866	-0.89506	1.46844	-0.609529	0.542174	NA	3.60114	2.25619	4.74923	5.07523	0.978957	4.03118	2.73739	0
PPIE	948.406	0.0338533	0.274699	0.123238	0.901919	0.990516	937.675	959.136	1047.68	889.179	876.167	1198.27	732.708	946.432
ENSG00000225333	0.158308	-0.939868	4.08047	-0.230333	0.817833	NA	0.316615	0	0.949846	0	0	0	0	0
RNU7-121P	0	NA	NA	NA	NA	NA	0	0	0	0	0	0	0	0
ENSG00000289711	0	NA	NA	NA	NA	NA	0	0	0	0	0	0	0	0
BMP8B	2.91277	-0.907898	1.46921	-0.617948	0.53661	NA	3.60114	2.22441	4.74923	5.07523	0.978957	3.02339	3.64985	0
OXCT2	2.07497	1.18099	1.75374	0.673414	0.500684	NA	0.981283	3.16865	0.949846	1.01505	0.978957	4.03118	5.47478	0
BMP8B-AS1	0	NA	NA	NA	NA	NA	0	0	0	0	0	0	0	0
ENSG00000261798	0	NA	NA	NA	NA	NA	0	0	0	0	0	0	0	0
ENSG00000229213	0	NA	NA	NA	NA	NA	0	0	0	0	0	0	0	0
ENSG00000284719	0.963023	-1.66189	2.72552	-0.609751	0.542027	NA	1.62189	0.304154	0.949846	0	3.91583	0	0.912463	0
LINC02811	0.158308	-0.939868	4.08047	-0.230333	0.817833	NA	0.316615	0	0.949846	0	0	0	0	0
TRIT1	729.931	0.0731028	0.247938	0.294843	0.768114	0.967703	711.695	748.167	812.118	671.96	651.006	839.494	703.509	701.499
MYCL	8.93	-0.35901	0.865958	-0.414581	0.678449	0.948108	9.43101	8.42899	11.3981	7.10532	9.78957	13.1013	10.0371	2.14854
MYCL-AS1	8.12557	1.18887	0.885783	1.34216	0.179543	0.624366	4.90641	11.3447	4.74923	5.07523	4.89479	18.1403	7.2997	8.59416
MFSD2A	1206.61	0.784897	0.265203	2.95961	0.00308032	0.0527438	894.46	1518.76	762.726	796.81	1123.84	1772.71	1362.31	1421.26
ENSG00000228477	9.44293	0.456771	0.826047	0.55296	0.580291	0.920468	7.92516	10.9607	3.79938	11.1655	8.81061	7.05457	11.862	13.9655
CAP1	22210.8	0.226202	0.245345	0.921978	0.35654	0.808689	20474.7	23946.8	22012.7	18382.5	21029	27873.6	20281.3	23685.5
PPT1	3614.28	-0.00858498	0.236461	-0.0363061	0.971038	0.996988	3625.69	3602.87	3727.19	3375.02	3774.86	4049.32	3192.71	3566.58
OAZ1P1	0.169174	-0.939868	4.08047	-0.230333	0.817833	NA	0.338348	0	0	1.01505	0	0	0	0
RLF	409.017	0.176112	0.340839	0.516702	0.605364	0.926028	377.378	440.657	529.064	248.686	354.382	438.391	596.751	286.83
RNU6-1237P	0.152077	0.983685	4.08047	0.241071	0.8095	NA	0	0.304154	0	0	0	0	0.912463	0
TMCO2	0.809473	1.88256	2.67716	0.703192	0.481936	NA	0.316615	1.30233	0.949846	0	0	1.0078	1.82493	1.07427
ZMPSTE24-DT	134.722	0.541455	0.310143	1.74582	0.0808419	0.425902	109.761	159.684	135.828	99.4744	93.9799	165.279	175.193	138.581
ZMPSTE24	3404.73	0.3337	0.272501	1.22458	0.220734	0.686679	3000.76	3808.7	3716.75	2261.52	3024	3883.04	4364.31	3178.77
ENSG00000231296	0	NA	NA	NA	NA	NA	0	0	0	0	0	0	0	0
COL9A2	58.746	-2.58274	0.490251	-5.2682	1.3777e-07	1.54909e-05	101.133	16.3594	103.533	142.106	57.7585	8.06237	29.1988	11.817
ENSG00000227311	0.167966	0.983685	4.08047	0.241071	0.8095	NA	0	0.335932	0	0	0	1.0078	0	0
SMAP2	2053.84	0.691661	0.235796	2.9333	0.00335382	0.05595	1569.87	2537.82	1258.55	1465.73	1985.32	2382.43	2002.86	3228.18
ENSG00000213172	0	NA	NA	NA	NA	NA	0	0	0	0	0	0	0	0
ENSG00000284677	1.15748	-0.0486807	2.33713	-0.0208293	0.983382	NA	1.00302	1.31195	0	2.03009	0.978957	3.02339	0.912463	0
ZFP69B	168.994	0.631733	0.324114	1.94911	0.0512823	0.330769	132.9	205.088	129.179	118.76	150.759	156.208	264.614	194.443
ENSG00000260920	172.927	0.458401	0.334659	1.36976	0.170763	0.609412	149.695	196.158	127.279	102.52	219.286	174.349	227.203	186.923
ENSG00000279667	6.1324	0.119974	0.962938	0.124592	0.900847	NA	5.87334	6.39146	4.74923	4.06018	8.81061	4.03118	5.47478	9.66843
ZFP69	209.325	-0.229627	0.308126	-0.745238	0.456128	0.870075	224.019	194.63	238.411	191.844	241.802	231.793	213.516	138.581
EXO5-DT	0.646359	1.61788	3.13751	0.515656	0.606094	NA	0.326319	0.966399	0	0	0.978957	0	1.82493	1.07427
EXO5	45.244	0.758926	0.425032	1.78557	0.0741685	0.405093	33.066	57.422	34.1944	38.5717	26.4318	76.5925	60.2225	35.4509
ENSG00000227278	0.35809	1.3245	4.04907	0.327113	0.743582	NA	0	0.71618	0	0	0	0	0	2.14854
ENSG00000238186	0	NA	NA	NA	NA	NA	0	0	0	0	0	0	0	0
ZNF684	99.1255	0.369974	0.360707	1.02569	0.305036	0.767727	87.7224	110.529	128.229	78.1585	56.7795	133.029	104.021	94.5358
ENSG00000286838	2.01634	0.0371475	1.68063	0.0221033	0.982366	NA	1.96024	2.07245	0.949846	1.01505	3.91583	1.0078	0.912463	4.29708
ENSG00000236505	0.179045	0.915204	4.07011	0.22486	0.822088	NA	0	0.35809	0	0	0	0	0	1.07427
GTF2F2P2	0	NA	NA	NA	NA	NA	0	0	0	0	0	0	0	0
RIMS3	4442.6	-0.623005	0.328387	-1.89717	0.0578059	0.3529	5660.29	3224.91	7235.92	7583.4	2161.54	3813.5	2919.88	2941.35
ENSG00000287743	7.76828	0.34921	0.871374	0.400758	0.688598	0.951548	6.87636	8.66019	4.74923	6.09027	9.78957	5.03898	9.12463	11.817
ENSG00000237899	5.1689	-0.179817	1.09472	-0.164259	0.869527	NA	5.49618	4.84161	8.54861	3.04514	4.89479	2.01559	8.21216	4.29708
NFYC-AS1	53.2459	0.00606396	0.399425	0.0151817	0.987887	0.998435	53.725	52.7668	36.0941	48.7222	76.3587	43.3352	48.3605	66.6048
NFYC	1887.75	-0.119044	0.239208	-0.497661	0.618723	0.930564	1959.94	1815.56	1666.03	2103.17	2110.63	1691.08	1617.8	2137.8
MIR30E	0	NA	NA	NA	NA	NA	0	0	0	0	0	0	0	0
MIR30C1	0.16316	-0.85607	4.06749	-0.210466	0.833304	NA	0.326319	0	0	0	0.978957	0	0	0
KCNQ4	5.31092	-1.82643	1.1569	-1.57873	0.114397	NA	8.32133	2.30051	2.84954	16.2407	5.87374	2.01559	2.73739	2.14854
RN7SL326P	0	NA	NA	NA	NA	NA	0	0	0	0	0	0	0	0
CITED4	0.321251	-0.00467066	4.07666	-0.00114571	0.999086	NA	0.338348	0.304154	0	1.01505	0	0	0.912463	0
ENSG00000229528	1.977	1.90982	1.90397	1.00307	0.315825	NA	0.949846	3.00415	2.84954	0	0	5.03898	1.82493	2.14854
ENSG00000228940	0	NA	NA	NA	NA	NA	0	0	0	0	0	0	0	0
ENSG00000286668	0	NA	NA	NA	NA	NA	0	0	0	0	0	0	0	0
UBE2V1P8	0	NA	NA	NA	NA	NA	0	0	0	0	0	0	0	0
CTPS1	4742.94	0.108302	0.231578	0.46767	0.640021	0.938539	4572.49	4913.39	4368.34	4050.03	5299.09	5106.5	4188.2	5445.48
SLFNL1-AS1	23.866	0.409706	0.575182	0.712306	0.476275	0.880156	20.6966	27.0354	12.348	22.331	27.4108	15.1169	33.7611	32.2281
SLFNL1	5.17805	0.722406	1.06078	0.681011	0.495864	NA	3.90107	6.45502	3.79938	2.03009	5.87374	6.04678	3.64985	9.66843
SCMH1	1203.41	0.31784	0.251781	1.26236	0.206818	0.668748	1065.35	1341.47	842.513	1160.2	1193.35	1140.82	1216.31	1667.27
RPL23AP17	0	NA	NA	NA	NA	NA	0	0	0	0	0	0	0	0
ENSG00000287400	0.526056	2.26532	3.6949	0.613094	0.539814	NA	0	1.05211	0	0	0	1.0078	0	2.14854
SCMH1-DT	0.658391	-0.0107894	3.08125	-0.00350164	0.997206	NA	0.676697	0.640086	0	2.03009	0	1.0078	0.912463	0
ENSG00000213987	0	NA	NA	NA	NA	NA	0	0	0	0	0	0	0	0
ENSG00000286640	0	NA	NA	NA	NA	NA	0	0	0	0	0	0	0	0
FOXO6	2.00499	-2.26601	1.84839	-1.22594	0.220223	NA	3.31596	0.694022	1.89969	6.09027	1.95791	1.0078	0	1.07427
FOXO6-AS1	0	NA	NA	NA	NA	NA	0	0	0	0	0	0	0	0
RNA5SP45	0	NA	NA	NA	NA	NA	0	0	0	0	0	0	0	0
EDN2	3.99141	-0.204101	1.3411	-0.152189	0.879038	NA	4.98829	2.99453	3.79938	11.1655	0	3.02339	2.73739	3.22281
HIVEP3	1828.01	-0.439322	0.849071	-0.517415	0.604867	0.926028	2133.96	1522.06	665.842	2652.31	3083.71	536.147	2166.19	1863.86
ENSG00000230881	0	NA	NA	NA	NA	NA	0	0	0	0	0	0	0	0
ENSG00000230638	0.167966	0.983685	4.08047	0.241071	0.8095	NA	0	0.335932	0	0	0	1.0078	0	0
ENSG00000284895	0	NA	NA	NA	NA	NA	0	0	0	0	0	0	0	0
ENSG00000287587	1.16757	1.42505	2.20248	0.647021	0.517618	NA	0.642934	1.6922	0.949846	0	0.978957	2.01559	0.912463	2.14854
HNRNPFP1	0.152077	0.983685	4.08047	0.241071	0.8095	NA	0	0.304154	0	0	0	0	0.912463	0
ENSG00000228776	0	NA	NA	NA	NA	NA	0	0	0	0	0	0	0	0
GUCA2B	0.654964	-2.39149	3.35329	-0.713178	0.475736	NA	1.30993	0	1.89969	2.03009	0	0	0	0
GUCA2A	0.169174	-0.939868	4.08047	-0.230333	0.817833	NA	0.338348	0	0	1.01505	0	0	0	0
FOXJ3	1479.16	-0.00481314	0.247381	-0.0194564	0.984477	0.998435	1487.84	1470.49	1273.74	1413.96	1775.83	1249.67	1622.36	1539.43
ENSG00000227527	0.516398	0.119977	3.74328	0.0320514	0.974431	NA	0.316615	0.71618	0.949846	0	0	0	0	2.14854
RIMKLA	3.28372	-1.13913	1.46903	-0.775427	0.438087	NA	4.34303	2.22441	1.89969	10.1505	0.978957	3.02339	3.64985	0
ENSG00000235002	0	NA	NA	NA	NA	NA	0	0	0	0	0	0	0	0
ZMYND12	1.28037	-0.58354	2.34875	-0.248447	0.803789	NA	1.64828	0.912463	1.89969	3.04514	0	0	2.73739	0
PPCS	51.114	-0.542483	0.406916	-1.33316	0.18248	0.628981	61.3602	40.8679	83.5864	73.0832	27.4108	54.421	45.6231	22.5597
CCDC30	167.207	0.756531	0.30777	2.45811	0.0139671	0.1476	131.026	203.387	75.0378	79.1735	238.866	141.091	159.681	309.39
RPS3AP11	0.488009	2.12918	3.79241	0.561432	0.574503	NA	0	0.976018	0	0	0	2.01559	0.912463	0
TMSB4XP1	5.77478	-0.751265	1.01405	-0.740853	0.458783	NA	7.27485	4.2747	4.74923	12.1805	4.89479	5.03898	4.56231	3.22281
RNU6-536P	0.16316	-0.85607	4.06749	-0.210466	0.833304	NA	0.326319	0	0	0	0.978957	0	0	0
ENSG00000236180	0	NA	NA	NA	NA	NA	0	0	0	0	0	0	0	0
PPIH	979.298	-0.0446812	0.25051	-0.178361	0.858439	0.984337	995.323	963.274	1135.07	955.157	895.746	1118.65	855.89	915.278
ENSG00000285728	10.3426	-0.0668468	0.775692	-0.086177	0.931326	0.993099	10.4243	10.2608	12.348	9.13541	9.78957	16.1247	8.21216	6.44562
ENSG00000234917	3.68715	0.0966934	1.29504	0.0746646	0.940482	NA	3.55302	3.82128	4.74923	1.01505	4.89479	2.01559	7.2997	2.14854
YBX1	38779.5	0.230533	0.281739	0.818252	0.413213	0.846245	35714.6	41844.4	45301.9	30729.5	31112.2	54943	33210	37380.3
CLDN19	0.832588	-0.368209	2.80151	-0.131432	0.895433	NA	0.993312	0.671864	0.949846	2.03009	0	2.01559	0	0
P3H1	3452.12	0.697436	0.275901	2.52785	0.0114764	0.131228	2641.01	4263.23	2186.54	3519.16	2217.34	3844.74	4304.09	4640.85
C1orf50	116.33	-0.389713	0.333912	-1.16711	0.243165	0.711341	131.955	100.705	114.931	164.437	116.496	102.795	87.5964	111.724
ENSG00000283580	0.179045	0.915204	4.07011	0.22486	0.822088	NA	0	0.35809	0	0	0	0	0	1.07427
ENSG00000228452	0	NA	NA	NA	NA	NA	0	0	0	0	0	0	0	0
TMEM269	2.13042	0.581402	1.75455	0.331369	0.740366	NA	2.29626	1.96457	0	1.01505	5.87374	1.0078	2.73739	2.14854
SVBP	326.357	0.235345	0.329904	0.713374	0.475615	0.879687	312.692	340.023	434.08	353.236	150.759	416.22	290.163	313.687
ERMAP	354.09	-0.517633	0.283624	-1.82507	0.0679911	0.388461	414.315	293.866	346.694	454.74	441.51	216.676	291.076	373.846
ZNF691-DT	76.7869	0.603573	0.368922	1.63605	0.10183	0.476602	62.1972	91.3765	55.0911	36.5416	94.9588	82.6393	71.1721	120.318
ZNF691	206.256	0.121343	0.285759	0.424633	0.671104	0.94616	198.446	214.067	175.721	182.708	236.908	234.816	192.53	214.854
ENSG00000233708	0	NA	NA	NA	NA	NA	0	0	0	0	0	0	0	0
MKRN8P	0	NA	NA	NA	NA	NA	0	0	0	0	0	0	0	0
ATP6V1E1P1	1.2969	-2.80355	2.46921	-1.1354	0.256206	NA	2.23571	0.35809	4.74923	0	1.95791	0	0	1.07427
ENSG00000288955	5.62398	0.901115	1.02017	0.883303	0.377073	NA	3.95657	7.29139	1.89969	5.07523	4.89479	7.05457	7.2997	7.51989
SLC2A1	3703.36	-0.328395	0.243379	-1.34932	0.177236	0.619921	4130.28	3276.44	3911.46	5277.22	3202.17	3827.61	3351.48	2650.22
ATP6V0CP4	0.16316	-0.85607	4.06749	-0.210466	0.833304	NA	0.326319	0	0	0	0.978957	0	0	0
SLC2A1-DT	42.6883	-0.55309	0.45297	-1.22103	0.222074	0.688488	50.8233	34.5532	64.5895	48.7222	39.1583	37.2884	25.549	40.8223
ENSG00000283973	4.10766	-0.45282	1.34893	-0.335688	0.737106	NA	4.34303	3.87229	1.89969	10.1505	0.978957	7.05457	4.56231	0
RNU6-880P	0.169174	-0.939868	4.08047	-0.230333	0.817833	NA	0.338348	0	0	1.01505	0	0	0	0
ENSG00000277513	0	NA	NA	NA	NA	NA	0	0	0	0	0	0	0	0
FAM183A	5.30243	0.911484	1.06794	0.853496	0.393385	NA	3.62054	6.98432	2.84954	5.07523	2.93687	12.0936	4.56231	4.29708
EBNA1BP2	4603.62	0.0811922	0.246882	0.328871	0.742253	0.963338	4471.25	4735.98	4639.05	4028.71	4745.98	5265.73	3762.08	5180.13
MIR6733	0	NA	NA	NA	NA	NA	0	0	0	0	0	0	0	0
CFAP57	8.01601	0.991706	0.914442	1.08449	0.278147	0.744047	5.18189	10.8501	8.54861	4.06018	2.93687	8.06237	7.2997	17.1883
RNA5SP46	0	NA	NA	NA	NA	NA	0	0	0	0	0	0	0	0
TMEM125	0.331122	1.79067	4.04742	0.442423	0.658183	NA	0	0.662244	0	0	0	0	0.912463	1.07427
C1orf210	0	NA	NA	NA	NA	NA	0	0	0	0	0	0	0	0
TIE1	4.10749	-1.15739	1.22743	-0.942938	0.345713	NA	5.91448	2.30051	1.89969	5.07523	10.7685	2.01559	2.73739	2.14854
MPL	2.16431	-1.0563	1.876	-0.563058	0.573396	NA	2.64897	1.67966	0.949846	4.06018	2.93687	5.03898	0	0
ENSG00000287113	0	NA	NA	NA	NA	NA	0	0	0	0	0	0	0	0
CDC20-DT	10.1779	-1.55698	0.894052	-1.74149	0.0815982	0.427886	15.1907	5.16501	4.74923	19.2859	21.5371	6.04678	7.2997	2.14854
CDC20	4862.66	-0.0352399	0.283317	-0.124383	0.901012	0.990516	4942.63	4782.69	5716.17	5330	3781.71	5305.04	3544.92	5498.12
ELOVL1	6971.15	0.150004	0.248592	0.603415	0.546232	0.90908	6615.47	7326.83	7118.14	6741.93	5986.32	8879.69	6087.95	7012.84
MIR6734	0	NA	NA	NA	NA	NA	0	0	0	0	0	0	0	0
ENSG00000288772	19.9838	-0.422332	0.567836	-0.743757	0.457023	0.870599	22.9226	17.0451	18.0471	22.331	28.3898	16.1247	14.5994	20.4111
MED8	2607.63	0.283679	0.253584	1.11868	0.263277	0.730213	2352.16	2863.1	2554.14	2343.74	2158.6	3562.56	2391.56	2635.19
MED8-AS1	1.49531	-0.924547	2.14181	-0.431666	0.665984	NA	1.93851	1.05211	1.89969	0	3.91583	1.0078	0	2.14854
SZT2	1569.8	0.0759767	0.363193	0.209191	0.834299	0.980302	1523.52	1616.08	744.679	1710.35	2115.53	794.143	1751.93	2302.16
SZT2-AS1	1.17483	-0.626389	2.32751	-0.269124	0.787834	NA	1.32933	1.02033	0	2.03009	1.95791	0	0.912463	2.14854
MIR6735	0	NA	NA	NA	NA	NA	0	0	0	0	0	0	0	0
HYI	161.197	-0.227804	0.313716	-0.726145	0.46775	0.876271	172.345	150.049	148.176	159.362	209.497	149.154	95.8086	205.186
HYI-AS1	0	NA	NA	NA	NA	NA	0	0	0	0	0	0	0	0
PTPRF	74.6144	-0.275158	0.384545	-0.71554	0.474276	0.879578	81.6506	67.5781	64.5895	116.73	63.6322	83.6471	67.5222	51.565
KDM4A	991.518	-0.0672653	0.270779	-0.248414	0.803814	0.973734	1021.55	961.483	1098.97	1209.93	755.755	926.164	885.089	1073.2
ENSG00000284989	0	NA	NA	NA	NA	NA	0	0	0	0	0	0	0	0
KDM4A-AS1	87.9605	0.106465	0.356399	0.298725	0.76515	0.966565	85.0013	90.9198	108.282	79.1735	67.548	92.7172	81.2092	98.8329
ST3GAL3	99.9933	-0.323529	0.357565	-0.904812	0.365565	0.816774	110.022	89.9642	95.9344	114.7	119.433	55.4288	93.0712	121.393
ST3GAL3-AS1	0	NA	NA	NA	NA	NA	0	0	0	0	0	0	0	0
ENSG00000233674	0	NA	NA	NA	NA	NA	0	0	0	0	0	0	0	0
MIR6079	0	NA	NA	NA	NA	NA	0	0	0	0	0	0	0	0
SHMT1P1	0	NA	NA	NA	NA	NA	0	0	0	0	0	0	0	0
ARTN	364.67	-1.17106	0.365697	-3.20226	0.00136354	0.0302511	516.045	213.295	448.327	838.427	261.382	177.372	239.065	223.448
LINC02918	19.8181	-0.206453	0.730064	-0.282787	0.77734	0.969935	20.5224	19.1138	5.69907	29.4363	26.4318	5.03898	20.0742	32.2281
ENSG00000288573	13.9561	0.0290522	0.674488	0.043073	0.965643	0.996988	13.8272	14.085	10.4483	19.2859	11.7475	13.1013	17.3368	11.817
IPO13	2572.09	0.271028	0.241842	1.12068	0.262423	0.729177	2331.53	2812.66	2166.6	2637.09	2190.91	3219.91	2548.51	2669.56
ENSG00000285649	3.50411	-0.848943	1.28891	-0.658654	0.510118	NA	4.24175	2.76647	4.74923	4.06018	3.91583	2.01559	0.912463	5.37135
DPH2	1732.58	-0.122607	0.241814	-0.50703	0.612134	0.928337	1810.33	1654.84	1631.84	1702.23	2096.93	1807.99	1391.51	1765.03
ATP6V0B	4035.67	0.258924	0.273438	0.94692	0.34368	0.800069	3689.15	4382.19	4278.11	3725.22	3064.14	5386.67	3293.08	4466.82
B4GALT2	3392.62	0.249598	0.238927	1.04466	0.296178	0.76054	3098.39	3686.86	3163.94	3139.53	2991.69	4020.1	3103.29	3937.2
CCDC24	374.442	-0.346345	0.283232	-1.22283	0.221393	0.687412	415.246	333.639	399.885	441.545	404.309	319.471	246.365	435.079
SLC6A9	384.892	0.425906	0.370866	1.14841	0.250799	0.716894	323.696	446.088	117.781	320.754	532.553	213.653	352.211	772.4
ENSG00000230615	156.349	-0.221208	0.311499	-0.710142	0.477616	0.880801	170.617	142.082	173.822	228.385	109.643	150.162	151.469	124.615
ENSG00000227163	0	NA	NA	NA	NA	NA	0	0	0	0	0	0	0	0
KRT8P47	0.304154	1.64796	4.04047	0.407863	0.683374	NA	0	0.608308	0	0	0	0	1.82493	0
RN7SL479P	0	NA	NA	NA	NA	NA	0	0	0	0	0	0	0	0
KLF17	29.8322	-0.811802	0.500997	-1.62037	0.105152	0.485091	37.5875	22.0769	49.392	47.7071	15.6633	32.2495	26.4614	7.51989
ENSG00000233514	2.8026	-0.459818	1.38221	-0.332669	0.739384	NA	3.25076	2.35444	4.74923	3.04514	1.95791	2.01559	1.82493	3.22281
KLF18	0.975007	-0.712933	2.41635	-0.295045	0.767959	NA	1.30993	0.640086	1.89969	2.03009	0	1.0078	0.912463	0
ENSG00000226804	0	NA	NA	NA	NA	NA	0	0	0	0	0	0	0	0
OOSP1P1	0	NA	NA	NA	NA	NA	0	0	0	0	0	0	0	0
ENSG00000227994	0	NA	NA	NA	NA	NA	0	0	0	0	0	0	0	0
ENSG00000271329	0.169174	-0.939868	4.08047	-0.230333	0.817833	NA	0.338348	0	0	1.01505	0	0	0	0
DMAP1	1312.57	-0.176892	0.244625	-0.723113	0.46961	0.877043	1389.48	1235.65	1382.03	1440.35	1346.07	1253.7	1032	1421.26
ERI3	2535.03	-0.0406768	0.255644	-0.159115	0.873578	0.986088	2569.76	2500.31	2545.59	2524.42	2639.27	2927.65	1919.82	2653.45
ERI3-IT1	2.65178	-1.92399	1.58669	-1.21258	0.225291	NA	3.92513	1.37842	3.79938	4.06018	3.91583	0	0.912463	3.22281
RNU6-369P	0	NA	NA	NA	NA	NA	0	0	0	0	0	0	0	0
RNF220	2400.9	-0.0897453	0.243404	-0.368709	0.712345	0.95618	2480.89	2320.92	2391.71	2189.45	2861.49	2563.83	1921.65	2477.27
MIR5584	0	NA	NA	NA	NA	NA	0	0	0	0	0	0	0	0
TMEM53	477.409	-0.146586	0.281285	-0.521131	0.602276	0.926028	503.61	451.207	571.807	528.838	410.183	557.311	355.86	440.451
ARMH1	9.51182	-0.542444	0.844013	-0.642696	0.520421	0.899142	11.1806	7.84306	10.4483	16.2407	6.8527	8.06237	3.64985	11.817
RNU5F-1	4.61617	-0.0773904	1.25914	-0.061463	0.95099	NA	5.55632	3.67601	8.54861	8.12036	0	7.05457	1.82493	2.14854
RNU5D-1	5.23847	-0.134272	1.03753	-0.129415	0.897029	NA	5.50821	4.96872	8.54861	4.06018	3.91583	6.04678	4.56231	4.29708
KIF2C	2014.42	-0.149958	0.320246	-0.468257	0.6396	0.938539	2205.81	1823.04	2982.52	2589.38	1045.53	2108.31	1542.06	1818.74
ENSG00000225721	84.5433	-0.164358	0.415195	-0.395857	0.69221	0.952516	88.3681	80.7184	106.383	86.2788	72.4428	89.6938	42.8857	109.576
RPS8	21865	0.064407	0.265582	0.242512	0.808383	0.974219	21394.6	22335.3	25117.7	19570.1	19495.9	27880.7	17687.2	21438.1
SNORD55	0	NA	NA	NA	NA	NA	0	0	0	0	0	0	0	0
SNORD46	9.42095	0.373319	0.791713	0.471534	0.63726	0.937941	8.22005	10.6218	5.69907	10.1505	8.81061	11.0858	10.0371	10.7427
SNORD38A	3.74732	-0.0852012	1.25538	-0.0678689	0.94589	NA	3.86964	3.625	5.69907	1.01505	4.89479	2.01559	4.56231	4.29708
SNORD38B	0	NA	NA	NA	NA	NA	0	0	0	0	0	0	0	0
RPS15AP11	4.45576	0.581168	1.18994	0.4884	0.625267	NA	3.54332	5.36821	5.69907	1.01505	3.91583	9.07016	2.73739	4.29708
BEST4	8.13379	-1.08156	0.882712	-1.22526	0.220475	0.686331	10.8302	5.43738	10.4483	14.2106	7.83166	5.03898	9.12463	2.14854
PLK3	1041.12	0.696063	0.269047	2.58714	0.00967759	0.117257	787.618	1294.63	556.61	883.089	923.157	1120.67	1071.23	1691.98
DYNLT4	8.06773	-1.30705	0.86668	-1.50811	0.131526	0.540659	11.4805	4.65495	9.49846	13.1956	11.7475	4.03118	4.56231	5.37135
BTBD19	244.248	-0.582694	0.456268	-1.27709	0.201571	0.662422	291.264	197.231	142.477	441.545	289.771	83.6471	260.964	247.082
PTCH2	12.2221	-1.13439	0.744462	-1.52378	0.127565	0.53215	16.8266	7.6177	11.3981	25.3761	13.7054	6.04678	8.21216	8.59416
RNU5E-6P	0	NA	NA	NA	NA	NA	0	0	0	0	0	0	0	0
ENSG00000226499	11.1353	-1.16785	0.807391	-1.44645	0.148051	0.571796	15.0359	7.23476	15.1975	15.2257	14.6844	8.06237	1.82493	11.817
EIF2B3	1350.96	0.106372	0.272731	0.390023	0.696519	0.953567	1304.76	1397.15	1586.24	1213.99	1114.05	1677.98	1110.47	1403
RNA5SP47	0	NA	NA	NA	NA	NA	0	0	0	0	0	0	0	0
CCNB1IP1P1	0.158308	-0.939868	4.08047	-0.230333	0.817833	NA	0.316615	0	0.949846	0	0	0	0	0
PPIAP35	0.342205	0.0251877	4.02003	0.00626554	0.995001	NA	0.326319	0.35809	0	0	0.978957	0	0	1.07427
MRPS17P1	0.169174	-0.939868	4.08047	-0.230333	0.817833	NA	0.338348	0	0	1.01505	0	0	0	0
HECTD3	3670.51	0.141132	0.232638	0.606659	0.544077	0.908482	3499.58	3841.45	2987.26	3467.39	4044.07	3956.61	3461.88	4105.86
UROD	5552.04	0.0224869	0.283041	0.0794473	0.936677	0.993904	5527.42	5576.66	6516.89	5444.7	4620.68	7303.5	4054.07	5372.43
ZSWIM5	145.605	0.618419	0.298811	2.0696	0.0384899	0.280419	114.622	176.588	98.784	119.775	125.307	161.247	163.331	205.186
OSTCP5	0	NA	NA	NA	NA	NA	0	0	0	0	0	0	0	0
LINC01144	37.2032	0.333127	0.451611	0.737642	0.460732	0.872721	32.7812	41.6251	26.5957	35.5266	36.2214	32.2495	41.0608	51.565
HPDL	4.6312	-1.03192	1.1452	-0.901076	0.367548	NA	6.20431	3.05808	6.64892	6.09027	5.87374	5.03898	0.912463	3.22281
MUTYH	54.3769	-0.0200987	0.407438	-0.0493296	0.960657	0.996652	55.1436	53.6101	33.2446	55.8275	76.3587	47.3664	44.7107	68.7533
ENSG00000288208	0	NA	NA	NA	NA	NA	0	0	0	0	0	0	0	0
TOE1	828.51	-0.198643	0.277888	-0.714832	0.474713	0.879687	892.787	764.233	826.366	710.532	1141.46	912.055	598.576	782.069
TESK2	64.4818	-0.270586	0.398978	-0.678198	0.497646	0.889911	70.929	58.0345	68.3889	96.4293	47.9689	80.6237	48.3605	45.1194
PPIAP36	0.179045	0.915204	4.07011	0.22486	0.822088	NA	0	0.35809	0	0	0	0	0	1.07427
CCDC163	112.013	-0.386383	0.346887	-1.11386	0.26534	0.732922	128.228	95.7979	83.5864	125.866	175.233	72.5613	103.108	111.724
MMACHC	488.148	-0.167575	0.295693	-0.56672	0.570904	0.917385	515.015	461.28	364.741	596.846	583.458	339.627	484.518	559.695
PRDX1	16350.9	-0.0689605	0.253453	-0.272084	0.785558	0.97164	16739	15962.7	18420.4	15785	16011.8	19666.1	13141.3	15080.6
HMGB1P48	0	NA	NA	NA	NA	NA	0	0	0	0	0	0	0	0
AKR1A1	2383.33	0.061013	0.270249	0.225766	0.821384	0.978351	2332.98	2433.67	2541.79	2174.23	2282.93	3041.53	1829.49	2430
ENSG00000281133	0.500512	-0.90739	3.45788	-0.262412	0.793004	NA	0.642934	0.35809	0.949846	0	0.978957	0	0	1.07427
ENSG00000280836	1.20661	-0.015304	2.32176	-0.00659157	0.994741	NA	1.00302	1.4102	0	2.03009	0.978957	1.0078	0	3.22281
ENSG00000289407	12.1711	-0.0609713	0.698805	-0.0872509	0.930472	0.993086	12.4498	11.8924	10.4483	13.1956	13.7054	11.0858	12.7745	11.817
NASP	3716.88	0.0946106	0.226785	0.417181	0.676546	0.947576	3601.75	3832	4192.62	3683.6	2929.04	4190.42	4037.65	3267.93
ENSG00000281112	0	NA	NA	NA	NA	NA	0	0	0	0	0	0	0	0
ENSG00000281825	0	NA	NA	NA	NA	NA	0	0	0	0	0	0	0	0
CCDC17	19.0957	-0.198795	0.635137	-0.312995	0.754284	0.965459	21.901	16.2904	10.4483	12.1805	43.0741	8.06237	18.2493	22.5597
GPBP1L1	1855.63	-0.361949	0.236912	-1.52778	0.126568	0.530291	2087.03	1624.22	2056.42	2066.63	2138.04	1403.86	1781.13	1687.68
RPS15AP10	0.495493	-2.18647	3.78448	-0.577746	0.563436	NA	0.990986	0	0	1.01505	1.95791	0	0	0
ENSG00000234329	4.28476	0.50431	1.14369	0.440948	0.65925	NA	3.63257	4.93695	2.84954	6.09027	1.95791	5.03898	5.47478	4.29708
TMEM69	719.179	0.206907	0.239278	0.864713	0.387196	0.831176	668.121	770.238	655.394	632.373	716.597	804.221	749.132	757.361
IPP	428.739	-0.479221	0.319279	-1.50095	0.13337	0.543872	495.355	362.122	340.995	542.034	603.038	210.629	380.497	495.239
ENSG00000230896	40.328	-0.128021	0.527311	-0.242781	0.808175	0.974128	43.3732	37.2828	18.9969	41.6168	69.506	17.1325	47.4481	47.2679
ENSG00000236111	1.49341	1.83474	2.11548	0.867294	0.385781	NA	0.676697	2.31013	0	2.03009	0	4.03118	1.82493	1.07427
MAST2	5321.37	0.266659	0.235991	1.12995	0.258497	0.726624	4856.35	5786.4	3973.2	4697.63	5898.22	5948.01	5208.34	6202.84
TMA16P2	0	NA	NA	NA	NA	NA	0	0	0	0	0	0	0	0
PIK3R3	781.181	-0.804697	0.365701	-2.20042	0.0277768	0.229689	1076.98	485.379	1496.96	1494.15	239.844	570.412	530.141	355.583
P3R3URF-PIK3R3	0	NA	NA	NA	NA	NA	0	0	0	0	0	0	0	0
ENSG00000226957	0	NA	NA	NA	NA	NA	0	0	0	0	0	0	0	0
ENSG00000233114	0	NA	NA	NA	NA	NA	0	0	0	0	0	0	0	0
ENSG00000227857	3.75845	-0.22953	1.35135	-0.169853	0.865126	NA	3.6446	3.87229	2.84954	7.10532	0.978957	7.05457	4.56231	0
TSPAN1	341.632	-0.557978	0.283023	-1.9715	0.0486672	0.321811	405.268	277.995	376.139	377.597	462.068	296.292	190.705	346.989
P3R3URF	0	NA	NA	NA	NA	NA	0	0	0	0	0	0	0	0
POMGNT1	5792.69	0.15584	0.262216	0.594319	0.552299	0.911419	5479.52	6105.86	5960.28	5411.21	5067.08	7134.19	4590.6	6592.8
LURAP1	83.3354	-0.247297	0.354836	-0.696933	0.485845	0.884145	89.8551	76.8157	73.1381	100.489	95.9378	71.5535	61.135	97.7586
RAD54L	723.917	0.149345	0.248358	0.601328	0.547622	0.909144	686.214	761.62	620.249	779.555	658.838	729.644	740.92	814.297
LRRC41	3791.76	-0.0774951	0.248135	-0.312311	0.754804	0.965459	3925.67	3657.85	3303.56	3458.26	5015.2	4028.16	3045.8	3899.6
UQCRH	5282.14	0.0772506	0.28459	0.271445	0.786049	0.971744	5191.51	5372.77	6954.77	5012.29	3607.46	7291.4	4339.67	4487.23
NSUN4	856.82	0.210561	0.241714	0.871117	0.383691	0.829749	794.426	919.214	776.974	766.359	839.945	989.656	801.142	966.843
ENSG00000225779	0	NA	NA	NA	NA	NA	0	0	0	0	0	0	0	0
FAAH	9.37713	-0.900527	0.869885	-1.03523	0.300564	0.763246	11.8651	6.8892	3.79938	13.1956	18.6002	5.03898	2.73739	12.8912
FAAHP1	1.4202	-0.218349	2.18324	-0.100011	0.920335	NA	1.31963	1.52077	0.949846	2.03009	0.978957	0	4.56231	0
LINC01398	0	NA	NA	NA	NA	NA	0	0	0	0	0	0	0	0
DMBX1	76.4843	1.0768	0.381647	2.82145	0.00478067	0.0713547	51.0593	101.909	33.2446	41.6168	78.3166	105.819	90.3338	109.576
TMEM275	0.842246	0.443246	3.077	0.144051	0.88546	NA	0.676697	1.0078	0	2.03009	0	3.02339	0	0
MKNK1-AS1	0.503898	2.15698	4.01306	0.537491	0.590929	NA	0	1.0078	0	0	0	3.02339	0	0
KNCN	0	NA	NA	NA	NA	NA	0	0	0	0	0	0	0	0
MKNK1	724.318	-0.110001	0.240045	-0.458252	0.646771	0.940464	754.284	694.352	686.738	688.201	887.914	692.356	656.973	733.727
MOB3C	385.967	0.362456	0.253078	1.43219	0.15209	0.578929	337.718	434.215	321.998	358.311	332.845	460.563	418.82	423.263
ATPAF1	1753.34	-0.0582338	0.247973	-0.234839	0.814334	0.975794	1791.9	1714.78	2023.17	1805.77	1546.75	1832.17	1489.14	1823.04
NENFP1	0.152077	0.983685	4.08047	0.241071	0.8095	NA	0	0.304154	0	0	0	0	0.912463	0
TEX38	0.795011	-1.8468	2.90396	-0.63596	0.524803	NA	1.28587	0.304154	1.89969	0	1.95791	0	0.912463	0
EFCAB14-AS1	0	NA	NA	NA	NA	NA	0	0	0	0	0	0	0	0
EFCAB14	3109.71	-0.213471	0.259702	-0.821984	0.411086	0.84496	3353.95	2865.46	2630.12	3289.76	4141.97	2184.9	3197.27	3214.22
ENSG00000236476	0	NA	NA	NA	NA	NA	0	0	0	0	0	0	0	0
CYP4B1	0.169174	-0.939868	4.08047	-0.230333	0.817833	NA	0.338348	0	0	1.01505	0	0	0	0
CYP4Z2P	0	NA	NA	NA	NA	NA	0	0	0	0	0	0	0	0
TUBAP8	0	NA	NA	NA	NA	NA	0	0	0	0	0	0	0	0
CYP4A11	0.169174	-0.939868	4.08047	-0.230333	0.817833	NA	0.338348	0	0	1.01505	0	0	0	0
CYP4A26P	0	NA	NA	NA	NA	NA	0	0	0	0	0	0	0	0
CYP4A43P	0	NA	NA	NA	NA	NA	0	0	0	0	0	0	0	0
CYP4A27P	0	NA	NA	NA	NA	NA	0	0	0	0	0	0	0	0
CYP4A44P	0	NA	NA	NA	NA	NA	0	0	0	0	0	0	0	0
CYP4X1	1.33774	0.00569627	2.05961	0.00276571	0.997793	NA	1.34136	1.33411	0	3.04514	0.978957	2.01559	0.912463	1.07427
CYP4Z1	0.507523	-2.10947	4.01518	-0.525374	0.599323	NA	1.01505	0	0	3.04514	0	0	0	0
TUBAP9	0	NA	NA	NA	NA	NA	0	0	0	0	0	0	0	0
CYP4A22-AS1	7.8056	0.010573	0.891248	0.0118631	0.990535	0.998435	8.13584	7.47535	5.69907	3.04514	15.6633	6.04678	4.56231	11.817
CYP4A22	0.169174	-0.939868	4.08047	-0.230333	0.817833	NA	0.338348	0	0	1.01505	0	0	0	0
MTND1P34	0	NA	NA	NA	NA	NA	0	0	0	0	0	0	0	0
LINC00853	30.3928	-0.816986	0.561574	-1.45482	0.14572	0.567079	38.7581	22.0274	48.4421	35.5266	32.3056	32.2495	9.12463	24.7082
PDZK1IP1	6.50811	1.69941	1.02922	1.65116	0.098706	NA	2.97761	10.0386	1.89969	5.07523	1.95791	5.03898	10.0371	15.0398
TAL1	1.33045	-1.95978	2.36541	-0.828519	0.407377	NA	2.32497	0.335932	1.89969	5.07523	0	1.0078	0	0
ENSG00000226252	0.338348	-1.68903	4.03784	-0.4183	0.675728	NA	0.676697	0	0	2.03009	0	0	0	0
STIL	796.22	-0.15009	0.263776	-0.569004	0.569353	0.916148	837.375	755.064	957.445	718.652	836.029	658.091	890.564	716.538
CMPK1	3876.8	0.816797	0.257793	3.16842	0.00153271	0.0323538	2780.23	4973.37	3520.13	2400.58	2419.98	5243.56	6030.47	3646.07
LINC01389	4.79392	-0.462693	1.07735	-0.429474	0.667578	NA	5.59514	3.99271	4.74923	8.12036	3.91583	4.03118	3.64985	4.29708
FOXE3	0.490425	-0.724488	3.82655	-0.189332	0.849833	NA	0.676697	0.304154	0	2.03009	0	0	0.912463	0
FOXD2-AS1	147.752	0.293529	0.341393	0.859797	0.389901	0.833046	133.643	161.861	74.088	133.986	192.855	108.842	153.294	223.448
FOXD2	32.9791	-0.507947	0.500063	-1.01576	0.309742	0.772083	38.8788	27.0795	43.6929	41.6168	31.3266	17.1325	38.3234	25.7825
ENSG00000271355	0	NA	NA	NA	NA	NA	0	0	0	0	0	0	0	0
RPL21P24	0	NA	NA	NA	NA	NA	0	0	0	0	0	0	0	0
ATP6V0E1P4	0	NA	NA	NA	NA	NA	0	0	0	0	0	0	0	0
LINC01738	1.62132	0.0202843	1.94599	0.0104237	0.991683	NA	1.62654	1.6161	2.84954	2.03009	0	3.02339	1.82493	0
TRABD2B	44.9105	-1.15823	0.545813	-2.12203	0.0338355	0.259631	61.5465	28.2744	52.2415	89.324	43.0741	10.078	32.8487	41.8965
ENSG00000223814	0	NA	NA	NA	NA	NA	0	0	0	0	0	0	0	0
ENSG00000225028	0.506314	-0.645835	3.77723	-0.170981	0.864239	NA	0.676697	0.335932	0	2.03009	0	1.0078	0	0
LINC02794	0.95791	0.00715781	2.43081	0.00294462	0.997651	NA	0.971579	0.94424	1.89969	1.01505	0	1.0078	1.82493	0
ENSG00000231413	0	NA	NA	NA	NA	NA	0	0	0	0	0	0	0	0
CYP46A4P	0.169174	-0.939868	4.08047	-0.230333	0.817833	NA	0.338348	0	0	1.01505	0	0	0	0
SKINT1L	0.495448	-0.62124	3.45491	-0.179814	0.857299	NA	0.654964	0.335932	0.949846	1.01505	0	1.0078	0	0
ENSG00000279096	0	NA	NA	NA	NA	NA	0	0	0	0	0	0	0	0
ENSG00000223720	0	NA	NA	NA	NA	NA	0	0	0	0	0	0	0	0
SLC5A9	0.810855	-0.320915	3.1175	-0.10294	0.918011	NA	0.949846	0.671864	2.84954	0	0	2.01559	0	0
ENSG00000272491	2.28885	0.0707589	1.62212	0.0436213	0.965206	NA	2.24542	2.33228	3.79938	0	2.93687	3.02339	1.82493	2.14854
ENSG00000279214	0.484411	-0.905075	3.52153	-0.257012	0.79717	NA	0.664667	0.304154	0	1.01505	0.978957	0	0.912463	0
SPATA6	261.623	0.0944025	0.265478	0.355595	0.722144	0.957341	252.73	270.515	257.408	262.897	237.887	272.105	302.025	237.414
PPP1R8P1	1.15172	1.33371	2.50501	0.532417	0.594437	NA	0.978957	1.32449	0	0	2.93687	0	1.82493	2.14854
RNU6-723P	0	NA	NA	NA	NA	NA	0	0	0	0	0	0	0	0
ENSG00000235105	2.31421	-1.38719	1.6399	-0.845899	0.397609	NA	3.30393	1.32449	1.89969	5.07523	2.93687	0	1.82493	2.14854
RNU4-61P	0	NA	NA	NA	NA	NA	0	0	0	0	0	0	0	0
ENSG00000232514	0	NA	NA	NA	NA	NA	0	0	0	0	0	0	0	0
AGBL4	1.15384	-0.297535	2.2765	-0.130699	0.896014	NA	1.33166	0.976018	0.949846	3.04514	0	2.01559	0.912463	0
ENSG00000287661	0	NA	NA	NA	NA	NA	0	0	0	0	0	0	0	0
BEND5	0.685572	-0.904884	3.08411	-0.293402	0.769215	NA	0.654964	0.71618	0.949846	1.01505	0	0	0	2.14854
ENSG00000286597	0	NA	NA	NA	NA	NA	0	0	0	0	0	0	0	0
ENSG00000229846	0.158308	-0.939868	4.08047	-0.230333	0.817833	NA	0.316615	0	0.949846	0	0	0	0	0
AGBL4-AS1	0	NA	NA	NA	NA	NA	0	0	0	0	0	0	0	0
AGBL4-IT1	0	NA	NA	NA	NA	NA	0	0	0	0	0	0	0	0
ENSG00000237478	0	NA	NA	NA	NA	NA	0	0	0	0	0	0	0	0
ZNF859P	0	NA	NA	NA	NA	NA	0	0	0	0	0	0	0	0
ENSG00000279324	0	NA	NA	NA	NA	NA	0	0	0	0	0	0	0	0
MTND2P29	0.179045	0.915204	4.07011	0.22486	0.822088	NA	0	0.35809	0	0	0	0	0	1.07427
ELAVL4	0.152077	0.983685	4.08047	0.241071	0.8095	NA	0	0.304154	0	0	0	0	0.912463	0
ENSG00000230828	0	NA	NA	NA	NA	NA	0	0	0	0	0	0	0	0
ELAVL4-AS1	0	NA	NA	NA	NA	NA	0	0	0	0	0	0	0	0
ENSG00000233407	0	NA	NA	NA	NA	NA	0	0	0	0	0	0	0	0
LINC02808	0.495448	-0.62124	3.45491	-0.179814	0.857299	NA	0.654964	0.335932	0.949846	1.01505	0	1.0078	0	0
ENSG00000284645	0.152077	0.983685	4.08047	0.241071	0.8095	NA	0	0.304154	0	0	0	0	0.912463	0
ENSG00000234080	1.63964	2.04085	2.05189	0.994617	0.319922	NA	0.633231	2.64606	1.89969	0	0	5.03898	1.82493	1.07427
HMGB1P45	0	NA	NA	NA	NA	NA	0	0	0	0	0	0	0	0
FCF1P6	0.985873	-0.726974	2.43251	-0.298857	0.765049	NA	1.33166	0.640086	0.949846	3.04514	0	1.0078	0.912463	0
DMRTA2	0	NA	NA	NA	NA	NA	0	0	0	0	0	0	0	0
ENSG00000284700	0	NA	NA	NA	NA	NA	0	0	0	0	0	0	0	0
FAF1	1.99729	-0.369068	1.89312	-0.194952	0.84543	NA	2.34671	1.64788	0.949846	6.09027	0	4.03118	0.912463	0
FAF1-AS1	0	NA	NA	NA	NA	NA	0	0	0	0	0	0	0	0
RNU6-1026P	0	NA	NA	NA	NA	NA	0	0	0	0	0	0	0	0
PHBP12	0	NA	NA	NA	NA	NA	0	0	0	0	0	0	0	0
MRPS6P2	0	NA	NA	NA	NA	NA	0	0	0	0	0	0	0	0
CDKN2C	0	NA	NA	NA	NA	NA	0	0	0	0	0	0	0	0
MIR4421	0	NA	NA	NA	NA	NA	0	0	0	0	0	0	0	0
MIR6500	0	NA	NA	NA	NA	NA	0	0	0	0	0	0	0	0
C1orf185	0	NA	NA	NA	NA	NA	0	0	0	0	0	0	0	0
CFL1P2	0.152077	0.983685	4.08047	0.241071	0.8095	NA	0	0.304154	0	0	0	0	0.912463	0
LINC01562	2.07968	1.33084	1.90935	0.697013	0.485795	NA	1.00302	3.15634	0	2.03009	0.978957	3.02339	0	6.44562
RNF11	3311.08	-0.330667	0.242332	-1.36452	0.172402	0.613188	3704.22	2917.95	4254.36	3874.43	2983.86	2914.55	2801.26	3038.04
ENSG00000233406	4.26345	-1.40504	1.16811	-1.20283	0.229042	NA	6.19461	2.33228	7.59877	6.09027	4.89479	3.02339	1.82493	2.14854
ENSG00000236434	0	NA	NA	NA	NA	NA	0	0	0	0	0	0	0	0
TTC39A	108.124	-1.19388	0.338944	-3.52235	0.000427735	0.0123955	149.989	66.2601	172.872	139.061	138.033	61.4755	55.6602	81.6445
TTC39A-AS1	0.652373	1.49375	3.14183	0.475441	0.634473	NA	0.338348	0.966399	0	1.01505	0	0	1.82493	1.07427
EPS15	1197.66	-0.198304	0.269401	-0.736093	0.461674	0.87326	1278.93	1116.39	1289.89	1201.81	1345.09	908.024	1433.48	1007.67
ENSG00000232027	0	NA	NA	NA	NA	NA	0	0	0	0	0	0	0	0
RNU6-877P	0	NA	NA	NA	NA	NA	0	0	0	0	0	0	0	0
ENSG00000238140	0	NA	NA	NA	NA	NA	0	0	0	0	0	0	0	0
EPS15-AS1	8.0402	0.610007	0.963937	0.632829	0.526846	0.901701	6.51628	9.56412	5.69907	4.06018	9.78957	16.1247	1.82493	10.7427
RNU6-1281P	0	NA	NA	NA	NA	NA	0	0	0	0	0	0	0	0
CALR4P	5.26271	-2.41179	1.31785	-1.83009	0.0672367	NA	9.20093	1.32449	11.3981	15.2257	0.978957	0	1.82493	2.14854
OSBPL9	1700.22	-0.490866	0.261108	-1.87993	0.060117	0.361474	1979.09	1421.35	2654.82	1734.71	1547.73	1528.83	1713.61	1021.63
GAPDHP51	0	NA	NA	NA	NA	NA	0	0	0	0	0	0	0	0
SLC25A6P3	0	NA	NA	NA	NA	NA	0	0	0	0	0	0	0	0
ENSG00000212624	0	NA	NA	NA	NA	NA	0	0	0	0	0	0	0	0
NRDC	5430.08	0.171174	0.237557	0.72056	0.47118	0.877919	5111.11	5749.06	6174	4659.06	4500.27	5906.69	6176.46	5164.02
ENSG00000266993	1.58336	-0.501718	2.08472	-0.240664	0.809815	NA	1.64595	1.52077	0.949846	2.03009	1.95791	0	4.56231	0
ENSG00000272175	0	NA	NA	NA	NA	NA	0	0	0	0	0	0	0	0
MIR761	0	NA	NA	NA	NA	NA	0	0	0	0	0	0	0	0
TSEN15P2	0	NA	NA	NA	NA	NA	0	0	0	0	0	0	0	0
RAB3B	2528.33	0.826513	0.266866	3.09711	0.00195419	0.0386394	1851.79	3204.87	1477.96	1626.1	2451.31	2598.1	3729.24	3287.27
RNA5SP48	0	NA	NA	NA	NA	NA	0	0	0	0	0	0	0	0
ENSG00000229032	0	NA	NA	NA	NA	NA	0	0	0	0	0	0	0	0
RN7SL290P	0	NA	NA	NA	NA	NA	0	0	0	0	0	0	0	0
TXNDC12	432.325	0.595239	0.286671	2.07639	0.0378582	0.277375	345.029	519.62	362.841	266.957	405.288	589.561	385.972	583.329
ENSG00000285839	0.167966	0.983685	4.08047	0.241071	0.8095	NA	0	0.335932	0	0	0	1.0078	0	0
KTI12	287.788	-0.206555	0.272095	-0.759128	0.447776	0.866035	308.085	267.492	344.794	273.047	306.414	299.315	258.227	244.934
ENSG00000223390	18.3151	-0.4877	0.602721	-0.809163	0.418422	0.848375	21.8416	14.7887	30.3951	24.3611	10.7685	16.1247	16.4243	11.817
TXNDC12-AS1	0	NA	NA	NA	NA	NA	0	0	0	0	0	0	0	0
BTF3L4	1515.76	0.572999	0.262601	2.18201	0.0291084	0.236387	1224.44	1807.08	1576.74	1091.17	1005.39	1843.26	1722.73	1855.26
ZFYVE9	855.539	-0.360132	0.253419	-1.42109	0.15529	0.583195	968.675	742.404	909.952	770.419	1225.65	730.652	744.57	751.989
RN7SL788P	0	NA	NA	NA	NA	NA	0	0	0	0	0	0	0	0
ENSG00000228407	1.16856	0.406647	2.15994	0.188268	0.850667	NA	1.00302	1.33411	0	2.03009	0.978957	2.01559	0.912463	1.07427
ENSG00000223429	0	NA	NA	NA	NA	NA	0	0	0	0	0	0	0	0
PDCL3P6	0	NA	NA	NA	NA	NA	0	0	0	0	0	0	0	0
ENSG00000236004	0	NA	NA	NA	NA	NA	0	0	0	0	0	0	0	0
DNAJC19P7	0	NA	NA	NA	NA	NA	0	0	0	0	0	0	0	0
ANAPC10P1	0	NA	NA	NA	NA	NA	0	0	0	0	0	0	0	0
CC2D1B	3137.12	0.183419	0.230672	0.795148	0.426527	0.85195	2936.71	3337.53	2694.71	2997.43	3117.98	3450.69	2942.69	3619.22
ENSG00000272100	0.641294	1.06876	3.11662	0.342922	0.731657	NA	0.338348	0.94424	0	1.01505	0	1.0078	1.82493	0
ENSG00000287078	33.9109	0.215379	0.490905	0.438738	0.660851	0.944793	31.7809	36.0409	22.7963	30.4514	42.0952	27.2105	46.5356	34.3767
PLA2G12AP1	20.759	0.670478	0.613677	1.09256	0.274588	0.741638	16.1212	25.3969	9.49846	19.2859	19.5791	17.1325	36.4985	22.5597
ORC1	903.151	-0.467692	0.301817	-1.54959	0.121241	0.51926	1073.38	732.917	798.82	808.991	1612.34	793.135	754.607	651.008
PRPF38A	1530.49	-0.00920805	0.229902	-0.040052	0.968052	0.996988	1537.49	1523.49	1678.38	1656.55	1277.54	1538.9	1714.52	1317.06
TUT4	609.376	-0.0222668	0.337651	-0.0659462	0.947421	0.995237	619.312	599.441	459.725	613.087	785.124	363.814	833.991	600.517
ENSG00000272371	0.327482	-1.65908	4.03977	-0.410686	0.681303	NA	0.654964	0	0.949846	1.01505	0	0	0	0
EEF1GP7	0.167966	0.983685	4.08047	0.241071	0.8095	NA	0	0.335932	0	0	0	1.0078	0	0
GPX7	0.327482	-1.65908	4.03977	-0.410686	0.681303	NA	0.654964	0	0.949846	1.01505	0	0	0	0
SHISAL2A	0.485789	-2.0709	3.79933	-0.545071	0.585705	NA	0.971579	0	1.89969	1.01505	0	0	0	0
COA7	705.221	0.133331	0.266998	0.499371	0.617518	0.930147	670.371	740.07	707.635	564.365	739.113	795.151	826.691	598.369
NDUFS5P3	0.158308	-0.939868	4.08047	-0.230333	0.817833	NA	0.316615	0	0.949846	0	0	0	0	0
RN7SL62P	0	NA	NA	NA	NA	NA	0	0	0	0	0	0	0	0
ZYG11B	841.681	-0.650782	0.263107	-2.47345	0.0133816	0.144008	1021.35	662.008	1200.61	895.27	968.189	712.512	784.718	488.793
RNU2-30P	0.310385	0.00514931	4.07718	0.00126296	0.998992	NA	0.316615	0.304154	0.949846	0	0	0	0.912463	0
RPS13P2	21.853	0.0527405	0.611727	0.0862157	0.931295	0.993099	21.4504	22.2555	28.4954	17.2558	18.6002	33.2573	10.9496	22.5597
RNU6-969P	0	NA	NA	NA	NA	NA	0	0	0	0	0	0	0	0
ZYG11A	0	NA	NA	NA	NA	NA	0	0	0	0	0	0	0	0
ENSG00000242391	0	NA	NA	NA	NA	NA	0	0	0	0	0	0	0	0
ECHDC2	27.6945	-1.14802	0.52901	-2.17012	0.0299974	0.240693	38.2836	17.1055	47.4923	49.7372	17.6212	27.2105	15.5119	8.59416
ENSG00000230953	1.65293	0.876511	1.88505	0.464979	0.641947	NA	1.33166	1.97419	0.949846	3.04514	0	3.02339	1.82493	1.07427
ENSG00000231866	0	NA	NA	NA	NA	NA	0	0	0	0	0	0	0	0
SCP2	1297.37	0.0311128	0.29635	0.104987	0.916387	0.991344	1287.21	1307.53	2026.97	1021.14	813.513	1609.45	1452.64	860.491
ENSG00000264834	0	NA	NA	NA	NA	NA	0	0	0	0	0	0	0	0
ENSG00000266188	0	NA	NA	NA	NA	NA	0	0	0	0	0	0	0	0
ENSG00000265815	0	NA	NA	NA	NA	NA	0	0	0	0	0	0	0	0
H3P2	0	NA	NA	NA	NA	NA	0	0	0	0	0	0	0	0
RRAS2P1	2.80641	0.2968	1.45235	0.204358	0.838073	NA	2.56436	3.04846	5.69907	1.01505	0.978957	3.02339	1.82493	4.29708
TUBBP10	0	NA	NA	NA	NA	NA	0	0	0	0	0	0	0	0
PODN	0.826357	0.417144	2.80971	0.148465	0.881976	NA	0.676697	0.976018	0	2.03009	0	2.01559	0.912463	0
ENSG00000232993	0	NA	NA	NA	NA	NA	0	0	0	0	0	0	0	0
HIGD1AP11	0	NA	NA	NA	NA	NA	0	0	0	0	0	0	0	0
SLC1A7	0.158308	-0.939868	4.08047	-0.230333	0.817833	NA	0.316615	0	0.949846	0	0	0	0	0
ENSG00000235563	0	NA	NA	NA	NA	NA	0	0	0	0	0	0	0	0
ENSG00000277397	0	NA	NA	NA	NA	NA	0	0	0	0	0	0	0	0
CPT2	940.517	-0.175102	0.279221	-0.627108	0.530589	0.903045	1008.34	872.692	1084.72	1239.37	700.933	917.094	760.994	939.987
ENSG00000236723	9.25302	-0.282423	0.890303	-0.317221	0.751076	0.96538	9.90249	8.60356	1.89969	11.1655	16.6423	6.04678	3.64985	16.1141
CZIB	1319.33	0.155302	0.252271	0.615615	0.538148	0.90592	1247.06	1391.59	1302.24	1111.47	1327.47	1526.81	1103.17	1544.8
CZIB-DT	2.01751	-0.567721	1.70983	-0.332034	0.739864	NA	2.28888	1.74613	1.89969	2.03009	2.93687	2.01559	0	3.22281
MAGOH	900.913	0.123191	0.24307	0.506811	0.612287	0.928337	863.585	938.242	1025.83	841.472	723.449	1059.19	938.012	817.52
MAGOH-DT	32.0515	-0.601201	0.486515	-1.23573	0.216559	0.682069	37.6178	26.4852	32.2948	35.5266	45.032	19.1481	17.3368	42.9708
LRP8	2623.45	-0.302098	0.285826	-1.05693	0.290543	0.754791	2956.5	2290.4	1991.83	2575.17	4302.52	1734.42	2643.4	2493.38
ENSG00000234578	1.01168	-0.966596	2.4799	-0.389773	0.696705	NA	1.32933	0.694022	0	2.03009	1.95791	1.0078	0	1.07427
ENSG00000228838	0.87934	0.771628	2.99465	0.257669	0.796663	NA	0.326319	1.43236	0	0	0.978957	0	0	4.29708
ENSG00000232762	0	NA	NA	NA	NA	NA	0	0	0	0	0	0	0	0
LRP8-DT	7.25739	-0.250788	0.910828	-0.27534	0.783055	NA	7.78739	6.7274	11.3981	6.09027	5.87374	5.03898	5.47478	9.66843
ENSG00000285954	0.331122	1.79067	4.04742	0.442423	0.658183	NA	0	0.662244	0	0	0	0	0.912463	1.07427
ENSG00000226938	0.169174	-0.939868	4.08047	-0.230333	0.817833	NA	0.338348	0	0	1.01505	0	0	0	0
LINC02812	0.338348	-1.68903	4.03784	-0.4183	0.675728	NA	0.676697	0	0	2.03009	0	0	0	0
SLC25A3P1	0.152077	0.983685	4.08047	0.241071	0.8095	NA	0	0.304154	0	0	0	0	0.912463	0
ENSG00000288527	0	NA	NA	NA	NA	NA	0	0	0	0	0	0	0	0
DMRTB1	0.810469	0.387368	2.82799	0.136976	0.891049	NA	0.676697	0.94424	0	2.03009	0	1.0078	1.82493	0
GLIS1	249.4	-0.551417	0.399831	-1.37912	0.167856	0.605349	296.711	202.089	170.022	456.77	263.339	136.052	286.513	183.7
RNU7-95P	0.152077	0.983685	4.08047	0.241071	0.8095	NA	0	0.304154	0	0	0	0	0.912463	0
NDC1	2043.79	0.296597	0.249846	1.18712	0.235179	0.704656	1836.04	2251.53	2058.32	1458.62	1991.2	2307.85	2245.57	2201.18
ENSG00000201003	0.793633	0.781962	3.19704	0.244589	0.806775	NA	0.978957	0.608308	0	0	2.93687	0	1.82493	0
ENSG00000229687	0.158308	-0.939868	4.08047	-0.230333	0.817833	NA	0.316615	0	0.949846	0	0	0	0	0
YIPF1	1302.26	-0.109831	0.279845	-0.392472	0.69471	0.953567	1354.48	1250.03	1569.15	1319.56	1174.75	1542.94	923.412	1283.75
DIO1	4.68765	0.524809	1.11217	0.471877	0.637015	NA	3.88399	5.49132	6.64892	3.04514	1.95791	5.03898	8.21216	3.22281
HSPB11	1087.91	0.148965	0.277995	0.535854	0.59206	0.923981	1056.87	1118.94	1519.75	1055.65	595.206	1365.56	1104.99	886.273
LRRC42	1288.68	-0.210478	0.235814	-0.892557	0.372094	0.821104	1381.69	1195.66	1430.47	1347.98	1366.62	1241.6	1064.84	1280.53
HNRNPA3P12	2.29105	-0.394087	1.50911	-0.26114	0.793985	NA	2.61753	1.96457	2.84954	3.04514	1.95791	1.0078	2.73739	2.14854
LDLRAD1	0.490425	-0.724488	3.82655	-0.189332	0.849833	NA	0.676697	0.304154	0	2.03009	0	0	0.912463	0
TMEM59	4683.05	0.256414	0.260584	0.983998	0.325116	0.784888	4320.99	5045.12	5605.99	4326.12	3030.85	5997.39	4560.49	4577.47
ENSG00000280378	1.7956	-0.284496	1.78154	-0.159691	0.873124	NA	1.96257	1.62864	1.89969	2.03009	1.95791	0	2.73739	2.14854
TCEANC2	437.348	0.195772	0.249708	0.784004	0.433038	0.855625	407.779	466.917	376.139	424.289	422.909	442.422	478.13	480.199
MIR4781	0	NA	NA	NA	NA	NA	0	0	0	0	0	0	0	0
ENSG00000225183	0	NA	NA	NA	NA	NA	0	0	0	0	0	0	0	0
ENSG00000279049	0.321467	-1.74637	4.04839	-0.431372	0.666198	NA	0.642934	0	0.949846	0	0.978957	0	0	0
ENSG00000256407	0.818123	-3.11382	2.81193	-1.10736	0.268139	NA	1.63625	0	1.89969	2.03009	0.978957	0	0	0
CDCP2	0.169174	-0.939868	4.08047	-0.230333	0.817833	NA	0.338348	0	0	1.01505	0	0	0	0
ENSG00000280425	1.32543	-2.02405	2.41483	-0.838172	0.401934	NA	2.34671	0.304154	0.949846	6.09027	0	0	0.912463	0
CYB5RL	457.942	-0.259636	0.249129	-1.04217	0.297331	0.761306	499.027	416.858	497.719	491.282	508.079	447.461	384.147	418.965
MRPL37	6523.28	0.0168972	0.26921	0.0627658	0.949953	0.995713	6526.66	6519.9	7806.78	6725.69	5047.5	8311.29	5169.1	6079.3
SSBP3	2007.44	-0.388358	0.235635	-1.64813	0.0993255	0.469777	2273.99	1740.9	1871.2	2345.77	2605	1586.27	1593.16	2043.26
SSBP3-AS1	0.969205	-1.02057	2.52881	-0.403579	0.686522	NA	1.27616	0.662244	2.84954	0	0.978957	0	0.912463	1.07427
ENSG00000225632	0	NA	NA	NA	NA	NA	0	0	0	0	0	0	0	0
ENSG00000232245	0	NA	NA	NA	NA	NA	0	0	0	0	0	0	0	0
ENSG00000287582	0	NA	NA	NA	NA	NA	0	0	0	0	0	0	0	0
LINC02784	0.158308	-0.939868	4.08047	-0.230333	0.817833	NA	0.316615	0	0.949846	0	0	0	0	0
ENSG00000237173	0	NA	NA	NA	NA	NA	0	0	0	0	0	0	0	0
HNRNPA1P63	0.158308	-0.939868	4.08047	-0.230333	0.817833	NA	0.316615	0	0.949846	0	0	0	0	0
ACOT11	6.83839	0.0421006	0.98389	0.0427899	0.965869	NA	6.55974	7.11704	3.79938	6.09027	9.78957	10.078	9.12463	2.14854
FAM151A	0	NA	NA	NA	NA	NA	0	0	0	0	0	0	0	0
ENSG00000230728	0	NA	NA	NA	NA	NA	0	0	0	0	0	0	0	0
MROH7	0	NA	NA	NA	NA	NA	0	0	0	0	0	0	0	0
MROH7-TTC4	0	NA	NA	NA	NA	NA	0	0	0	0	0	0	0	0
TTC4	243.661	0.28218	0.295494	0.954941	0.339607	0.796526	226.182	261.139	179.521	158.347	340.677	262.027	228.116	293.276
PARS2	266.207	-0.0290117	0.268828	-0.107919	0.91406	0.990757	268.506	263.908	268.806	282.183	254.529	249.933	246.365	295.424
TTC22	1.12133	-2.26734	2.57804	-0.879483	0.379139	NA	1.93851	0.304154	1.89969	0	3.91583	0	0.912463	0
ENSG00000237453	0	NA	NA	NA	NA	NA	0	0	0	0	0	0	0	0
LEXM	2.27164	0.258526	1.86535	0.138594	0.889771	NA	2.92717	1.6161	0.949846	0	7.83166	3.02339	1.82493	0
DHCR24	5159.35	-0.286117	0.314536	-0.909647	0.363009	0.815138	6057.21	4261.5	7970.16	8225.93	1975.54	5530.78	4136.19	3117.53
ENSG00000287724	1.94199	-4.32223	2.07502	-2.08298	0.0372528	NA	3.88399	0	6.64892	3.04514	1.95791	0	0	0
ENSG00000242396	16.0157	-0.376496	0.723307	-0.520521	0.6027	0.926028	19.6443	12.3872	26.5957	28.4213	3.91583	17.1325	8.21216	11.817
DHCR24-DT	9.1181	-0.724639	0.844842	-0.857721	0.391046	0.83429	11.531	6.70524	10.4483	18.2708	5.87374	6.04678	5.47478	8.59416
ENSG00000284601	0.169174	-0.939868	4.08047	-0.230333	0.817833	NA	0.338348	0	0	1.01505	0	0	0	0
TMEM61	0.335932	1.73838	4.03473	0.430854	0.666575	NA	0	0.671864	0	0	0	2.01559	0	0
ENSG00000233271	0	NA	NA	NA	NA	NA	0	0	0	0	0	0	0	0
BSND	0.995532	-0.0012115	2.6224	-0.000461981	0.999631	NA	1.01505	0.976018	0	3.04514	0	2.01559	0.912463	0
PCSK9	2.92987	-1.19486	1.47274	-0.811321	0.417181	NA	3.93949	1.92026	4.74923	6.09027	0.978957	3.02339	2.73739	0
USP24	2224.75	0.204901	0.281042	0.729076	0.465955	0.875145	2057.2	2392.3	2153.3	1780.39	2237.9	2071.02	3205.48	1900.38
MIR4422HG	0.928352	2.83014	2.96188	0.955521	0.339314	NA	0	1.8567	0	0	0	1.0078	4.56231	0
GYG1P3	0.158308	-0.939868	4.08047	-0.230333	0.817833	NA	0.316615	0	0.949846	0	0	0	0	0
MIR4422	0	NA	NA	NA	NA	NA	0	0	0	0	0	0	0	0
ENSG00000234810	2.79269	-1.55845	1.66519	-0.9359	0.349325	NA	3.90572	1.67966	5.69907	4.06018	1.95791	5.03898	0	0
GOT2P1	0.158308	-0.939868	4.08047	-0.230333	0.817833	NA	0.316615	0	0.949846	0	0	0	0	0
MTCO2P34	0	NA	NA	NA	NA	NA	0	0	0	0	0	0	0	0
RN7SKP291	0	NA	NA	NA	NA	NA	0	0	0	0	0	0	0	0
RNU6-830P	0	NA	NA	NA	NA	NA	0	0	0	0	0	0	0	0
LINC01755	0	NA	NA	NA	NA	NA	0	0	0	0	0	0	0	0
LINC01753	0	NA	NA	NA	NA	NA	0	0	0	0	0	0	0	0
PIGQP1	0	NA	NA	NA	NA	NA	0	0	0	0	0	0	0	0
ENSG00000235612	0	NA	NA	NA	NA	NA	0	0	0	0	0	0	0	0
ENSG00000260971	15.7206	1.58369	0.681411	2.32413	0.0201184	0.186643	8.1502	23.2911	6.64892	5.07523	12.7264	29.2261	19.1617	21.4854
ENSG00000284686	4.38338	1.87462	1.27743	1.46749	0.142242	NA	1.9288	6.83797	2.84954	0	2.93687	4.03118	10.0371	6.44562
RPSAP20	0	NA	NA	NA	NA	NA	0	0	0	0	0	0	0	0
LINC01767	0	NA	NA	NA	NA	NA	0	0	0	0	0	0	0	0
PLPP3	1432.95	0.746933	0.230796	3.23633	0.00121075	0.0272638	1076.77	1789.12	913.752	946.022	1370.54	1624.57	1641.52	2101.27
RPL21P23	0	NA	NA	NA	NA	NA	0	0	0	0	0	0	0	0
RPL23AP85	0	NA	NA	NA	NA	NA	0	0	0	0	0	0	0	0
ENSG00000225475	5.10812	-0.232022	1.03978	-0.223145	0.823423	NA	5.55167	4.66457	6.64892	6.09027	3.91583	6.04678	3.64985	4.29708
PRKAA2	175.773	0.511097	0.3259	1.56827	0.116819	0.509818	144.663	206.884	178.571	107.595	147.823	185.434	253.665	181.552
FYB2	0.799815	0.825546	2.90272	0.284404	0.776101	NA	0.633231	0.966399	1.89969	0	0	0	1.82493	1.07427
ENSG00000229913	0	NA	NA	NA	NA	NA	0	0	0	0	0	0	0	0
C8A	0.310385	0.00514931	4.07718	0.00126296	0.998992	NA	0.316615	0.304154	0.949846	0	0	0	0.912463	0
C8B	0.49424	0.767017	3.8164	0.200979	0.840715	NA	0.316615	0.671864	0.949846	0	0	2.01559	0	0
ENSG00000236341	0	NA	NA	NA	NA	NA	0	0	0	0	0	0	0	0
DAB1	0.158308	-0.939868	4.08047	-0.230333	0.817833	NA	0.316615	0	0.949846	0	0	0	0	0
ENSG00000227935	0	NA	NA	NA	NA	NA	0	0	0	0	0	0	0	0
RPS20P5	0	NA	NA	NA	NA	NA	0	0	0	0	0	0	0	0
DAB1-AS1	0.158308	-0.939868	4.08047	-0.230333	0.817833	NA	0.316615	0	0.949846	0	0	0	0	0
HNRNPA1P6	0.169174	-0.939868	4.08047	-0.230333	0.817833	NA	0.338348	0	0	1.01505	0	0	0	0
RPS26P15	2.50547	0.705061	1.50565	0.468277	0.639587	NA	1.95286	3.05808	2.84954	2.03009	0.978957	5.03898	0.912463	3.22281
ENSG00000235038	0	NA	NA	NA	NA	NA	0	0	0	0	0	0	0	0
ENSG00000230546	0	NA	NA	NA	NA	NA	0	0	0	0	0	0	0	0
ENSG00000233216	0	NA	NA	NA	NA	NA	0	0	0	0	0	0	0	0
OMA1	121.068	-0.591106	0.337372	-1.75209	0.0797582	0.422252	146.703	95.4335	202.317	135.001	102.79	90.7016	108.583	87.0159
ENSG00000286918	1.1635	0.308415	2.47375	0.124675	0.900781	NA	1.01505	1.31195	0	3.04514	0	3.02339	0.912463	0
ENSG00000270209	0	NA	NA	NA	NA	NA	0	0	0	0	0	0	0	0
RN7SL713P	0	NA	NA	NA	NA	NA	0	0	0	0	0	0	0	0
TACSTD2	4.44504	0.52568	1.20971	0.43455	0.663889	NA	3.31596	5.57411	1.89969	6.09027	1.95791	11.0858	4.56231	1.07427
ENSG00000185839	8.46356	0.216568	0.883061	0.245247	0.806265	0.974032	7.80679	9.12032	9.49846	6.09027	7.83166	15.1169	3.64985	8.59416
MYSM1	529.833	0.498547	0.353419	1.41064	0.15835	0.589177	421.203	638.464	546.161	326.845	390.604	558.319	1028.35	328.727
ENSG00000283445	1.10887	1.2889	2.84217	0.453491	0.650195	NA	1.30528	0.912463	0	0	3.91583	0	2.73739	0
JUN	12105.1	0.0532659	0.226873	0.234783	0.814377	0.975794	11867.5	12342.6	10772.2	11480.2	13350	12282	10431.3	14314.7
LINC01135	39.4657	0.268566	0.467298	0.57472	0.56548	0.914397	35.8097	43.1216	24.696	41.6168	41.1162	55.4288	37.411	36.5252
ENSG00000272226	2.71881	3.20472	1.71105	1.87296	0.0610743	NA	0.652638	4.78498	0	0	1.95791	3.02339	2.73739	8.59416
ENSG00000231740	0	NA	NA	NA	NA	NA	0	0	0	0	0	0	0	0
LINC02777	19.6172	0.475853	0.594934	0.799841	0.423803	0.850777	16.6096	22.6248	16.1474	11.1655	22.516	21.1637	27.3739	19.3369
LINC01358	89.5758	0.767884	0.401925	1.91051	0.056067	0.348031	66.6174	112.534	73.1381	39.5868	87.1272	141.091	109.496	87.0159
PHBP3	0	NA	NA	NA	NA	NA	0	0	0	0	0	0	0	0
ENSG00000241042	0.167966	0.983685	4.08047	0.241071	0.8095	NA	0	0.335932	0	0	0	1.0078	0	0
ENSG00000235215	0.338348	-1.68903	4.03784	-0.4183	0.675728	NA	0.676697	0	0	2.03009	0	0	0	0
FGGY-DT	72.5052	-0.371031	0.357453	-1.03799	0.299276	0.762822	81.7289	63.2815	85.4861	86.2788	73.4218	75.5847	58.3976	55.8621
ENSG00000270457	3.35915	-3.27823	1.64231	-1.99611	0.0459219	NA	6.11	0.608308	12.348	3.04514	2.93687	0	1.82493	0
FGGY	364.958	-0.0953322	0.275573	-0.345941	0.729387	0.959075	375.519	354.398	386.587	299.438	440.531	354.744	263.702	444.748
MIR4711	0	NA	NA	NA	NA	NA	0	0	0	0	0	0	0	0
ENSG00000226883	0.152077	0.983685	4.08047	0.241071	0.8095	NA	0	0.304154	0	0	0	0	0.912463	0
HOOK1	0.968776	-0.012148	2.42265	-0.00501434	0.995999	NA	0.993312	0.94424	0.949846	2.03009	0	1.0078	1.82493	0
CYP2J2	5.05423	-0.544373	1.0544	-0.516285	0.605656	NA	5.8877	4.22077	5.69907	6.09027	5.87374	5.03898	5.47478	2.14854
RN7SL475P	0	NA	NA	NA	NA	NA	0	0	0	0	0	0	0	0
C1orf87	0.167966	0.983685	4.08047	0.241071	0.8095	NA	0	0.335932	0	0	0	1.0078	0	0
PGBD4P8	0	NA	NA	NA	NA	NA	0	0	0	0	0	0	0	0
LINC02778	0	NA	NA	NA	NA	NA	0	0	0	0	0	0	0	0
LINC01748	0	NA	NA	NA	NA	NA	0	0	0	0	0	0	0	0
ENSG00000231252	0	NA	NA	NA	NA	NA	0	0	0	0	0	0	0	0
NFIA	45.4811	-0.0547905	0.515385	-0.10631	0.915336	0.991054	45.326	45.6361	40.8434	32.4814	62.6533	56.4366	61.135	19.3369
NFIA-AS2	0.169174	-0.939868	4.08047	-0.230333	0.817833	NA	0.338348	0	0	1.01505	0	0	0	0
NFIA-AS1	0.647786	-2.38881	3.39919	-0.702759	0.482206	NA	1.29557	0	0.949846	0	2.93687	0	0	0
ENSG00000284808	0	NA	NA	NA	NA	NA	0	0	0	0	0	0	0	0
ENSG00000287224	0	NA	NA	NA	NA	NA	0	0	0	0	0	0	0	0
ENSG00000223920	0	NA	NA	NA	NA	NA	0	0	0	0	0	0	0	0
TM2D1	542.8	0.0651651	0.253089	0.257479	0.796809	0.972585	534.205	551.395	642.096	555.23	405.288	580.49	566.639	507.056
PATJ-DT	0	NA	NA	NA	NA	NA	0	0	0	0	0	0	0	0
PATJ	16.9905	-1.87246	0.662279	-2.8273	0.00469426	0.0703839	26.8419	7.1392	34.1944	36.5416	9.78957	9.07016	9.12463	3.22281
RNU6-414P	0	NA	NA	NA	NA	NA	0	0	0	0	0	0	0	0
RNU6-1177P	0	NA	NA	NA	NA	NA	0	0	0	0	0	0	0	0
LAMTOR5P1	0.167966	0.983685	4.08047	0.241071	0.8095	NA	0	0.335932	0	0	0	1.0078	0	0
RN7SL180P	0	NA	NA	NA	NA	NA	0	0	0	0	0	0	0	0
MIR3116-1	0	NA	NA	NA	NA	NA	0	0	0	0	0	0	0	0
MIR3116-2	0	NA	NA	NA	NA	NA	0	0	0	0	0	0	0	0
PIGPP2	0	NA	NA	NA	NA	NA	0	0	0	0	0	0	0	0
RPS15AP7	0	NA	NA	NA	NA	NA	0	0	0	0	0	0	0	0
L1TD1	0	NA	NA	NA	NA	NA	0	0	0	0	0	0	0	0
ENSG00000237227	0	NA	NA	NA	NA	NA	0	0	0	0	0	0	0	0
KANK4	0	NA	NA	NA	NA	NA	0	0	0	0	0	0	0	0
RNU6-371P	0	NA	NA	NA	NA	NA	0	0	0	0	0	0	0	0
USP1	1581.54	0.570504	0.305311	1.8686	0.0616791	0.367071	1252.55	1910.53	1735.37	873.954	1148.32	2125.44	2303.06	1303.09
DOCK7	1525.65	0.445563	0.293441	1.51841	0.128912	0.534867	1274.03	1777.28	1488.41	986.624	1347.04	1794.88	2299.41	1237.56
ENSG00000270549	0	NA	NA	NA	NA	NA	0	0	0	0	0	0	0	0
ANGPTL3	0	NA	NA	NA	NA	NA	0	0	0	0	0	0	0	0
ENSG00000278967	0	NA	NA	NA	NA	NA	0	0	0	0	0	0	0	0
ENSG00000213703	0.316615	-1.62843	4.0418	-0.402898	0.687023	NA	0.633231	0	1.89969	0	0	0	0	0
DOCK7-DT	13.2295	1.25069	0.701229	1.78357	0.0744938	0.405556	7.89605	18.5629	6.64892	11.1655	5.87374	21.1637	17.3368	17.1883
ATG4C	242.141	0.202329	0.351501	0.575614	0.564876	0.914147	219.066	265.216	320.098	147.182	189.918	321.487	324.837	149.324
ENSG00000234318	0.625406	1.03071	3.47431	0.296665	0.766722	NA	0.338348	0.912463	0	1.01505	0	0	2.73739	0
ENSG00000237163	0	NA	NA	NA	NA	NA	0	0	0	0	0	0	0	0
LINC01739	0	NA	NA	NA	NA	NA	0	0	0	0	0	0	0	0
ENSG00000286455	0	NA	NA	NA	NA	NA	0	0	0	0	0	0	0	0
ENSG00000227485	0	NA	NA	NA	NA	NA	0	0	0	0	0	0	0	0
ENSG00000229225	0	NA	NA	NA	NA	NA	0	0	0	0	0	0	0	0
ENSG00000203605	0	NA	NA	NA	NA	NA	0	0	0	0	0	0	0	0
LINC00466	1.47071	-1.83785	2.01675	-0.911295	0.36214	NA	2.27918	0.662244	2.84954	2.03009	1.95791	0	0.912463	1.07427
RNA5SP49	0	NA	NA	NA	NA	NA	0	0	0	0	0	0	0	0
ENSG00000228734	0	NA	NA	NA	NA	NA	0	0	0	0	0	0	0	0
RPSAP65	0	NA	NA	NA	NA	NA	0	0	0	0	0	0	0	0
FOXD3-AS1	1.80201	-0.72338	1.75365	-0.412499	0.679974	NA	2.24774	1.35627	4.74923	1.01505	0.978957	1.0078	0.912463	2.14854
FOXD3	0.663414	0.0589168	3.07312	0.0191716	0.984704	NA	0.654964	0.671864	0.949846	1.01505	0	2.01559	0	0
MIR6068	0	NA	NA	NA	NA	NA	0	0	0	0	0	0	0	0
ENSG00000236674	0	NA	NA	NA	NA	NA	0	0	0	0	0	0	0	0
ALG6	199.033	-0.191476	0.300101	-0.638039	0.523448	0.90082	210.911	187.156	235.562	184.738	212.434	190.473	228.116	142.878
ITGB3BP	627.923	0.367749	0.295257	1.24552	0.21294	0.676716	557.678	698.167	825.416	518.688	328.93	934.227	647.849	512.427
ENSG00000286429	0	NA	NA	NA	NA	NA	0	0	0	0	0	0	0	0
EFCAB7	157.778	-0.322932	0.346715	-0.931404	0.351645	0.806588	174.346	141.21	270.706	130.941	121.391	169.31	165.156	89.1644
RN7SL488P	0	NA	NA	NA	NA	NA	0	0	0	0	0	0	0	0
RNU7-123P	0.158308	-0.939868	4.08047	-0.230333	0.817833	NA	0.316615	0	0.949846	0	0	0	0	0
DLEU2L	14.6119	-0.276275	0.64607	-0.427624	0.668925	0.945573	16.0098	13.214	18.0471	17.2558	12.7264	16.1247	12.7745	10.7427
ENSG00000276884	0	NA	NA	NA	NA	NA	0	0	0	0	0	0	0	0
ENSG00000278287	0	NA	NA	NA	NA	NA	0	0	0	0	0	0	0	0
ENSG00000277565	0	NA	NA	NA	NA	NA	0	0	0	0	0	0	0	0
ENSG00000275823	0	NA	NA	NA	NA	NA	0	0	0	0	0	0	0	0
ENSG00000277689	0	NA	NA	NA	NA	NA	0	0	0	0	0	0	0	0
ENSG00000274199	0	NA	NA	NA	NA	NA	0	0	0	0	0	0	0	0
PGM1	3012.79	-0.173773	0.254676	-0.68233	0.49503	0.888886	3218.47	2807.11	3884.87	3622.7	2147.83	3745.98	2537.56	2137.8
RN7SL130P	3.46343	0.163803	1.23882	0.132225	0.894807	NA	3.26046	3.66639	3.79938	3.04514	2.93687	5.03898	2.73739	3.22281
ROR1	9.74696	-0.901713	0.815877	-1.10521	0.26907	0.735972	12.7128	6.78111	18.9969	15.2257	3.91583	9.07016	9.12463	2.14854
ENSG00000177452	0	NA	NA	NA	NA	NA	0	0	0	0	0	0	0	0
CFL1P3	0	NA	NA	NA	NA	NA	0	0	0	0	0	0	0	0
RNU6-809P	0	NA	NA	NA	NA	NA	0	0	0	0	0	0	0	0
ROR1-AS1	1.63583	0.102828	1.90159	0.054075	0.956875	NA	1.31963	1.95204	0.949846	2.03009	0.978957	4.03118	1.82493	0
ENSG00000284928	0	NA	NA	NA	NA	NA	0	0	0	0	0	0	0	0
UBE2U	0.152077	0.983685	4.08047	0.241071	0.8095	NA	0	0.304154	0	0	0	0	0.912463	0
RNU7-62P	0	NA	NA	NA	NA	NA	0	0	0	0	0	0	0	0
CACHD1	89.4995	0.469264	0.417899	1.12291	0.261474	0.72893	79.7789	99.2201	30.3951	66.993	141.949	63.4911	103.108	131.061
MIR4794	0	NA	NA	NA	NA	NA	0	0	0	0	0	0	0	0
RAVER2	331.071	0.132035	0.289576	0.455961	0.648418	0.940808	316.443	345.698	294.452	274.062	380.814	341.643	409.696	285.756
JAK1	8594.39	0.10156	0.233459	0.435023	0.663546	0.944793	8258.29	8930.49	8046.14	8158.93	8569.79	7360.94	8843.59	10586.9
ENSG00000234784	0	NA	NA	NA	NA	NA	0	0	0	0	0	0	0	0
ENSG00000233877	0	NA	NA	NA	NA	NA	0	0	0	0	0	0	0	0
LINC01359	1.83856	-2.15856	2.11492	-1.02064	0.307426	NA	2.96093	0.71618	0	2.03009	6.8527	0	0	2.14854
SLC2A3P2	0.338348	-1.68903	4.03784	-0.4183	0.675728	NA	0.676697	0	0	2.03009	0	0	0	0
ENSG00000272506	0	NA	NA	NA	NA	NA	0	0	0	0	0	0	0	0
RNU6-1176P	0	NA	NA	NA	NA	NA	0	0	0	0	0	0	0	0
MIR3671	0	NA	NA	NA	NA	NA	0	0	0	0	0	0	0	0
MIR101-1	0	NA	NA	NA	NA	NA	0	0	0	0	0	0	0	0
ENSG00000288804	0.839856	-3.14445	3.09949	-1.01451	0.310341	NA	1.67971	0	0	4.06018	0.978957	0	0	0
ENSG00000235804	0	NA	NA	NA	NA	NA	0	0	0	0	0	0	0	0
MRPS21P1	0	NA	NA	NA	NA	NA	0	0	0	0	0	0	0	0
AK4	730.089	-0.898896	0.254804	-3.52779	0.000419043	0.0122751	950.839	509.338	1268.04	1005.91	578.564	675.223	540.178	312.613
RPS29P7	0	NA	NA	NA	NA	NA	0	0	0	0	0	0	0	0
DNAJC6	723.046	0.143284	0.271886	0.527001	0.598193	0.925462	686.048	760.044	568.008	748.088	742.049	571.42	838.553	870.159
ENSG00000229294	0.152077	0.983685	4.08047	0.241071	0.8095	NA	0	0.304154	0	0	0	0	0.912463	0
COX6CP13	0.478396	-0.146446	3.85898	-0.0379494	0.969728	NA	0.652638	0.304154	0	0	1.95791	0	0.912463	0
RNU2-15P	0	NA	NA	NA	NA	NA	0	0	0	0	0	0	0	0
LEPROT	3172.6	0.677541	0.239665	2.82703	0.00469812	0.0703839	2442.91	3902.28	2653.87	2019.94	2654.93	3632.1	3989.29	4085.45
LEPR	254.805	-0.30119	0.347137	-0.867641	0.385591	0.830115	279.422	230.188	421.732	178.648	237.887	253.965	270.089	166.512
ENSG00000237852	1.99994	0.451195	1.68774	0.267337	0.78921	NA	1.65798	2.3419	0.949846	3.04514	0.978957	5.03898	0.912463	1.07427
ENSG00000224570	0	NA	NA	NA	NA	NA	0	0	0	0	0	0	0	0
ENSG00000285079	0	NA	NA	NA	NA	NA	0	0	0	0	0	0	0	0
RN7SL854P	0	NA	NA	NA	NA	NA	0	0	0	0	0	0	0	0
PDE4B	194.059	-0.200986	0.282497	-0.711462	0.476798	0.880156	207.758	180.359	211.816	173.573	237.887	175.356	166.981	198.74
PDE4B-AS1	0.152077	0.983685	4.08047	0.241071	0.8095	NA	0	0.304154	0	0	0	0	0.912463	0
RNU4-88P	0	NA	NA	NA	NA	NA	0	0	0	0	0	0	0	0
SGIP1	166.409	-0.188356	0.301306	-0.625132	0.531884	0.903664	177.679	155.139	212.765	169.513	150.759	139.076	177.018	149.324
MIR3117	0	NA	NA	NA	NA	NA	0	0	0	0	0	0	0	0
ENSG00000248458	0.489217	0.674243	3.47309	0.194134	0.846071	NA	0.338348	0.640086	0	1.01505	0	1.0078	0.912463	0
DYNLT5	6.92065	-0.399614	0.906922	-0.440627	0.659483	NA	7.88402	5.95728	6.64892	10.1505	6.8527	5.03898	6.38724	6.44562
INSL5	0.152077	0.983685	4.08047	0.241071	0.8095	NA	0	0.304154	0	0	0	0	0.912463	0
DNAI4	56.485	0.498173	0.396623	1.25604	0.209103	0.671114	47.2451	65.725	44.6428	32.4814	64.6112	65.5067	51.0979	80.5703
ENSG00000231080	0	NA	NA	NA	NA	NA	0	0	0	0	0	0	0	0
MIER1	644.215	0.520739	0.303618	1.71511	0.0863248	0.439202	518.786	769.645	663.942	401.958	490.458	789.104	1019.22	500.61
ENSG00000289394	2.57829	-0.766728	1.57897	-0.485587	0.62726	NA	2.90038	2.25619	4.74923	1.01505	2.93687	4.03118	2.73739	0
SLC35D1	1278.62	0.29545	0.267361	1.10506	0.269133	0.735972	1161.35	1395.89	966.943	996.774	1520.32	1395.8	1527.46	1264.42
C1orf141	0.327482	-1.65908	4.03977	-0.410686	0.681303	NA	0.654964	0	0.949846	1.01505	0	0	0	0
ENSG00000252433	0	NA	NA	NA	NA	NA	0	0	0	0	0	0	0	0
ENSG00000275678	0	NA	NA	NA	NA	NA	0	0	0	0	0	0	0	0
IL23R	0.989687	0.0667554	2.62743	0.0254071	0.97973	NA	0.971579	1.0078	1.89969	1.01505	0	3.02339	0	0
RNU6-586P	0	NA	NA	NA	NA	NA	0	0	0	0	0	0	0	0
RNU4ATAC4P	0	NA	NA	NA	NA	NA	0	0	0	0	0	0	0	0
DNAJB6P4	0	NA	NA	NA	NA	NA	0	0	0	0	0	0	0	0
IL12RB2	2.74821	1.39239	1.62486	0.856929	0.391484	NA	1.28819	4.20823	2.84954	1.01505	0	8.06237	4.56231	0
SERBP1	12667.6	0.201787	0.243795	0.82769	0.407846	0.843499	11769.8	13565.4	14545.9	10318.9	10444.5	15048.4	14026.4	11621.5
RNU6-387P	0	NA	NA	NA	NA	NA	0	0	0	0	0	0	0	0
LINC01702	0.320043	1.69395	4.0375	0.419554	0.674811	NA	0	0.640086	0	0	0	1.0078	0.912463	0
RNU6-1031P	0.158308	-0.939868	4.08047	-0.230333	0.817833	NA	0.316615	0	0.949846	0	0	0	0	0
ENSG00000238139	0	NA	NA	NA	NA	NA	0	0	0	0	0	0	0	0
RN7SL392P	0	NA	NA	NA	NA	NA	0	0	0	0	0	0	0	0
HNRNPCP9	0	NA	NA	NA	NA	NA	0	0	0	0	0	0	0	0
GADD45A	2802.5	0.604994	0.228604	2.64647	0.00813376	0.104085	2221.36	3383.64	2011.77	2294	2358.31	3330.77	3097.81	3722.35
GNG12	5550.28	0.260757	0.284851	0.915418	0.359972	0.81167	5079.63	6020.94	5268.79	3562.81	6407.27	6186.86	6809.71	5066.26
RNU7-80P	0	NA	NA	NA	NA	NA	0	0	0	0	0	0	0	0
GNG12-AS1	8.9339	-0.100217	0.851186	-0.117739	0.906275	0.990516	9.09034	8.77746	10.4483	5.07523	11.7475	11.0858	10.9496	4.29708
ENSG00000235055	0	NA	NA	NA	NA	NA	0	0	0	0	0	0	0	0
DIRAS3	298.857	-0.103222	0.40547	-0.254573	0.799053	0.972705	344.746	252.968	551.86	406.018	76.3587	318.463	236.328	204.111
ARL5AP3	0.16316	-0.85607	4.06749	-0.210466	0.833304	NA	0.326319	0	0	0	0.978957	0	0	0
WLS	5280.7	-0.0767044	0.267917	-0.286299	0.774649	0.969007	5567.31	4994.08	6863.59	6740.91	3097.42	5991.35	4680.93	4309.97
CTBP2P8	1.13917	3.56313	2.4887	1.43172	0.152223	NA	0	2.27835	0	0	0	3.02339	2.73739	1.07427
MIR1262	0	NA	NA	NA	NA	NA	0	0	0	0	0	0	0	0
RPS7P4	2.47133	0.878869	1.60077	0.549028	0.582986	NA	1.93851	3.00415	1.89969	0	3.91583	5.03898	1.82493	2.14854
COX6B1P7	0	NA	NA	NA	NA	NA	0	0	0	0	0	0	0	0
ELOCP18	0.16316	-0.85607	4.06749	-0.210466	0.833304	NA	0.326319	0	0	0	0.978957	0	0	0
ENSG00000229440	0	NA	NA	NA	NA	NA	0	0	0	0	0	0	0	0
RPE65	0.676697	-2.41397	3.71876	-0.649133	0.516252	NA	1.35339	0	0	4.06018	0	0	0	0
DEPDC1	817.386	-0.104046	0.316789	-0.328439	0.74258	0.963338	855.462	779.31	1406.72	649.629	510.037	817.322	984.547	536.061
ENSG00000233589	0.152077	0.983685	4.08047	0.241071	0.8095	NA	0	0.304154	0	0	0	0	0.912463	0
DEPDC1-AS1	10.1593	0.807433	0.771817	1.04614	0.295494	0.760074	7.51656	12.8019	9.49846	9.13541	3.91583	16.1247	13.6869	8.59416
TXNP2	0	NA	NA	NA	NA	NA	0	0	0	0	0	0	0	0
ENSG00000285041	0.793587	0.23746	2.69257	0.0881907	0.929725	NA	0.642934	0.94424	0.949846	0	0.978957	1.0078	1.82493	0
ENSG00000285407	0.158308	-0.939868	4.08047	-0.230333	0.817833	NA	0.316615	0	0.949846	0	0	0	0	0
ENSG00000285473	0	NA	NA	NA	NA	NA	0	0	0	0	0	0	0	0
LINC01707	0.316615	-1.62843	4.0418	-0.402898	0.687023	NA	0.633231	0	1.89969	0	0	0	0	0
LINC02791	0	NA	NA	NA	NA	NA	0	0	0	0	0	0	0	0
LINC01758	0.321467	-1.74637	4.04839	-0.431372	0.666198	NA	0.642934	0	0.949846	0	0.978957	0	0	0
ENSG00000287453	0.169174	-0.939868	4.08047	-0.230333	0.817833	NA	0.338348	0	0	1.01505	0	0	0	0
LRRC7	2.7913	0.597161	1.49449	0.399577	0.689468	NA	2.61985	2.96275	3.79938	4.06018	0	2.01559	3.64985	3.22281
SGO1P1	0	NA	NA	NA	NA	NA	0	0	0	0	0	0	0	0
ENSG00000287283	0	NA	NA	NA	NA	NA	0	0	0	0	0	0	0	0
RN7SL538P	0	NA	NA	NA	NA	NA	0	0	0	0	0	0	0	0
PIN1P1	0	NA	NA	NA	NA	NA	0	0	0	0	0	0	0	0
LRRC7-AS1	0	NA	NA	NA	NA	NA	0	0	0	0	0	0	0	0
LRRC40	524.585	0.621793	0.331742	1.87432	0.0608857	0.364924	407.604	641.565	679.14	285.228	258.445	769.956	800.23	354.509
RN7SL242P	0.179045	0.915204	4.07011	0.22486	0.822088	NA	0	0.35809	0	0	0	0	0	1.07427
SRSF11	2587.39	0.0469205	0.281458	0.166706	0.867602	0.986052	2522.87	2651.91	2754.55	2079.83	2734.23	2575.93	3441.81	1937.98
ENSG00000228988	0	NA	NA	NA	NA	NA	0	0	0	0	0	0	0	0
ANKRD13C	1182.59	-0.159283	0.261468	-0.609188	0.5424	0.908092	1231.31	1133.87	1553.95	1128.73	1011.26	1247.65	1423.44	730.504
HHLA3	463.716	-0.612809	0.289456	-2.1171	0.0342512	0.261533	560.916	366.516	334.346	561.32	787.082	263.035	323.012	513.501
HHLA3-AS1	0	NA	NA	NA	NA	NA	0	0	0	0	0	0	0	0
CTH	419.965	1.23264	0.259951	4.7418	2.11825e-06	0.000156695	245.008	594.923	202.317	169.513	363.193	393.04	427.033	964.695
ENSG00000271992	8.60566	1.87694	0.956049	1.96322	0.0496204	0.325515	3.58911	13.6222	4.74923	4.06018	1.95791	4.03118	16.4243	20.4111
CHORDC1P5	0.35809	1.3245	4.04907	0.327113	0.743582	NA	0	0.71618	0	0	0	0	0	2.14854
CASP3P1	0	NA	NA	NA	NA	NA	0	0	0	0	0	0	0	0
LINC01788	0.462462	0.679541	3.91583	0.173537	0.862229	NA	0.316615	0.608308	0.949846	0	0	0	1.82493	0
ENSG00000226208	0	NA	NA	NA	NA	NA	0	0	0	0	0	0	0	0
PTGER3	8.04352	0.903058	0.866485	1.04221	0.297315	0.761306	5.60484	10.4822	3.79938	8.12036	4.89479	10.078	12.7745	8.59416
ENSG00000235782	6.21163	1.19671	1.2761	0.93779	0.348352	NA	3.93989	8.48337	0	2.03009	9.78957	5.03898	0	20.4111
ENSG00000269933	0	NA	NA	NA	NA	NA	0	0	0	0	0	0	0	0
ZRANB2-AS1	0.982445	-2.85659	2.85886	-0.999204	0.317696	NA	1.96489	0	2.84954	3.04514	0	0	0	0
ZRANB2	1759.96	0.305445	0.318949	0.957661	0.338234	0.795184	1590.95	1928.96	1666.03	980.534	2126.29	1884.58	2341.38	1560.91
MIR186	5.78864	-0.700761	1.144	-0.61255	0.540174	NA	6.73858	4.83869	12.348	1.01505	6.8527	7.05457	6.38724	1.07427
ZRANB2-DT	11.6753	-0.258755	0.739817	-0.349755	0.726523	0.958664	12.6624	10.6883	18.0471	10.1505	9.78957	8.06237	10.0371	13.9655
ENSG00000226324	0	NA	NA	NA	NA	NA	0	0	0	0	0	0	0	0
NEGR1	302.82	0.714736	0.325604	2.19511	0.0281557	0.231308	221.161	384.479	303.001	171.543	188.939	442.422	503.679	207.334
ENSG00000231985	0.167966	0.983685	4.08047	0.241071	0.8095	NA	0	0.335932	0	0	0	1.0078	0	0
ENSG00000271618	0	NA	NA	NA	NA	NA	0	0	0	0	0	0	0	0
NEGR1-IT1	0	NA	NA	NA	NA	NA	0	0	0	0	0	0	0	0
GDI2P2	4.07714	0.673764	1.31792	0.511235	0.609187	NA	3.18556	4.96872	7.59877	0	1.95791	6.04678	4.56231	4.29708
ENSG00000286863	2.33855	-0.385322	1.53601	-0.250859	0.801923	NA	2.64897	2.02813	0.949846	4.06018	2.93687	3.02339	0.912463	2.14854
RPL31P12	2.45755	0.872323	1.58618	0.549954	0.582351	NA	1.96489	2.95021	2.84954	3.04514	0	5.03898	2.73739	1.07427
ENSG00000225087	0	NA	NA	NA	NA	NA	0	0	0	0	0	0	0	0
RNU6-1246P	0	NA	NA	NA	NA	NA	0	0	0	0	0	0	0	0
LINC02796	0	NA	NA	NA	NA	NA	0	0	0	0	0	0	0	0
LINC02797	0	NA	NA	NA	NA	NA	0	0	0	0	0	0	0	0
ENSG00000280317	0	NA	NA	NA	NA	NA	0	0	0	0	0	0	0	0
KRT8P21	0	NA	NA	NA	NA	NA	0	0	0	0	0	0	0	0
RN7SKP19	0	NA	NA	NA	NA	NA	0	0	0	0	0	0	0	0
LINC01360	0	NA	NA	NA	NA	NA	0	0	0	0	0	0	0	0
LINC02238	0	NA	NA	NA	NA	NA	0	0	0	0	0	0	0	0
RNA5SP50	0	NA	NA	NA	NA	NA	0	0	0	0	0	0	0	0
[truncated: 58,309 more rows]

## Sheet: common upregulated genes
[Up in U87 siA2]	[Up in A172 siA2]	[Up in U87 siA2] and [Up in A172 siA2]
TNFRSF9	LINC02593	RAB3B
SPSB1	PLEKHN1	SEPTIN10
PIK3CD	DVL1	AOX1
AGTRAP	MEGF6	MARCHF4
TNFRSF1B	TNFRSF25	DNER
STPG1	PER3	PTX3
SESN2	SRM	CLDN1
STK40	EFHD2	LRRC15
ZC3H12A	HSPG2	FGF2
CMPK1	EPHB2	RGMB
PLPP3	MYOM3	INSYN2B
CTH	NIPAL3	NT5E
LRRC8C	CLIC4	SOD2
ZNF697	RSRP1	SERPINE1
CTSS	STMN1	STC1
PRR9	SH3BGRL3	PALM2AKAP2
CHRNB2	HMGN2	PAPSS2
ARHGEF2	SFN	ADAM12	miR589-3p	siA2 infatti sale ADAM12
ENSG00000272405	TRNP1	NAV2
ENSG00000229953	SYTL1	ATL3
SH2D2A	CDCA8	MMP1
TMCO1	PPCS	SLC35F2
VAMP4	EBNA1BP2	DRAM1
RGS16	CDC20	ANKRD13A
LAMC1	KIF2C	DIO2
PTGS2	MOB3C	ADGRE5
KIF21B	GNG12	SMTN
LYPLAL1-DT	DIRAS3	RANGAP1
LYPLAL1-AS1	DEPDC1
PGBD5	ZRANB2
RGS7	ARHGAP29
NLRP3	MTMR11
ODC1	ANP32E
QPCT	ADAMTSL4
PELI1	S100A10
FBXO48	S100A16
GFPT1	SLC27A3
MXD1	TPM3
MTHFD2	ADAM15
CNGA3	KHDC4
UXS1	SMG5
IL1A	IQGAP3
IL1B	PEAR1
IL36G	ENSG00000272668
IL36B	TAGLN2
IL36RN	PEA15
IL1RN	UAP1
PAX8-AS1	TNFSF4
ZEB2	GAS5
GALNT5	LAMC2
GRB14	NMNAT2
CYBRD1	NCF2
ENSG00000283839	NIBAN1
TMEM198	ASPM
SCG2	KIF14
WDFY1	PPFIA4
CCL20	ADORA1
DAW1	ATP2B4
LINC01807	BLACAT1
TRPM8	PLXNA2
IRAK2	NEK2
EAF1	FMN2
RFTN1	ENSG00000226919
ENSG00000229271	CHML
ENSG00000271943	ADI1
ZBTB47	RRM2
CCRL2	HPCAL1
RASSF1	SDC1
ERC2	TP53I3
KBTBD8	CENPO
VGLL3	EFR3B
LINC00973	CLIP4
NFKBIZ	RASGRP3
PLCXD2	FEZ2
PDIA5	CCDC88A
ACP3	AHSA2P
EPHB1	ADD2
RASA2	DYSF
LINC00886	RAB11FIP5
VEPH1	EVA1A
LINC01326	ACTR1B
LINC02015	SH3RF3
ENSG00000225790	MALL
B3GNT5	BUB1
PSMD2	SLC20A1
IGF2BP2	CKAP2L
ATP13A3	RALB
TMEM156	MYO7B
KLHL5	PLEKHB2
ENSG00000250657	LYPD1
SPATA18	PKP4
TMEM165	ITGA6
UBA6-DT	HAGLR
FDCSP	LINC01116
AMTN	ITGAV
SLC4A4	GULP1
CXCL8	SPATS2L
CXCL1	CFLAR
CXCL5	MPP4
CXCL3	EEF1B2
CXCL2	CMKLR2
EREG	FN1
GPAT3	RPL37A
SLC9B2	TMBIM1
ENSG00000288685	TUBA4A
FAM241A	DNAJB2
TNIP3	PTPRN
BBS7	DES
SLC7A11	SERPINE2
TTC29	NGEF
TMEM154	INPP5D
SAP30-DT	COL6A3
TRIML2	OXTR
TRIP13	THUMPD3-AS1
SLC12A7	HRH1
CTNND2	MRPS25
RAI14	ALS2CL
PRLR	MAP4
IL7R	UCN2
ENSG00000286048	COL7A1
CENPK	SLC26A6
MAST4	LAMB2
ARSB	GPX1
LUCAT1	GMPPB
RHOBTB3	MST1R
ENSG00000289260	SEMA3F
KCNN2	SEMA3B
CSF2	MAPKAPK3
SPRY4	FLNB
YIPF5	COL8A1
KCTD16	ABI3BP
CCNG1	ALCAM
STC2	MYH15
TRIM52	CIP2A
PXDC1	PHLDB2
BMP6	CCDC80
TXNDC5	MGLL
ADTRP	MBNL1
RNF144B	SMC4
IER3	KPNA4
MICB	TNIK
GTPBP2	NCEH1
TMEM151B	DGKG
ENSG00000249379	SDHAP4
SCAT8	NSD2
SLC17A5	AFAP1
LINC02535	NCAPG
MFSD4B	PGM2
TUBE1	TLR6
FAM229B	FGF5
TNFAIP3	SPP1
ENSG00000236366	H2AZ1
STXBP5-AS1	CENPE
ULBP1	CCNA2
TSPAN13	ARHGAP10
HDAC9	DCLK2
IL6	GASK1B
IGF2BP3	FSTL5
ENSG00000272768	SLC9A3-AS1
ELN	CMBL
ELN-AS1	MYO10
LAT2	PLCXD3
GSAP	ITGA2
SEMA3C	FST
TFPI2	IL31RA
TFPI2-DT	CCNB1
ENSG00000236453	MAP1B
VGF	TNPO1
SYPL1	LHFPL2
NAMPT	ATG12
DNAJB9	AP3S1
LRRN3	LOX
CPED1	SLC22A4
KDM7A-DT	C5orf15
SLC37A3	KIF20A
ENSG00000217825	PCDH1
POLR3D	NR3C1
SLC39A14	SPINK6
TNFRSF10B	ABLIM3
TCIM	SGCD
CEBPD	PTTG1
ENSG00000289275	HMMR
RP1	SPDL1
TOX	DOCK2
ENSG00000251127	NEURL1B
PKIA	GFPT2
LINC02605	TUBB2A
ENSG00000253214	ENSG00000260604
E2F5	ECI2
ENSG00000253500	DEK
ENSG00000253171	GABBR1
RIPK2	HCG18
TRIQK	DDX39B
HAS2	CLIC1
KCNQ3	TNXB
ST3GAL1	CDKN1A
VLDLR	ENSG00000216775
CD274	DST
PDCD1LG2	KCNQ5
LURAP1L	CD109
SLC24A2	CRYBG1
ACO1	ROS1
PRSS3	EPB41L2
CEMIP2	ADGRG6
ECM2	AKAP12
FGD3	RMND1
SVEP1	EZR
ENSG00000228714	RPS6KA2
TRAF1	MICALL2
MAPKAP1	MAFK
ANGPTL2	TMEM184A
PTGES	LFNG
SURF4	FBXL18
FAM107B	ACTB
DNAJC1	DNAH11
ENKUR	OSBPL3
GPR158	MTURN
MAP3K8	AQP1
ITGB1-DT	ANLN
NAMPTP1	MYO1G
CXCL12	TNS3
SGPL1	KCTD7
PCBD1	NSUN5P1
UNC5B	SMURF1
DDIT4	MYH16
POLR3A	ACHE
STAMBPL1	LRRC17
HTR7	DPY19L2P2
GOLGA7B	PUS7
ENTPD7	CAV2
NFKB2	CAV1
ITPRIP	MET
PNLIPRP3	IMPDH1
ENSG00000277879	FLNC
HMX3	STRIP2
LINC00601	NCAPG2
C10orf90	ZDHHC2
SBF2-AS1	PSD3
AMPD3	FHIP2B
INSC	HR
NAV2-AS6	DOCK5
ENSG00000289526	PBK
LRP4	NRG1
SLC43A3	ENSG00000253746
LPXN	LINC01605
TMEM109	ZNF703
PLAAT3	LETM2
EHD1	ANK1
TSGA10IP	ASPH
YIF1A	MYBL1
TMEM151A	PABPC1
PGM2L1	MROH6
SLCO2B1	NRBP2
GAB2	RECQL4
SMCO4	TLE4
BIRC3	S1PR3
BIRC2	CORO2A
MMP3	SMC2
MMP12	ABCA1
CASP4	PHF19
GUCY1A2	PBX3
ETS1	NIBAN2
JAM3	ENG
GPRC5A	DBH-AS1
ABCC9	SARDH
SLC38A1	MAMDC4
SLC48A1	TRAF2
LMBR1L	SAPCD2
SLC11A2	TUBB4B
LINC02381	PFKP
DDIT3	MANCR
HMGA2	AKR1C1
RAP1B	AKR1C2
SLC35E3	AKR1C3
CPM	LINP1
BEST3	LINC00707
RAB3IP	BEND7
LNCOG	VIM
NAV3	MPP7
SLC6A15	JCAD
DUSP6	ANXA8L1
ATP2B1	ANXA8
ATP2B1-AS1	LNCAROD
LINC02392	HERC4
TMCC3	DDX21
SLC41A2	SRGN
ENSG00000278993	CHST3
SH2B3	CAMK2G
HCAR2	ADK
HCAR3	KCNMA1
ENSG00000278266	ZMIZ1
LINC02376	SNCG
ENSG00000287365	ADIRF-AS1
PCOTH	FAS
MTMR6	KIF20B
DCLK1	CEP55
ACOD1	DNMBP
ANG	SLF2
NFKBIA	SFXN3
GNPNAT1	COL17A1
SAMD4A	RGS10
GCH1	MKI67
SLC35F4	PGGHG
SYNE2	PKP3
PLEK2	EPS8L2
BBOF1	OR51B5
JDP2	DKK3
CEP128	MICAL2
ENSG00000205562	CD44
TDP1	CD82
ENSG00000275198	DDB2
ENSG00000258875	FADS3
FBLN5	RPS6KA4
TMEM251	NEAT1
GON7	ENSG00000260877
SYNE3	CCND1
BDKRB1	NADSYN1
ENSG00000279495	PRSS23
GABRG3-AS1	LAYN
ENSG00000256802	IL18
DISP2	MCAM
CHAC1	THY1
GATM	NECTIN1
ENSG00000259354	TRIM29
HMGN2P46	UBASH3B
AQP9	ROBO4
TPM1	NCAPD2
LARP6	CDCA3
AP3B2	C12orf57
MAN2A2	MFAP5
ALDH1A3	TUBA1B
ABCA3	TUBA1C
USP31	TROAP
ZNF267	FMNL3
GPT2	SMAGP
CES1P1	GALNT6
CES1	SLC4A8
MT1E	SCN8A
MT1M	KRT81
ADGRG1	MMP19
KIFC3	DGKA
ENSG00000287760	MDM2
OSGIN1	LGR5
SLC7A5	ZFC3H1
TAX1BP3	E2F7
TRPV2	ELK3
WSB1	IKBIP
KSR1	C12orf75
EVI2B	CIT
RFFL	HMGB1
SLFN5	MBNL2
CSF3	IPO5
KRT15	ITGBL1
TMEM106A	ARGLU1
NAGS	LINC00431
ENSG00000253102	GAS6-AS1
ERN1	RASA3
SMURF2	DHRS2
PITPNC1	LTB4R
SLC16A6	PYGL
WIPI1	FRMD6
CDR2L	CDKN3
C1QTNF1	LGALS3
RIOK3	DLGAP5
PMAIP1	DPF3
SERPINB4	RBM25
SERPINB2	NRXN3
SERPINB8	CCDC85C
ENSG00000263655	EML1
ARID3A	EIF5
ANGPTL4	CEP170B
ICAM1	ARHGAP11A
ZSWIM4	BUB1B
KLF2	CCDC9B
CEBPG	KNL1
ACP7	CCNB2
POU2F2	PAQR5
ENSG00000269583	KIF23
PINLYP	MAN2C1
RELB	CSPG4
RTN2	FBXO22
ENSG00000269729	LINC01583
CARD8-AS1	ANPEP
PPP1R15A	CIB1
RCN3	WDR90
DNAAF3-AS1	RHBDL1
ZCCHC3	CHTF18
TRIB3	TELO2
DNAAF9	EME2
CHGB	CCNF
BMP2	AMDHD2
SNAP25	IL32
ISM1	ZC3H7A
MMP24	CPPED1
SAMHD1	ARL6IP1
MYBL2	GPRC5B
PI3	PLK1
PREX1	NFATC2IP
PEDS1	ENSG00000238045
PMEPA1	PRRT2
SLCO4A1	GDPD3
STMN3	SHCBP1
LINC01426	ADCY7
CLDN14	MT2A
SERPIND1	NDRG4
XBP1	KIAA0895L
LIF	CENPT
HMOX1	NQO1
MPST	LINC01572
MAFF	CENPN
KDELR3	CDH13
ATF4	COTL1
L3MBTL2-AS1	C16orf74
ADM2	FOXL1
MAPK8IP2	CDK10
P2RY8	RFLNB
AP1S2	SMG6
DYNLT3	CLUH
CHST7	CAMKK1
RP2	P2RX1
SYP	KIF1C
BRWD3	ENSG00000286190
TBC1D8B	NLRP1
IL13RA2	PIMREG
	PITPNM3
	ACADVL
	EIF5A
	CNTROB
	AURKB
	FLII
	SPAG5
	CORO6
	TAF15
	MYO19
	LHX1-DT
	TOP2A
	IGFBP4
	KRT13
	KRT16
	CAVIN1
	PSMC3IP
	FMNL1-DT
	ARHGAP27
	GOSR2
	KPNB1
	OSBPL7
	PNPO
	HOXB5
	HOXB6
	ITGA3
	ENSG00000276851
	SPATA20
	PRR11
	CYB561
	CACNG4
	FDXR
	JPT1
	MYO15B
	ITGB4
	UNC13D
	SPHK1
	BIRC5
	ENGASE
	SLC16A3
	TYMS
	TUBB6
	CDH2
	DSG2
	RAB27B
	MC4R
	SERPINB7
	ATP8B3
	MKNK2
	AMH
	SPPL2B
	LMNB2
	TNFAIP8L1
	DPP9
	PLIN3
	SLC44A2
	TNPO2
	CYP4F3
	CYP4F12
	UCA1
	ARRDC2
	UPF1
	YJEFN3
	LPAR2
	PDCD5
	FXYD5
	C19orf33
	KCNK6
	HNRNPL
	LTBP4
	ETHE1
	PLAUR
	KCNN4
	ALDH16A1
	ATF5
	ZNF83
	LENG8
	TNNT1
	RPL28
	UBE2S
	ZSCAN18
	NOP56
	SLC4A11
	C20orf27
	MAVS
	PRNP
	JAG1
	PYGB
	TPX2
	SOGA1
	TGM2
	PABPC1L
	CSE1L
	AURKA
	LINC01711
	CDH4
	ARFGAP1
	PPDPF
	ARFRP1
	TPD52L2
	URB1
	ETS2
	UBE2G2
	SUMO3
	LINC00205
	MIAT
	OSBP2
	RAC2
	RRP7A
	SHISAL1
	LMF2
	ASMTL-AS1
	SMS
	POLA1
	PLP2
	KIF4A
	PABIR2
	EOLA2-DT
	MAGEA3
	ZNF185
	PLXNB3
	IRAK1
	DNASE1L1
	PLXNA3
