# Supplementary material for: ADAR2 Protein Is Associated with Overall Survival in GBM Patients and Its Decrease Triggers the Anchorage-Independent Cell Growth Signature
Source: Biomolecules. 2022 Aug 19;12(8):1142. doi: 10.3390/biom12081142 (PMC9405742; doi:10.3390/biom12081142)
Supplement: Supplementary file 1 [file biomolecules-12-01142-s001.zip › Table S2 de novo editing (full editing).xlsx]

## Sheet: full_AG_A172
Table S2. RNA editing analysis
Chr	Position	Strand	Gene	Region	Location	ExFun	Gencode annotation	22-4	22-5	18	22-2	# A172 scr	#A172 siA2	mean A172 scr	mean A172 siA2	∆ means	t-test
chr1	928408	+	SAMD11	intronic	ALU			0.2	0		0	2	1	0.1	0	0.1	#DIV/0!
chr1	1092968	-	C1orf159	intronic	ALU			0	0.4		0	2	1	0.2	0	0.2	#DIV/0!
chr1	1092988	-	C1orf159	intronic	ALU			0	0.2		0	2	1	0.1	0	0.1	#DIV/0!
chr1	1092993	-	C1orf159	intronic	ALU			0	0.4		0	2	1	0.2	0	0.2	#DIV/0!
chr1	1096230	-	C1orf159	intronic	ALU			0	0	0	0.2	2	2	0	0.1	-0.1	0.5
chr1	1096367	-	C1orf159	intronic	ALU			0.14	0		0	2	1	0.07	0	0.07	#DIV/0!
chr1	1096884	-	C1orf159	intronic	ALU				0		0.2	1	1	0	0.2	-0.2	#DIV/0!
chr1	1221498	-	SDF4	intronic	ALU				0.8		0	1	1	0.8	0	0.8	#DIV/0!
chr1	1221502	-	SDF4	intronic	ALU			1	0.29		0	2	1	0.645	0	0.645	#DIV/0!
chr1	1269737	-	UBE2J2	intronic	ALU						0.2	0	1	#DIV/0!	0.2	#DIV/0!	#DIV/0!
chr1	1316096	+	INTS11	intronic	ALU			0	0.08	0	0	2	2	0.04	0	0.04	0.5
chr1	1316099	-	INTS11	intronic	ALU			0	0	0	0.07	2	2	0	0.035	-0.035	0.5
chr1	1316139	+	INTS11	intronic	ALU			0	0	0	0.07	2	2	0	0.035	-0.035	0.5
chr1	1316158	-	INTS11	intronic	ALU			0.17	0	0	0	2	2	0.085	0	0.085	0.5
chr1	1316162	+	INTS11	intronic	ALU			0	0	0	0.06	2	2	0	0.03	-0.03	0.5
chr1	1316220	-	INTS11	intronic	ALU			0.12	0	0	0	2	2	0.06	0	0.06	0.5
chr1	1316230	-	INTS11	intronic	ALU			0.12	0.22	0	0.1	2	2	0.17	0.05	0.12	0.231779
chr1	1317048	+	INTS11	intronic	ALU			0.2	0		0	2	1	0.1	0	0.1	#DIV/0!
chr1	1317088	-	INTS11	intronic	ALU				0.25		0.56	1	1	0.25	0.56	-0.31	#DIV/0!
chr1	1317343	-	INTS11	intronic	ALU			0.17	0.29	0	0.22	2	2	0.23	0.11	0.12	0.463524
chr1	1318401	-	ENSG00000240731	ncRNA_intronic	ALU			0.12	0.2	0	0	2	2	0.16	0	0.16	0.155958
chr1	1318423	-	ENSG00000240731	ncRNA_intronic	ALU			0.2	0.29	0.5	0	2	2	0.245	0.25	-0.005	0.987321
chr1	1318490	+	ENSG00000240731	ncRNA_intronic	ALU			0	0		0.17	2	1	0	0.17	-0.17	#DIV/0!
chr1	1318511	-	ENSG00000240731	ncRNA_intronic	ALU			0.2	0		0	2	1	0.1	0	0.1	#DIV/0!
chr1	1403902	-	MRPL20	intronic	ALU			0	0.2		0	2	1	0.1	0	0.1	#DIV/0!
chr1	1404124	-	MRPL20	intronic	ALU			0	0		0.2	2	1	0	0.2	-0.2	#DIV/0!
chr1	1408126	+	MRPL20,MRPL20-DT	upstream	ALU			0			0.2	1	1	0	0.2	-0.2	#DIV/0!
chr1	1408217	+	MRPL20,MRPL20-DT	upstream	ALU			0	0		0.12	2	1	0	0.12	-0.12	#DIV/0!
chr1	1408874	+	MRPL20-DT	upstream	ALU			0.4	0.5		0.33	2	1	0.45	0.33	0.12	#DIV/0!
chr1	1409082	+	MRPL20-DT	upstream	ALU			0	0.33		0	2	1	0.165	0	0.165	#DIV/0!
chr1	1409632	+	MRPL20-DT	ncRNA_exonic	ALU			0	0	0.17	0	2	2	0	0.085	-0.085	0.5
chr1	1409671	+	MRPL20-DT	ncRNA_exonic	ALU			0.2	0.33	0.09	0.2	2	2	0.265	0.145	0.12	0.297264
chr1	1424995	-	TMEM88B	upstream	ALU			0	0		0.2	2	1	0	0.2	-0.2	#DIV/0!
chr1	1478259	+	ATAD3B	intronic	ALU			0.05	0	0	0	2	2	0.025	0	0.025	0.5
chr1	1484310	+	ATAD3B	intronic	ALU			0.5	0.5		0.67	2	1	0.5	0.67	-0.17	#DIV/0!
chr1	1527983	+	ATAD3A	intronic	ALU			0	0	0	0.2	2	2	0	0.1	-0.1	0.5
chr1	1729448	-	ENSG00000268575	ncRNA_intronic	ALU			0.48	0.53	0.57	0.62	2	2	0.505	0.595	-0.09	0.125843
chr1	1729449	-	ENSG00000268575	ncRNA_intronic	ALU			0.02	0.1	0.11	0.06	2	2	0.06	0.085	-0.025	0.657773
chr1	1729518	-	ENSG00000268575	ncRNA_intronic	ALU			0.62	0.72	0.5	0.61	2	2	0.67	0.555	0.115	0.262981
chr1	1729519	-	ENSG00000268575	ncRNA_intronic	ALU			0.89	0.88	0.88	0.85	2	2	0.885	0.865	0.02	0.39587
chr1	1729584	-	ENSG00000268575	ncRNA_intronic	ALU			0.02	0.03	0	0.03	2	2	0.025	0.015	0.01	0.62483
chr1	1729608	-	ENSG00000268575	ncRNA_intronic	ALU			0.05	0.14	0	0.11	2	2	0.095	0.055	0.04	0.63214
chr1	1729613	-	ENSG00000268575	ncRNA_intronic	ALU			0.03	0.04	0	0.1	2	2	0.035	0.05	-0.015	0.814571
chr1	1729651	-	ENSG00000268575	ncRNA_intronic	ALU			0.09	0.12	0.09	0.1	2	2	0.105	0.095	0.01	0.62483
chr1	1729652	-	ENSG00000268575	ncRNA_intronic	ALU			0	0	0	0.03	2	2	0	0.015	-0.015	0.5
chr1	1729660	-	ENSG00000268575	ncRNA_intronic	ALU			0.15	0.16	0	0.19	2	2	0.155	0.095	0.06	0.641309
chr1	1730089	-	ENSG00000268575	ncRNA_intronic	ALU			0	0	0.05	0.03	2	2	0	0.04	-0.04	0.155958
chr1	1731108	-	ENSG00000268575	ncRNA_intronic	ALU			0.25	0.33		0	2	1	0.29	0	0.29	#DIV/0!
chr1	1852583	-	GNB1	intronic	ALU			0	0	0	0.09	2	2	0	0.045	-0.045	0.5
chr1	1852612	-	GNB1	intronic	ALU			0	0	0	0.12	2	2	0	0.06	-0.06	0.5
chr1	2189238	-	FAAP20	intronic	ALU				0.2		0	1	1	0.2	0	0.2	#DIV/0!
chr1	2189246	-	FAAP20	intronic	ALU				0.2		0	1	1	0.2	0	0.2	#DIV/0!
chr1	2192816	-	FAAP20	UTR3	ALU			0	0.14		0	2	1	0.07	0	0.07	#DIV/0!
chr1	3629539	+	TPRG1L	UTR3	ALU			0	0	0	0.01	2	2	0	0.005	-0.005	0.5
chr1	3629692	+	TPRG1L	UTR3	ALU			0.01	0	0	0	2	2	0.005	0	0.005	0.5
chr1	3780703	-	LRRC47	UTR3	ALU			0.02	0	0	0	2	2	0.01	0	0.01	0.5
chr1	3780759	-	LRRC47	UTR3	ALU			0	0	0	0.01	2	2	0	0.005	-0.005	0.5
chr1	3780784	-	LRRC47	UTR3	ALU			0	0	0.02	0	2	2	0	0.01	-0.01	0.5
chr1	3780894	-	LRRC47	UTR3	ALU			0.02	0	0	0	2	2	0.01	0	0.01	0.5
chr1	3785998	-	LRRC47	intronic	ALU			0.27	0		0.2	2	1	0.135	0.2	-0.065	#DIV/0!
chr1	3786129	-	LRRC47	intronic	ALU			0.2	1	1	0.33	2	2	0.6	0.665	-0.065	0.912558
chr1	3786241	-	LRRC47	intronic	ALU			0	0		0.2	2	1	0	0.2	-0.2	#DIV/0!
chr1	3786388	-	LRRC47	intronic	ALU			0.25	0.4		0.2	2	1	0.325	0.2	0.125	#DIV/0!
chr1	3786418	-	LRRC47	intronic	ALU			0	0.33		0	2	1	0.165	0	0.165	#DIV/0!
chr1	3812814	-	CEP104	UTR3	ALU			0.5	0.12		0.29	2	1	0.31	0.29	0.02	#DIV/0!
chr1	3813293	-	CEP104	UTR3	ALU			0.2	0.4	1	0	2	2	0.3	0.5	-0.2	0.758181
chr1	3813348	-	CEP104	UTR3	ALU			0.17	0		0	2	1	0.085	0	0.085	#DIV/0!
chr1	3813836	-	CEP104	UTR3	ALU			0.9	0.89	0.67	0.82	2	2	0.895	0.745	0.15	0.294023
chr1	3889529	-	C1orf174	UTR3	ALU			0.05	0	0	0	2	2	0.025	0	0.025	0.5
chr1	6219754	+	RNF207	UTR3	ALU			0	0	0	0.1	2	2	0	0.05	-0.05	0.5
chr1	6219812	+	RNF207	UTR3	ALU			0.2	0.17	0	0	2	2	0.185	0	0.185	0.0515051
chr1	6219813	+	RNF207	UTR3	ALU			0	0.17	0	0.05	2	2	0.085	0.025	0.06	0.607054
chr1	6219852	+	RNF207	UTR3	ALU			0	0		0.08	2	1	0	0.08	-0.08	#DIV/0!
chr1	6222148	-	ICMT	UTR3	ALU			0.1	0	0	0	2	2	0.05	0	0.05	0.5
chr1	6222164	-	ICMT	UTR3	ALU			0.88	0.55	0.5		2	1	0.715	0.5	0.215	#DIV/0!
chr1	6222177	-	ICMT	UTR3	ALU			0.4	0.22	0	0.07	2	2	0.31	0.035	0.275	0.166801
chr1	6222361	-	ICMT	UTR3	ALU			0	0		0.08	2	1	0	0.08	-0.08	#DIV/0!
chr1	6222427	-	ICMT	UTR3	ALU			0.02	0.02	0	0	2	2	0.02	0	0.02	#DIV/0!
chr1	6222527	-	ICMT	UTR3	NONREP			0.14	0.2	0.16	0.07	2	2	0.17	0.115	0.055	0.429386
chr1	6223200	-	ICMT	UTR3	ALU			0.37	0.36	0	0.41	2	2	0.365	0.205	0.16	0.57806
chr1	6223204	-	ICMT	UTR3	ALU			0.14	0.14	0	0.18	2	2	0.14	0.09	0.05	0.677171
chr1	6223213	-	ICMT	UTR3	ALU			0.12	0.14	0	0	2	2	0.13	0	0.13	0.0488745
chr1	6223219	-	ICMT	UTR3	ALU			0.06	0.06	0	0.05	2	2	0.06	0.025	0.035	0.394863
chr1	6223245	-	ICMT	UTR3	ALU			0.47	0.56	0	0.31	2	2	0.515	0.155	0.36	0.238823
chr1	6223379	-	ICMT	UTR3	ALU			0.5	0.33		0.5	2	1	0.415	0.5	-0.085	#DIV/0!
chr1	6223388	-	ICMT	UTR3	ALU			0.25	0		0	2	1	0.125	0	0.125	#DIV/0!
chr1	6416067	-	HES2	UTR3	ALU			0	0.33		0	2	1	0.165	0	0.165	#DIV/0!
chr1	6522181	-	NOL9	UTR3	ALU			0.08	0	0	0	2	2	0.04	0	0.04	0.5
chr1	6522199	-	NOL9	UTR3	ALU			0.05	0.04	0	0	2	2	0.045	0	0.045	0.0704466
chr1	6522224	-	NOL9	UTR3	ALU			0.05	0	0.1	0	2	2	0.025	0.05	-0.025	0.711723
chr1	6522293	-	NOL9	UTR3	ALU			0.15	0	0	0.05	2	2	0.075	0.025	0.05	0.62483
chr1	6522941	-	NOL9	UTR3	ALU			0.09	0	1	0	2	2	0.045	0.5	-0.455	0.529306
chr1	6523078	-	NOL9	UTR3	ALU			0.11	0.09	0	0	2	2	0.1	0	0.1	0.063451
chr1	6523079	-	NOL9	UTR3	ALU			0	0.18	0	0	2	2	0.09	0	0.09	0.5
chr1	6523156	-	NOL9	UTR3	ALU			0.33	0.1	0	0	2	2	0.215	0	0.215	0.312684
chr1	6523160	-	NOL9	UTR3	ALU			0.17	0	0	0	2	2	0.085	0	0.085	0.5
chr1	6523305	-	NOL9	UTR3	ALU			0.12	0		0	2	1	0.06	0	0.06	#DIV/0!
chr1	6523323	-	NOL9	UTR3	ALU			0.43	0.14		0.09	2	1	0.285	0.09	0.195	#DIV/0!
chr1	6523336	-	NOL9	UTR3	ALU			0.17	0		0	2	1	0.085	0	0.085	#DIV/0!
chr1	6525168	-	NOL9	UTR3	ALU			0.06	0	0	0	2	2	0.03	0	0.03	0.5
chr1	6525175	-	NOL9	UTR3	ALU			0.12	0	0	0	2	2	0.06	0	0.06	0.5
chr1	6525263	-	NOL9	UTR3	ALU			0.1	0	0	0	2	2	0.05	0	0.05	0.5
chr1	6525272	-	NOL9	UTR3	ALU			0.07	0.25	0	0	2	2	0.16	0	0.16	0.326197
chr1	6646990	-	DNAJC11	intronic	ALU			0	1	0.5	0.2	2	2	0.5	0.35	0.15	0.816091
chr1	6647039	-	DNAJC11	intronic	ALU			0.5	0	0	0.17	2	2	0.25	0.085	0.165	0.627958
chr1	6647358	-	DNAJC11	intronic	ALU			0.33	1		0.17	2	1	0.665	0.17	0.495	#DIV/0!
chr1	6647372	-	DNAJC11	intronic	ALU			0.2	0		0	2	1	0.1	0	0.1	#DIV/0!
chr1	6649137	-	DNAJC11	intronic	ALU			0	0.5		0.12	2	1	0.25	0.12	0.13	#DIV/0!
chr1	6650400	-	DNAJC11	intronic	ALU			0.33	0	0	0	2	2	0.165	0	0.165	0.5
chr1	7772633	+	VAMP3	intronic	ALU			0.12	0		0	2	1	0.06	0	0.06	#DIV/0!
chr1	7772639	+	VAMP3	intronic	ALU			0.17	0	0	0	2	2	0.085	0	0.085	0.5
chr1	9100841	-	GPR157	UTR3	ALU			0	0	0.5	0.2	2	2	0	0.35	-0.35	0.257762
chr1	9100930	-	GPR157	UTR3	ALU			0.14	0.2		0.29	2	1	0.17	0.29	-0.12	#DIV/0!
chr1	9103260	-	GPR157	UTR3	ALU			0.33	0.17	0	0.33	2	2	0.25	0.165	0.085	0.703151
chr1	9103272	-	GPR157	UTR3	ALU			0	0.14	0	0	2	2	0.07	0	0.07	0.5
chr1	9103275	-	GPR157	UTR3	ALU			0	0.43	0	0	2	2	0.215	0	0.215	0.5
chr1	9265677	+	H6PD	UTR3	ALU			0.07	0	0	0	2	2	0.035	0	0.035	0.5
chr1	9265679	+	H6PD	UTR3	ALU			0.14	0	0	0	2	2	0.07	0	0.07	0.5
chr1	9265684	+	H6PD	UTR3	ALU			0.08	0	0.25	0	2	2	0.04	0.125	-0.085	0.618667
chr1	9265729	+	H6PD	UTR3	ALU			0	0	0	0.09	2	2	0	0.045	-0.045	0.5
chr1	9266895	+	H6PD	UTR3	ALU			0.19	0.2		0.13	2	1	0.195	0.13	0.065	#DIV/0!
chr1	9266898	+	H6PD	UTR3	ALU			0.41	0.42		0.45	2	1	0.415	0.45	-0.035	#DIV/0!
chr1	9266900	+	H6PD	UTR3	ALU			0.11	0.06		0	2	1	0.085	0	0.085	#DIV/0!
chr1	9266901	+	H6PD	UTR3	ALU			0.26	0.17		0.36	2	1	0.215	0.36	-0.145	#DIV/0!
chr1	9266924	+	H6PD	UTR3	ALU			0.1	0		0.07	2	1	0.05	0.07	-0.02	#DIV/0!
chr1	9266938	+	H6PD	UTR3	ALU			0.04	0.17		0.14	2	1	0.105	0.14	-0.035	#DIV/0!
chr1	9266960	+	H6PD	UTR3	ALU			0	0	0	0.06	2	2	0	0.03	-0.03	0.5
chr1	9267082	+	H6PD	UTR3	ALU			0	0	0	0.04	2	2	0	0.02	-0.02	0.5
chr1	9267094	+	H6PD	UTR3	ALU			0	0.12	0	0.04	2	2	0.06	0.02	0.04	0.62483
chr1	9267988	+	H6PD	UTR3	ALU			0.31	0.2	0.14	0.5	2	2	0.255	0.32	-0.065	0.781052
chr1	9267993	+	H6PD	UTR3	ALU			0	0.25	0.12	0	2	2	0.125	0.06	0.065	0.700432
chr1	9268015	+	H6PD	UTR3	ALU			0	0.2	0.12	0	2	2	0.1	0.06	0.04	0.770513
chr1	9268043	+	H6PD	UTR3	ALU			0.25	0.6	0.83	0	2	2	0.425	0.415	0.01	0.985117
chr1	9268044	+	H6PD	UTR3	ALU			0.14	0.2	0.2	0	2	2	0.17	0.1	0.07	0.609653
chr1	9268061	+	H6PD	UTR3	ALU			0.5	0.45	0	0.33	2	2	0.475	0.165	0.31	0.30596
chr1	9268096	+	H6PD	UTR3	ALU			0.07	0	0	0	2	2	0.035	0	0.035	0.5
chr1	9268128	+	H6PD	UTR3	ALU			0	0.06	0	0	2	2	0.03	0	0.03	0.5
chr1	9268148	+	H6PD	UTR3	ALU			0	0.05	0	0	2	2	0.025	0	0.025	0.5
chr1	9268154	+	H6PD	UTR3	ALU			0.27	0.21	0	0.29	2	2	0.24	0.145	0.095	0.629877
chr1	9268159	+	H6PD	UTR3	ALU			0	0	0	0.06	2	2	0	0.03	-0.03	0.5
chr1	9268164	+	H6PD	UTR3	ALU			0.33	0.19	0.4	0.29	2	2	0.26	0.345	-0.085	0.445229
chr1	9268180	+	H6PD	UTR3	ALU			0.08	0	0	0	2	2	0.04	0	0.04	0.5
chr1	9268183	+	H6PD	UTR3	ALU			0.73	0.73	0.8	0.56	2	2	0.73	0.68	0.05	0.748668
chr1	9268184	+	H6PD	UTR3	ALU			0.45	0.69	0.8	0.31	2	2	0.57	0.555	0.015	0.962733
chr1	9268196	+	H6PD	UTR3	ALU			0.18	0	0.11	0.19	2	2	0.09	0.15	-0.06	0.627254
chr1	9271059	+	H6PD	UTR3	ALU			0	0.03	0.14	0.05	2	2	0.015	0.095	-0.08	0.305887
chr1	9584876	+	SLC25A33	UTR3	ALU			0.17	0	0	0	2	2	0.085	0	0.085	0.5
chr1	9584907	+	SLC25A33	UTR3	ALU			0.12	0	0.14		2	1	0.06	0.14	-0.08	#DIV/0!
chr1	9927378	-	LZIC	UTR3	ALU			0	0.12	0.08	0.05	2	2	0.06	0.065	-0.005	0.947507
chr1	9927385	-	LZIC	UTR3	ALU			0.08	0.07	0.2	0	2	2	0.075	0.1	-0.025	0.844071
chr1	9927412	-	LZIC	UTR3	ALU			0.06	0.25	0.43	0.13	2	2	0.155	0.28	-0.125	0.565648
chr1	9927422	-	LZIC	UTR3	ALU			0	0	0.2	0	2	2	0	0.1	-0.1	0.5
chr1	9927426	-	LZIC	UTR3	ALU			0.2	0.07	0.33	0.36	2	2	0.135	0.345	-0.21	0.17624
chr1	9927430	-	LZIC	UTR3	ALU			0.08	0	0	0.11	2	2	0.04	0.055	-0.015	0.847599
chr1	9927462	-	LZIC	UTR3	ALU			0.25	0	0.17	0	2	2	0.125	0.085	0.04	0.81899
chr1	9927466	-	LZIC	UTR3	ALU			0.2	0.11	0	0.33	2	2	0.155	0.165	-0.01	0.961858
chr1	9927515	-	LZIC	UTR3	ALU			0	0	0	0.3	2	2	0	0.15	-0.15	0.5
chr1	9927518	-	LZIC	UTR3	ALU			0.11	0	0	0.09	2	2	0.055	0.045	0.01	0.901431
chr1	9927553	-	LZIC	UTR3	ALU			0.17	0	0	0	2	2	0.085	0	0.085	0.5
chr1	9927557	-	LZIC	UTR3	ALU			0	0.11	0	0	2	2	0.055	0	0.055	0.5
chr1	9927573	-	LZIC	UTR3	ALU			0	0.3	0	0.25	2	2	0.15	0.125	0.025	0.910169
chr1	9927582	-	LZIC	UTR3	ALU			0.25	0	0	0.25	2	2	0.125	0.125	0	1
chr1	9927878	-	LZIC	UTR3	ALU			0.33	0.36		0	2	1	0.345	0	0.345	#DIV/0!
chr1	9927932	-	LZIC	UTR3	ALU			0	0	0	0.11	2	2	0	0.055	-0.055	0.5
chr1	9927940	-	LZIC	UTR3	ALU			0	0	0	0.08	2	2	0	0.04	-0.04	0.5
chr1	9927945	-	LZIC	UTR3	ALU			0	0	0	0.09	2	2	0	0.045	-0.045	0.5
chr1	9928037	-	LZIC	UTR3	ALU			0.07	0	0	0	2	2	0.035	0	0.035	0.5
chr1	9928633	-	LZIC	UTR3	ALU			0.13	0.27	0	0.3	2	2	0.2	0.15	0.05	0.800976
chr1	9928634	-	LZIC	UTR3	ALU			0.2	0.27	0	0.1	2	2	0.235	0.05	0.185	0.107182
chr1	9928655	-	LZIC	UTR3	ALU			0	0	0	0.07	2	2	0	0.035	-0.035	0.5
chr1	9928660	-	LZIC	UTR3	ALU			0	0.25	0	0	2	2	0.125	0	0.125	0.5
chr1	9928691	-	LZIC	UTR3	ALU			0.2	0.2	0.33	0.2	2	2	0.2	0.265	-0.065	0.5
chr1	9928706	-	LZIC	UTR3	ALU			0.14	0	0.5	0	2	2	0.07	0.25	-0.18	0.600912
chr1	9928793	-	LZIC	UTR3	ALU			0.14	0.11	0.25	0.25	2	2	0.125	0.25	-0.125	0.0760308
chr1	9982879	+	NMNAT1	UTR3	ALU			0	0	0	0.12	2	2	0	0.06	-0.06	0.5
chr1	9983300	+	ENSG00000241326	ncRNA_intronic	ALU			0.43	0.75	0	0	2	2	0.59	0	0.59	0.168588
chr1	9983305	+	ENSG00000241326	ncRNA_intronic	ALU			0.33	0.75	0	0	2	2	0.54	0	0.54	0.236117
chr1	9984321	+	ENSG00000241326	ncRNA_exonic	ALU			0	0.4	0	0	2	2	0.2	0	0.2	0.5
chr1	10306514	+	RN7SL731P	ncRNA_exonic	REP			0	0	0	0.21	2	2	0	0.105	-0.105	0.5
chr1	10377684	+	KIF1B	UTR3	ALU			0.09	0	0	0	2	2	0.045	0	0.045	0.5
chr1	10380693	+	KIF1B	UTR3	ALU			0.06	0	0	0	2	2	0.03	0	0.03	0.5
chr1	10457219	-	DFFA	UTR3	ALU			0.3	0.33	0	0.19	2	2	0.315	0.095	0.22	0.25282
chr1	10457249	-	DFFA	UTR3	ALU			0.03	0.11	0	0.03	2	2	0.07	0.015	0.055	0.383549
chr1	10457256	-	DFFA	UTR3	ALU			0.1	0.19	0.06	0.1	2	2	0.145	0.08	0.065	0.364118
chr1	10457257	-	DFFA	UTR3	ALU			0.25	0.11	0.17	0.05	2	2	0.18	0.11	0.07	0.528587
chr1	10457278	-	DFFA	UTR3	ALU			0.07	0.1	0	0	2	2	0.085	0	0.085	0.1112
chr1	10457279	-	DFFA	UTR3	ALU			0	0	0.05	0	2	2	0	0.025	-0.025	0.5
chr1	10457305	-	DFFA	UTR3	ALU			0	0.08	0.05	0	2	2	0.04	0.025	0.015	0.785607
chr1	10457346	-	DFFA	UTR3	ALU			0.07	0	0.05	0.05	2	2	0.035	0.05	-0.015	0.742238
chr1	10457406	-	DFFA	UTR3	ALU			0.07	0	0	0	2	2	0.035	0	0.035	0.5
chr1	10457428	-	DFFA	UTR3	ALU			0.09	0.1	0	0.27	2	2	0.095	0.135	-0.04	0.816633
chr1	10457634	-	DFFA	UTR3	ALU			0.14	0.17	0.2	0.17	2	2	0.155	0.185	-0.03	0.292893
chr1	10457928	-	DFFA	UTR3	ALU			0	0	0	0.03	2	2	0	0.015	-0.015	0.5
chr1	10457941	-	DFFA	UTR3	ALU			0.1	0.03	0.04	0.03	2	2	0.065	0.035	0.03	0.547512
chr1	10457963	-	DFFA	UTR3	ALU			0.03	0	0.03	0	2	2	0.015	0.015	0	1
chr1	10457993	-	DFFA	UTR3	ALU			0.03	0	0.03	0	2	2	0.015	0.015	0	1
chr1	10457995	-	DFFA	UTR3	ALU			0.03	0.07	0.02	0.12	2	2	0.05	0.07	-0.02	0.761404
chr1	10458631	-	ENSG00000203469	ncRNA_exonic	ALU			0	0.1		0.33	2	1	0.05	0.33	-0.28	#DIV/0!
chr1	10458677	-	ENSG00000203469	ncRNA_exonic	ALU			0.12	0	0.11	0.1	2	2	0.06	0.105	-0.045	0.589999
chr1	10458801	-	ENSG00000203469	ncRNA_intronic	ALU			0.08	0		0	2	1	0.04	0	0.04	#DIV/0!
chr1	10458918	-	ENSG00000203469	ncRNA_intronic	ALU			0	0	0	0.04	2	2	0	0.02	-0.02	0.5
chr1	10458945	-	ENSG00000203469	ncRNA_intronic	ALU			0.09	0.1	0	0	2	2	0.095	0	0.095	0.0334754
chr1	10458950	-	ENSG00000203469	ncRNA_intronic	ALU			0	0	0	0.05	2	2	0	0.025	-0.025	0.5
chr1	10458974	-	ENSG00000203469	ncRNA_intronic	ALU			0.09	0.05	0	0	2	2	0.07	0	0.07	0.177171
chr1	10458991	-	ENSG00000203469	ncRNA_intronic	ALU			0	0.07	0.12	0.07	2	2	0.035	0.095	-0.06	0.309619
chr1	10459007	-	ENSG00000203469	ncRNA_intronic	ALU			0.33	0.43	0.12	0.17	2	2	0.38	0.145	0.235	0.0863457
chr1	10459127	-	ENSG00000203469	ncRNA_exonic	ALU			0	0.11	0	0	2	2	0.055	0	0.055	0.5
chr1	10459133	-	ENSG00000203469	ncRNA_exonic	ALU			0	0.11	0.2	0	2	2	0.055	0.1	-0.045	0.740711
chr1	10459779	-	DFFA	UTR3	ALU			0	0	0.03	0	2	2	0	0.015	-0.015	0.5
chr1	10459799	-	DFFA	UTR3	ALU			0	0	0.03	0	2	2	0	0.015	-0.015	0.5
chr1	10459807	-	DFFA	UTR3	ALU			0	0	0.03	0	2	2	0	0.015	-0.015	0.5
chr1	10459817	-	DFFA	UTR3	ALU			0	0.11	0	0	2	2	0.055	0	0.055	0.5
chr1	10459820	-	DFFA	UTR3	ALU			0	0.08	0.04	0	2	2	0.04	0.02	0.02	0.711723
chr1	10459843	-	DFFA	UTR3	ALU			0.05	0	0	0.07	2	2	0.025	0.035	-0.01	0.839765
chr1	10459852	-	DFFA	UTR3	ALU			0.12	0	0.05	0.07	2	2	0.06	0.06	0	1
chr1	10459875	-	DFFA	UTR3	ALU			0.06	0	0.17	0.33	2	2	0.03	0.25	-0.22	0.19011
chr1	10459988	-	DFFA	UTR3	ALU			0.11	0	0	0	2	2	0.055	0	0.055	0.5
chr1	10460121	-	DFFA	UTR3	ALU			0.22	0	0	0.33	2	2	0.11	0.165	-0.055	0.810892
chr1	10460239	-	DFFA	UTR3	ALU			0	0.25	0.5	0.44	2	2	0.125	0.47	-0.345	0.205843
chr1	10460366	-	DFFA	UTR3	ALU			0	0	0.09	0	2	2	0	0.045	-0.045	0.5
chr1	10460461	-	DFFA	UTR3	ALU			0.08	0	0	0	2	2	0.04	0	0.04	0.5
chr1	10460466	-	DFFA	UTR3	ALU			0.05	0	0	0.09	2	2	0.025	0.045	-0.02	0.743989
chr1	10460495	-	DFFA	UTR3	ALU			0.04	0	0	0	2	2	0.02	0	0.02	0.5
chr1	10460612	-	DFFA	UTR3	ALU			0	0.07	0.33	0.09	2	2	0.035	0.21	-0.175	0.36953
chr1	10460668	-	DFFA	UTR3	ALU			0.12	0.33	0	0.29	2	2	0.225	0.145	0.08	0.702407
chr1	10460710	-	DFFA	UTR3	ALU			0.08	0	0	0	2	2	0.04	0	0.04	0.5
chr1	10460713	-	DFFA	UTR3	ALU			0.07	0	0	0	2	2	0.035	0	0.035	0.5
chr1	10461037	-	DFFA	UTR3	ALU			0.12	0	0.17	0	2	2	0.06	0.085	-0.025	0.834683
chr1	10461085	-	DFFA	UTR3	ALU			0	0	0.17	0	2	2	0	0.085	-0.085	0.5
chr1	10461197	-	DFFA	UTR3	ALU			0.1	0.27	0	0	2	2	0.185	0	0.185	0.274187
chr1	10461983	-	DFFA	intronic	ALU			0	0		0.11	2	1	0	0.11	-0.11	#DIV/0!
chr1	10461993	-	DFFA	intronic	ALU			0	0	0	0.12	2	2	0	0.06	-0.06	0.5
chr1	10462131	-	DFFA	intronic	ALU			0.08	0	0	0	2	2	0.04	0	0.04	0.5
chr1	10462399	-	DFFA	intronic	ALU			0	0	0	0.08	2	2	0	0.04	-0.04	0.5
chr1	10462414	-	DFFA	intronic	ALU			0	0	0	0.09	2	2	0	0.045	-0.045	0.5
chr1	11020871	+	TARDBP	intronic	ALU			0	0	0	0.17	2	2	0	0.085	-0.085	0.5
chr1	11021667	+	TARDBP	intronic	ALU			0	0		0.1	2	1	0	0.1	-0.1	#DIV/0!
chr1	11021734	+	TARDBP	intronic	ALU			0.4	0.2		0.17	2	1	0.3	0.17	0.13	#DIV/0!
chr1	11021885	+	TARDBP	intronic	ALU			1	1	0.25	0.33	2	2	1	0.29	0.71	0.035828
chr1	11028205	+	MASP2,TARDBP	intronic	ALU			0.22	0.5	0	0	2	2	0.36	0	0.36	0.236117
chr1	11029716	+	TARDBP	UTR3	ALU			0	0.08		0.14	2	1	0.04	0.14	-0.1	#DIV/0!
chr1	11029721	+	TARDBP	UTR3	ALU			0	0		0.14	2	1	0	0.14	-0.14	#DIV/0!
chr1	11029756	+	TARDBP	UTR3	ALU			0.1	0.25		0.75	2	1	0.175	0.75	-0.575	#DIV/0!
chr1	11078025	-	EXOSC10	intronic	ALU			0.2	1		0	2	1	0.6	0	0.6	#DIV/0!
chr1	11078038	-	EXOSC10	intronic	ALU			0.2	0.5		0.2	2	1	0.35	0.2	0.15	#DIV/0!
chr1	11721908	+	DRAXIN	UTR3	ALU			0	0	0.2	0.17	2	2	0	0.185	-0.185	0.0515051
chr1	11721921	+	DRAXIN	UTR3	ALU			0	0	0.2	0	2	2	0	0.1	-0.1	0.5
chr1	11722896	+	DRAXIN	UTR3	ALU			0	0	0.12	0.67	2	2	0	0.395	-0.395	0.387175
chr1	11722920	+	DRAXIN	UTR3	ALU			0	0	0.08	0.25	2	2	0	0.165	-0.165	0.302837
chr1	11722927	+	DRAXIN	UTR3	ALU			0	0.25	0.14	0.2	2	2	0.125	0.17	-0.045	0.780847
chr1	11722930	+	DRAXIN	UTR3	ALU			0	0	0.07	0	2	2	0	0.035	-0.035	0.5
chr1	11722944	+	DRAXIN	UTR3	ALU			0	0.25	0.23	0.17	2	2	0.125	0.2	-0.075	0.655465
chr1	11722956	+	DRAXIN	UTR3	ALU			0.17	0	0.4	0.14	2	2	0.085	0.27	-0.185	0.372076
chr1	11722984	+	DRAXIN	UTR3	ALU			0	0	0.14	0	2	2	0	0.07	-0.07	0.5
chr1	11723487	+	DRAXIN	UTR3	ALU			0	0	0.14	0	2	2	0	0.07	-0.07	0.5
chr1	11723697	+	DRAXIN	UTR3	ALU			0	0		0.09	2	1	0	0.09	-0.09	#DIV/0!
chr1	11723732	+	DRAXIN	UTR3	ALU			0	0	0	0.14	2	2	0	0.07	-0.07	0.5
chr1	11723739	+	DRAXIN	UTR3	ALU			0	0	0	0.1	2	2	0	0.05	-0.05	0.5
chr1	11723767	+	DRAXIN	UTR3	ALU				0	0	0.11	1	2	0	0.055	-0.055	#DIV/0!
chr1	11723855	+	DRAXIN	UTR3	ALU			0	1	0	0.1	2	2	0.5	0.05	0.45	0.532678
chr1	11725125	+	DRAXIN	UTR3	ALU			0	0.33	0.22	0.17	2	2	0.165	0.195	-0.03	0.88577
chr1	11725130	+	DRAXIN	UTR3	ALU			0	0	0.06	0	2	2	0	0.03	-0.03	0.5
chr1	11725134	+	DRAXIN	UTR3	ALU			0.2	0.14	0.25	0.12	2	2	0.17	0.185	-0.015	0.86028
chr1	11725169	+	DRAXIN	UTR3	ALU			0.14	0.09	0.17	0	2	2	0.115	0.085	0.03	0.785506
chr1	11725242	+	DRAXIN	UTR3	ALU			0.8	0.89	0.5	0.45	2	2	0.845	0.475	0.37	0.0349997
chr1	11725257	+	DRAXIN	UTR3	ALU			0	0	0	0.05	2	2	0	0.025	-0.025	0.5
chr1	11725273	+	DRAXIN	UTR3	ALU			0	0.15	0.25	0.12	2	2	0.075	0.185	-0.11	0.385128
chr1	11725291	+	DRAXIN	UTR3	ALU			0	0	0.08	0	2	2	0	0.04	-0.04	0.5
chr1	11975657	+	PLOD1	downstream	ALU			0.33	1	0.2	0	2	2	0.665	0.1	0.565	0.324437
chr1	11975705	+	PLOD1	downstream	ALU			0	0	0	0.38	2	2	0	0.19	-0.19	0.5
chr1	11975706	+	PLOD1	downstream	ALU			0.2	0	0	0.29	2	2	0.1	0.145	-0.045	0.82485
chr1	11975726	+	PLOD1	downstream	ALU			0.33	0.33		0.5	2	1	0.33	0.5	-0.17	#DIV/0!
chr1	11975729	+	PLOD1	downstream	ALU			0.33	0.33		0.09	2	1	0.33	0.09	0.24	#DIV/0!
chr1	11975743	+	PLOD1	downstream	ALU			0	0.25		0.09	2	1	0.125	0.09	0.035	#DIV/0!
chr1	11975755	+	PLOD1	downstream	ALU			0	0.25	0	0.25	2	2	0.125	0.125	0	1
chr1	11975765	+	PLOD1	downstream	ALU			0.2	0.25	0	0	2	2	0.225	0	0.225	0.0704466
chr1	11975862	+	PLOD1	downstream	ALU			0	0.14	0	0	2	2	0.07	0	0.07	0.5
chr1	15491501	-	CASP9	UTR3	ALU			0.12	0	0	0	2	2	0.06	0	0.06	0.5
chr1	15491513	-	CASP9	UTR3	ALU			0.33	0	0		2	1	0.165	0	0.165	#DIV/0!
chr1	15569696	+	DNAJC16	UTR3	ALU			0	0	0	0.11	2	2	0	0.055	-0.055	0.5
chr1	15665006	+	DDI2	UTR3	ALU			0.09	0	0	0	2	2	0.045	0	0.045	0.5
chr1	15785100	+	FBLIM1	UTR3	ALU			0	0.02	0	0	2	2	0.01	0	0.01	0.5
chr1	15785200	+	FBLIM1	UTR3	ALU			0	0.02	0.01	0	2	2	0.01	0.005	0.005	0.711723
chr1	15785246	+	FBLIM1	UTR3	ALU			0	0	0	0.01	2	2	0	0.005	-0.005	0.5
chr1	15785247	+	FBLIM1	UTR3	ALU			0	0	0.01	0	2	2	0	0.005	-0.005	0.5
chr1	16229024	-	ENSG00000288398	ncRNA_exonic	ALU			0	0	0.1	0	2	2	0	0.05	-0.05	0.5
chr1	16229336	-	ENSG00000288398	ncRNA_exonic	ALU			0	0.14	0	0	2	2	0.07	0	0.07	0.5
chr1	16229416	-	ENSG00000288398	ncRNA_exonic	ALU			0	0.11	0	0	2	2	0.055	0	0.055	0.5
chr1	16229430	-	ENSG00000288398	ncRNA_exonic	ALU			0.08	0.17	0	0	2	2	0.125	0	0.125	0.219988
chr1	16229499	-	ENSG00000288398	ncRNA_exonic	ALU			0	0.17	0	0.14	2	2	0.085	0.07	0.015	0.904524
chr1	16231073	-	ENSG00000288398	ncRNA_exonic	ALU			0.2	0		0.2	2	1	0.1	0.2	-0.1	#DIV/0!
chr1	16231084	-	ENSG00000288398	ncRNA_exonic	ALU			0.29	0		0	2	1	0.145	0	0.145	#DIV/0!
chr1	16231138	-	ENSG00000288398	ncRNA_exonic	ALU			0.14	0		0	2	1	0.07	0	0.07	#DIV/0!
chr1	16231223	-	ENSG00000288398	ncRNA_exonic	ALU			0.14	0	0	0.3	2	2	0.07	0.15	-0.08	0.693018
chr1	16231248	-	ENSG00000288398	ncRNA_exonic	ALU			0.33	0	0	0	2	2	0.165	0	0.165	0.5
chr1	16316519	-	FBXO42	intronic	ALU			0	0	0	0.11	2	2	0	0.055	-0.055	0.5
chr1	16475611	-	LINC01772,RNU1-1	intergenic	ALU			0			0.6	1	1	0	0.6	-0.6	#DIV/0!
chr1	16622539	-	ENSG00000271732,ENSG00000282143	intergenic	ALU			0.43	0	0	0	2	2	0.215	0	0.215	0.5
chr1	17414889	-	RCC2	intronic	ALU			0.43	0.14	0	0	2	2	0.285	0	0.285	0.299619
chr1	17414892	-	RCC2	intronic	ALU			0.29	0.14	0	0	2	2	0.215	0	0.215	0.213674
chr1	19214862	-	EMC1-AS1	ncRNA_intronic	ALU			0.12	0.12		0	2	1	0.12	0	0.12	#DIV/0!
chr1	19214873	-	EMC1-AS1	ncRNA_intronic	ALU			1	0.86		0.43	2	1	0.93	0.43	0.5	#DIV/0!
chr1	19215044	-	EMC1-AS1	ncRNA_intronic	ALU			0.5	1		0	2	1	0.75	0	0.75	#DIV/0!
chr1	19215083	-	EMC1-AS1	ncRNA_intronic	ALU			0	0.5	0	0.5	2	2	0.25	0.25	0	1
chr1	19215176	-	EMC1-AS1	ncRNA_intronic	ALU			0.29	0	0	0	2	2	0.145	0	0.145	0.5
chr1	19215188	-	EMC1-AS1	ncRNA_intronic	ALU			0.71	0.38	0.33	0.3	2	2	0.545	0.315	0.23	0.394685
chr1	19215217	-	EMC1-AS1	ncRNA_intronic	ALU			0.14	0.1	0	0	2	2	0.12	0	0.12	0.105137
chr1	19215218	-	EMC1-AS1	ncRNA_intronic	ALU			0	0.1	0	0	2	2	0.05	0	0.05	0.5
chr1	19215231	-	EMC1-AS1	ncRNA_intronic	ALU			0.33	0.33	0.5	0.17	2	2	0.33	0.335	-0.005	0.980714
chr1	19215238	-	EMC1-AS1	ncRNA_intronic	ALU			0	0.11	0	0	2	2	0.055	0	0.055	0.5
chr1	19215243	-	EMC1-AS1	ncRNA_intronic	ALU			0.29	0.67	0.33	0.23	2	2	0.48	0.28	0.2	0.477453
chr1	19215262	-	EMC1-AS1	ncRNA_intronic	ALU			0	0	0.14	0.18	2	2	0	0.16	-0.16	0.0791668
chr1	19215292	-	EMC1-AS1	ncRNA_intronic	ALU			0.17	0	0	0.17	2	2	0.085	0.085	0	1
chr1	19215296	-	EMC1-AS1	ncRNA_intronic	ALU			0	0.2	0	0	2	2	0.1	0	0.1	0.5
chr1	19215807	-	EMC1-AS1	ncRNA_intronic	ALU			0.06	0.14	0.11	0.05	2	2	0.1	0.08	0.02	0.730484
chr1	19215811	-	EMC1-AS1	ncRNA_intronic	ALU			0.06	0.07	0.12	0	2	2	0.065	0.06	0.005	0.947112
chr1	19215817	-	EMC1-AS1	ncRNA_intronic	ALU			0.14	0	0	0.05	2	2	0.07	0.025	0.045	0.636142
chr1	19215839	-	EMC1-AS1	ncRNA_intronic	ALU			0.1	0.11	0.14	0.1	2	2	0.105	0.12	-0.015	0.588295
chr1	19215843	-	EMC1-AS1	ncRNA_intronic	ALU			0	0	0	0.06	2	2	0	0.03	-0.03	0.5
chr1	19215875	-	EMC1-AS1	ncRNA_intronic	ALU			0.08	0.04	0.1	0.08	2	2	0.06	0.09	-0.03	0.349886
chr1	19215907	-	EMC1-AS1	ncRNA_intronic	ALU			0.38	0.14	0	0.05	2	2	0.26	0.025	0.235	0.290453
chr1	19215908	-	EMC1-AS1	ncRNA_intronic	ALU			0.13	0.05	0	0.09	2	2	0.09	0.045	0.045	0.533671
chr1	19215916	-	EMC1-AS1	ncRNA_intronic	ALU			0.12	0.1	0.17	0.12	2	2	0.11	0.145	-0.035	0.376374
chr1	19215921	-	EMC1-AS1	ncRNA_intronic	ALU			0.27	0.29	0.17	0.27	2	2	0.28	0.22	0.06	0.437078
chr1	19215940	-	EMC1-AS1	ncRNA_intronic	ALU			0	0	0.2	0	2	2	0	0.1	-0.1	0.5
chr1	19215956	-	EMC1-AS1	ncRNA_intronic	ALU			0.25	0.05	0.25	0	2	2	0.15	0.125	0.025	0.890844
chr1	19215961	-	EMC1-AS1	ncRNA_intronic	ALU			0.23	0.28	0	0.43	2	2	0.255	0.215	0.04	0.883052
chr1	19215962	-	EMC1-AS1	ncRNA_intronic	ALU			0.46	0.47	0.2	0.43	2	2	0.465	0.315	0.15	0.416086
chr1	19215969	-	EMC1-AS1	ncRNA_intronic	ALU			0.42	0.55	0.25	0.18	2	2	0.485	0.215	0.27	0.0986556
chr1	19215970	-	EMC1-AS1	ncRNA_intronic	ALU			0.54	0.29	0	0.27	2	2	0.415	0.135	0.28	0.268163
chr1	19216185	-	EMC1-AS1	ncRNA_intronic	ALU			0.37	0.45	0.33	0.45	2	2	0.41	0.39	0.02	0.810892
chr1	19216724	-	EMC1-AS1	ncRNA_intronic	ALU			0	0.09	0	0	2	2	0.045	0	0.045	0.5
chr1	19216755	-	EMC1-AS1	ncRNA_intronic	ALU			0.21	0.33	0.4	0.42	2	2	0.27	0.41	-0.14	0.25033
chr1	19216759	-	EMC1-AS1	ncRNA_intronic	ALU			0.17	0.11	0	0	2	2	0.14	0	0.14	0.134386
chr1	19216763	-	EMC1-AS1	ncRNA_intronic	ALU			0.08	0	0.12	0	2	2	0.04	0.06	-0.02	0.810892
chr1	19216767	-	EMC1-AS1	ncRNA_intronic	ALU			0	0	0	0.09	2	2	0	0.045	-0.045	0.5
chr1	19216788	-	EMC1-AS1	ncRNA_intronic	ALU			0.07	0	0.17	0.2	2	2	0.035	0.185	-0.15	0.106158
chr1	19216819	-	EMC1-AS1	ncRNA_intronic	ALU			0.13	0.06	0.12	0.23	2	2	0.095	0.175	-0.08	0.363083
chr1	19216855	-	EMC1-AS1	ncRNA_intronic	ALU			0.85	0.87	0.86	0.94	2	2	0.86	0.9	-0.04	0.494881
chr1	19216879	-	EMC1-AS1	ncRNA_intronic	ALU			0.2	0.12	0.2	0.17	2	2	0.16	0.185	-0.025	0.644882
chr1	19216918	-	EMC1-AS1	ncRNA_intronic	ALU			0	0	0	0.11	2	2	0	0.055	-0.055	0.5
chr1	19216923	-	EMC1-AS1	ncRNA_intronic	ALU			0	0	0	0.1	2	2	0	0.05	-0.05	0.5
chr1	19216957	-	EMC1-AS1	ncRNA_intronic	ALU			0	0.09	0	0.04	2	2	0.045	0.02	0.025	0.680877
chr1	19216965	-	EMC1-AS1	ncRNA_intronic	ALU			0.93	0.82	0.82	0.85	2	2	0.875	0.835	0.04	0.597799
chr1	19216971	-	EMC1-AS1	ncRNA_intronic	ALU			0.57	0.67	0.25	0.61	2	2	0.62	0.43	0.19	0.476038
chr1	19217282	-	EMC1-AS1	ncRNA_intronic	ALU			0	0.11	0	0.06	2	2	0.055	0.03	0.025	0.738037
chr1	19217289	-	EMC1-AS1	ncRNA_intronic	ALU			0	0	0	0.07	2	2	0	0.035	-0.035	0.5
chr1	19217291	-	EMC1-AS1	ncRNA_intronic	ALU			0.57	0.62	0.2	0.38	2	2	0.595	0.29	0.305	0.162034
chr1	19217303	-	EMC1-AS1	ncRNA_intronic	ALU			0.27	0.29	0.33	0.38	2	2	0.28	0.355	-0.075	0.169038
chr1	19217326	-	EMC1-AS1	ncRNA_intronic	ALU			0.11	0.07	0.33	0	2	2	0.09	0.165	-0.075	0.728435
chr1	19217331	-	EMC1-AS1	ncRNA_intronic	ALU			0.11	0.06	0	0.2	2	2	0.085	0.1	-0.015	0.905942
chr1	19217385	-	EMC1-AS1	ncRNA_intronic	ALU			0.43	0.23	0	0.4	2	2	0.33	0.2	0.13	0.637428
chr1	19217400	-	EMC1-AS1	ncRNA_intronic	ALU			0.1		1	0.07	1	2	0.1	0.535	-0.435	#DIV/0!
chr1	19217411	-	EMC1-AS1	ncRNA_intronic	ALU			0.09	0	0	0	2	2	0.045	0	0.045	0.5
chr1	19217414	-	EMC1-AS1	ncRNA_intronic	ALU			0.18	0.15	0	0	2	2	0.165	0	0.165	0.0577159
chr1	19217427	-	EMC1-AS1	ncRNA_intronic	ALU			0.27	0.08	0	0.15	2	2	0.175	0.075	0.1	0.499575
chr1	19217437	-	EMC1-AS1	ncRNA_intronic	ALU			0.17	0.33	0	0.18	2	2	0.25	0.09	0.16	0.316794
chr1	19217460	-	EMC1-AS1	ncRNA_intronic	ALU			0	0.05	0	0	2	2	0.025	0	0.025	0.5
chr1	19217479	-	EMC1-AS1	ncRNA_intronic	ALU			0.25	0.39	0	0.27	2	2	0.32	0.135	0.185	0.381018
chr1	19217491	-	EMC1-AS1	ncRNA_intronic	ALU			0	0	0	0.06	2	2	0	0.03	-0.03	0.5
chr1	19217503	-	EMC1-AS1	ncRNA_intronic	ALU			0	0	0.29	0	2	2	0	0.145	-0.145	0.5
chr1	19217509	-	EMC1-AS1	ncRNA_intronic	ALU			0	0.09	0	0	2	2	0.045	0	0.045	0.5
chr1	19217511	-	EMC1-AS1	ncRNA_intronic	ALU			0	0.15	0.25	0	2	2	0.075	0.125	-0.05	0.770513
chr1	19217515	-	EMC1-AS1	ncRNA_intronic	ALU			0.12	0.11	0.38	0.11	2	2	0.115	0.245	-0.13	0.511877
chr1	19258999	+	MRTO4	UTR3	ALU			0.06	0.05		0.01	2	1	0.055	0.01	0.045	#DIV/0!
chr1	19259013	+	MRTO4	UTR3	ALU			0	0.07	0	0.01	2	2	0.035	0.005	0.03	0.547512
chr1	19259025	+	MRTO4	UTR3	ALU			0.12	0.08	0.05	0.03	2	2	0.1	0.04	0.06	0.157963
chr1	19259060	+	MRTO4	UTR3	ALU			0.05	0.03	0.03	0.03	2	2	0.04	0.03	0.01	0.5
chr1	19259062	+	MRTO4	UTR3	ALU			0	0	0.04	0	2	2	0	0.02	-0.02	0.5
chr1	19259128	+	MRTO4	UTR3	ALU			0.03	0	0.02	0.02	2	2	0.015	0.02	-0.005	0.795167
chr1	19259252	+	MRTO4	UTR3	ALU			0	0	0.02	0	2	2	0	0.01	-0.01	0.5
chr1	19259253	+	MRTO4	UTR3	ALU			0	0	0.02	0	2	2	0	0.01	-0.01	0.5
chr1	19259254	+	MRTO4	UTR3	ALU			0	0	0.02	0	2	2	0	0.01	-0.01	0.5
chr1	19259474	+	MRTO4	UTR3	ALU			0.02	0	0	0	2	2	0.01	0	0.01	0.5
chr1	19259497	+	MRTO4	UTR3	ALU			0	0	0	0.02	2	2	0	0.01	-0.01	0.5
chr1	19259943	+	MRTO4	UTR3	ALU			0.03	0	0.03	0.04	2	2	0.015	0.035	-0.02	0.39587
chr1	19259944	+	MRTO4	UTR3	ALU			0	0.04	0	0	2	2	0.02	0	0.02	0.5
chr1	19259961	+	MRTO4	UTR3	ALU			0	0.05	0	0	2	2	0.025	0	0.025	0.5
chr1	19260007	+	MRTO4	UTR3	ALU			0.42	0.29	0.29	0.23	2	2	0.355	0.26	0.095	0.3596
chr1	19260026	+	MRTO4	UTR3	ALU			0.12	0.07	0	0.05	2	2	0.095	0.025	0.07	0.186267
chr1	19260038	+	MRTO4	UTR3	ALU			0.14	0	0.17	0.03	2	2	0.07	0.1	-0.03	0.790471
chr1	19261251	+	MRTO4,AKR7L	intergenic	ALU			0	0	0	0.14	2	2	0	0.07	-0.07	0.5
chr1	19261252	+	MRTO4,AKR7L	intergenic	ALU			0	0	0	0.17	2	2	0	0.085	-0.085	0.5
chr1	19263600	+	MRTO4,AKR7L	intergenic	ALU			0	0.4	0	0	2	2	0.2	0	0.2	0.5
chr1	19263613	+	MRTO4,AKR7L	intergenic	ALU			0	0.17	0	0	2	2	0.085	0	0.085	0.5
chr1	19263651	+	MRTO4,AKR7L	intergenic	ALU			1	0.33	0.67	0.67	2	2	0.665	0.67	-0.005	0.990499
chr1	19293592	-	AKR7A3,AKR7A2	intergenic	ALU			0	0.14	0	0.25	2	2	0.07	0.125	-0.055	0.746618
chr1	19293609	-	AKR7A3,AKR7A2	intergenic	ALU			0.33	0.67	0	0.5	2	2	0.5	0.25	0.25	0.505175
chr1	19293984	-	AKR7A3,AKR7A2	intergenic	ALU			1	0.6	0	0.57	2	2	0.8	0.285	0.515	0.290622
chr1	19293993	-	AKR7A3,AKR7A2	intergenic	ALU			1	0	0	0.33	2	2	0.5	0.165	0.335	0.623278
chr1	19296304	-	AKR7A3,AKR7A2	intergenic	ALU			0.2	0			2	0	0.1	#DIV/0!	#DIV/0!	#DIV/0!
chr1	19298584	-	AKR7A3,AKR7A2	intergenic	ALU			0	0.5	1	0.14	2	2	0.25	0.57	-0.32	0.59953
chr1	19298585	-	AKR7A3,AKR7A2	intergenic	ALU			0	0	0.5	0.29	2	2	0	0.395	-0.395	0.165403
chr1	19329002	+	SLC66A1	UTR3	ALU			0	0.02	0	0	2	2	0.01	0	0.01	0.5
chr1	19329086	+	SLC66A1	UTR3	ALU			0.03	0.03	0.05	0	2	2	0.03	0.025	0.005	0.874334
chr1	19329110	+	SLC66A1	UTR3	ALU			0	0	0.06	0	2	2	0	0.03	-0.03	0.5
chr1	19329126	+	SLC66A1	UTR3	ALU			0	0.06	0.05	0.03	2	2	0.03	0.04	-0.01	0.79736
chr1	19329128	+	SLC66A1	UTR3	ALU			0	0	0.05	0	2	2	0	0.025	-0.025	0.5
chr1	19329136	+	SLC66A1	UTR3	ALU			0.18	0.22	0.27	0.15	2	2	0.2	0.21	-0.01	0.896451
chr1	19329189	+	SLC66A1	UTR3	ALU			0	0.04	0.09	0.05	2	2	0.02	0.07	-0.05	0.219131
chr1	19329209	+	SLC66A1	UTR3	ALU			0	0	0.11	0	2	2	0	0.055	-0.055	0.5
chr1	19329275	+	SLC66A1	UTR3	ALU			0	0.14	0	0	2	2	0.07	0	0.07	0.5
chr1	20647423	-	PINK1-AS	ncRNA_intronic	ALU			0	0	0.4	0	2	2	0	0.2	-0.2	0.5
chr1	20647859	-	PINK1-AS	ncRNA_intronic	ALU			0.17	0	0	0	2	2	0.085	0	0.085	0.5
chr1	20647915	-	PINK1-AS	ncRNA_intronic	ALU			0.2	0.18	0	0.17	2	2	0.19	0.085	0.105	0.431178
chr1	20647924	-	PINK1-AS	ncRNA_intronic	ALU			0.25	0.07	0.62	0.25	2	2	0.16	0.435	-0.275	0.353224
chr1	20647928	-	PINK1-AS	ncRNA_intronic	ALU			0	0	0.14	0	2	2	0	0.07	-0.07	0.5
chr1	20648081	-	PINK1-AS	ncRNA_intronic	ALU			0	0	0.2	0	2	2	0	0.1	-0.1	0.5
chr1	20649499	-	PINK1-AS	ncRNA_exonic	ALU			0.6	0.5	0.8	0.56	2	2	0.55	0.68	-0.13	0.463978
chr1	20649617	-	PINK1-AS	ncRNA_exonic	ALU			0.43	0.22	0.67	0.14	2	2	0.325	0.405	-0.08	0.816887
chr1	20649625	-	PINK1-AS	ncRNA_exonic	ALU			0.22	0.44	0	0	2	2	0.33	0	0.33	0.204833
chr1	20649641	-	PINK1-AS	ncRNA_exonic	ALU			0.11	0.1	0.33	0.1	2	2	0.105	0.215	-0.11	0.513965
chr1	20649653	-	PINK1-AS	ncRNA_exonic	ALU			0	0	0	0.1	2	2	0	0.05	-0.05	0.5
chr1	20651863	-	PINK1-AS	ncRNA_exonic	ALU			0.02	0	0	0	2	2	0.01	0	0.01	0.5
chr1	20651888	-	PINK1-AS	ncRNA_exonic	ALU			0.01	0.03	0	0.02	2	2	0.02	0.01	0.01	0.552786
chr1	20651937	-	PINK1-AS	ncRNA_exonic	ALU			0	0	0	0.01	2	2	0	0.005	-0.005	0.5
chr1	20651964	-	PINK1-AS	ncRNA_exonic	ALU				0.08	0.03	0.1	1	2	0.08	0.065	0.015	#DIV/0!
chr1	20652071	-	PINK1-AS	ncRNA_exonic	ALU			0.03	0.06	0	0.03	2	2	0.045	0.015	0.03	0.292893
chr1	20652092	-	PINK1-AS	ncRNA_exonic	ALU			0.01	0	0		2	1	0.005	0	0.005	#DIV/0!
chr1	20652097	-	PINK1-AS	ncRNA_exonic	ALU			0.06	0.05	0	0.04	2	2	0.055	0.02	0.035	0.317839
chr1	20652098	-	PINK1-AS	ncRNA_exonic	ALU			0.02	0.03	0	0.04	2	2	0.025	0.02	0.005	0.845028
chr1	20652116	-	PINK1-AS	ncRNA_exonic	ALU			0	0.01	0	0	2	2	0.005	0	0.005	0.5
chr1	20652120	-	PINK1-AS	ncRNA_exonic	ALU			0.01	0.03	0.04	0.01	2	2	0.02	0.025	-0.005	0.810892
chr1	20743419	-	HP1BP3	UTR3	ALU			0.01	0	0	0	2	2	0.005	0	0.005	0.5
chr1	20743655	-	HP1BP3	UTR3	ALU			0.01	0	0	0	2	2	0.005	0	0.005	0.5
chr1	20743672	-	HP1BP3	UTR3	ALU			0.01	0	0.02	0	2	2	0.005	0.01	-0.005	0.711723
chr1	20744007	-	HP1BP3	UTR3	ALU			0.01	0	0	0	2	2	0.005	0	0.005	0.5
chr1	20744017	-	HP1BP3	UTR3	ALU			0.01	0	0	0	2	2	0.005	0	0.005	0.5
chr1	20744036	-	HP1BP3	UTR3	ALU			0	0.02	0	0	2	2	0.01	0	0.01	0.5
chr1	20755323	-	HP1BP3	intronic	ALU			1	0	0	0.09	2	2	0.5	0.045	0.455	0.529306
chr1	20755333	-	HP1BP3	intronic	ALU			0.2	0	0.2	0	2	2	0.1	0.1	0	1
chr1	20755347	-	HP1BP3	intronic	ALU			0.33	0	0	0.14	2	2	0.165	0.07	0.095	0.67009
chr1	20755350	-	HP1BP3	intronic	ALU			0.4	0	0	0	2	2	0.2	0	0.2	0.5
chr1	20755489	-	HP1BP3	intronic	ALU			0.25	0	0	0.2	2	2	0.125	0.1	0.025	0.890844
chr1	20755493	-	HP1BP3	intronic	ALU			0.25	0.33	0	0.2	2	2	0.29	0.1	0.19	0.280699
chr1	20774260	-	HP1BP3	UTR5	ALU			0	0.1	0	0.05	2	2	0.05	0.025	0.025	0.711723
chr1	20775410	-	HP1BP3	intronic	REP			0.92	0.9	0.89	0.78	2	2	0.91	0.835	0.075	0.39744
chr1	20782241	-	HP1BP3	intronic	ALU			0.4	1		0.33	2	1	0.7	0.33	0.37	#DIV/0!
chr1	20783003	-	HP1BP3	intronic	ALU			0	0.14		0	2	1	0.07	0	0.07	#DIV/0!
chr1	20784108	-	HP1BP3	intronic	ALU			0.4	0		0	2	1	0.2	0	0.2	#DIV/0!
chr1	20784134	-	HP1BP3	intronic	ALU			0.2	0		0	2	1	0.1	0	0.1	#DIV/0!
chr1	21218594	-	ECE1	UTR3	ALU			0	0	0	0	2	2	0	0	0	#DIV/0!
chr1	21218620	-	ECE1	UTR3	ALU			0	0.01	0	0	2	2	0.005	0	0.005	0.5
chr1	21218724	-	ECE1	UTR3	ALU			0	0	0.03	0	2	2	0	0.015	-0.015	0.5
chr1	21218785	-	ECE1	UTR3	ALU			0	0	0.03	0	2	2	0	0.015	-0.015	0.5
chr1	21218864	-	ECE1	UTR3	ALU			0	0.01	0	0.01	2	2	0.005	0.005	0	1
chr1	22026393	+	LINC00339	ncRNA_exonic	ALU			0.4	0.5	0	0	2	2	0.45	0	0.45	0.0704466
chr1	22026406	+	LINC00339	ncRNA_exonic	ALU			0.12	0	0	0	2	2	0.06	0	0.06	0.5
chr1	22026415	+	LINC00339	ncRNA_exonic	ALU			0.12	0	0	0.33	2	2	0.06	0.165	-0.105	0.639295
chr1	22074177	+	CDC42	UTR5	ALU			0.11	0	0	0	2	2	0.055	0	0.055	0.5
chr1	22074194	+	CDC42	UTR5	ALU			0.22	0	0	0	2	2	0.11	0	0.11	0.5
chr1	22074206	+	CDC42	UTR5	ALU			0.12	0	0	0	2	2	0.06	0	0.06	0.5
chr1	22528668	+	ZBTB40	UTR3	ALU			0	0		0.06	2	1	0	0.06	-0.06	#DIV/0!
chr1	22983381	-	LACTBL1,TEX46	intergenic	ALU			0.03	0.04	0	0	2	2	0.035	0	0.035	0.0903345
chr1	22983406	-	LACTBL1,TEX46	intergenic	ALU			0.06	0.1	0.11	0	2	2	0.08	0.055	0.025	0.730767
chr1	22983409	-	LACTBL1,TEX46	intergenic	ALU			0.06	0.03	0	0	2	2	0.045	0	0.045	0.204833
chr1	22983411	-	LACTBL1,TEX46	intergenic	ALU			0.14	0.1	0	0.18	2	2	0.12	0.09	0.03	0.795886
chr1	22983412	-	LACTBL1,TEX46	intergenic	ALU			0.17	0.07	0.2	0	2	2	0.12	0.1	0.02	0.879518
chr1	22983416	-	LACTBL1,TEX46	intergenic	ALU			0	0.08	0	0	2	2	0.04	0	0.04	0.5
chr1	22983433	-	LACTBL1,TEX46	intergenic	ALU			0.04	0.04		0	2	1	0.04	0	0.04	#DIV/0!
chr1	22983453	-	LACTBL1,TEX46	intergenic	ALU			0.05	0		0	2	1	0.025	0	0.025	#DIV/0!
chr1	22983613	-	LACTBL1,TEX46	intergenic	ALU			0.5	0.27	0	0.17	2	2	0.385	0.085	0.3	0.181673
chr1	22984452	-	LACTBL1,TEX46	intergenic	ALU			0.25	0.6		0.67	2	1	0.425	0.67	-0.245	#DIV/0!
chr1	22984504	-	LACTBL1,TEX46	intergenic	ALU			0.13	0	0	0.09	2	2	0.065	0.045	0.02	0.826459
chr1	22984506	-	LACTBL1,TEX46	intergenic	ALU			0.29	0.4	0	0.42	2	2	0.345	0.21	0.135	0.635399
chr1	22984554	-	LACTBL1,TEX46	intergenic	ALU			0.27	0.14		0.38	2	1	0.205	0.38	-0.175	#DIV/0!
chr1	22984555	-	LACTBL1,TEX46	intergenic	ALU			0.25	0.23		0.38	2	1	0.24	0.38	-0.14	#DIV/0!
chr1	22985087	-	LACTBL1,TEX46	intergenic	ALU			0.06	0	0	0	2	2	0.03	0	0.03	0.5
chr1	23190409	-	LUZP1,HTR1D	intergenic	ALU			0	0		0.12	2	1	0	0.12	-0.12	#DIV/0!
chr1	23190418	-	LUZP1,HTR1D	intergenic	ALU			0.14	0		0	2	1	0.07	0	0.07	#DIV/0!
chr1	23190428	-	LUZP1,HTR1D	intergenic	ALU			0	0		0.14	2	1	0	0.14	-0.14	#DIV/0!
chr1	23192597	-	HTR1D	UTR3	ALU			0.05	0	0.2	0.14	2	2	0.025	0.17	-0.145	0.0687613
chr1	23192715	-	HTR1D	UTR3	ALU			0.05	0	0	0.03	2	2	0.025	0.015	0.01	0.770513
chr1	23192774	-	HTR1D	UTR3	ALU			0	0	0.14	0	2	2	0	0.07	-0.07	0.5
chr1	23192790	-	HTR1D	UTR3	ALU			0.03	0	0	0.08	2	2	0.015	0.04	-0.025	0.644882
chr1	23207181	-	HTR1D	intronic	ALU			0	0	0	0.09	2	2	0	0.045	-0.045	0.5
chr1	23725752	-	ELOA-AS1	ncRNA_intronic	ALU			1	1		1	2	1	1	1	0	#DIV/0!
chr1	23970423	-	SRSF10	UTR3	ALU			0	0	0.03	0	2	2	0	0.015	-0.015	0.5
chr1	24056477	-	ENSG00000225315	ncRNA_intronic	ALU			0	0.03	0	0	2	2	0.015	0	0.015	0.5
chr1	24056491	-	ENSG00000225315	ncRNA_intronic	ALU			0	0	0.12	0	2	2	0	0.06	-0.06	0.5
chr1	24056506	-	ENSG00000225315	ncRNA_intronic	ALU			0.07	0.04	0	0.03	2	2	0.055	0.015	0.04	0.2
chr1	24056551	-	ENSG00000225315	ncRNA_intronic	ALU			0	0.1	0	0.05	2	2	0.05	0.025	0.025	0.711723
chr1	24538469	+	RCAN3	UTR3	ALU			0	0		0.17	2	1	0	0.17	-0.17	#DIV/0!
chr1	25817308	+	ENSG00000228172	ncRNA_intronic	ALU			0.02	0.01	0	0.01	2	2	0.015	0.005	0.01	0.292893
chr1	25817318	+	ENSG00000228172	ncRNA_intronic	ALU			0.02	0.02	0.02	0.01	2	2	0.02	0.015	0.005	0.5
chr1	25817351	+	ENSG00000228172	ncRNA_intronic	ALU			0	0	0.02	0	2	2	0	0.01	-0.01	0.5
chr1	25817354	+	ENSG00000228172	ncRNA_intronic	ALU			0	0	0.02	0	2	2	0	0.01	-0.01	0.5
chr1	25817454	+	ENSG00000228172	ncRNA_intronic	ALU			0	0.01	0	0.01	2	2	0.005	0.005	0	1
chr1	25817467	+	ENSG00000228172	ncRNA_intronic	ALU			0.01	0.03	0	0.02	2	2	0.02	0.01	0.01	0.552786
chr1	25817476	+	ENSG00000228172	ncRNA_intronic	ALU			0.01	0.02	0	0.01	2	2	0.015	0.005	0.01	0.292893
chr1	25817477	+	ENSG00000228172	ncRNA_intronic	ALU			0.01	0.01	0	0	2	2	0.01	0	0.01	#DIV/0!
chr1	25817489	+	ENSG00000228172	ncRNA_intronic	ALU			0	0.01	0	0	2	2	0.005	0	0.005	0.5
chr1	25817491	+	ENSG00000228172	ncRNA_intronic	ALU			0	0	0	0.01	2	2	0	0.005	-0.005	0.5
chr1	25817498	+	ENSG00000228172	ncRNA_intronic	ALU			0	0	0	0.01	2	2	0	0.005	-0.005	0.5
chr1	25834359	-	AUNIP	UTR3	ALU			0	0	0.12	0	2	2	0	0.06	-0.06	0.5
chr1	25834495	-	AUNIP	UTR3	ALU			0.17	0	0	0	2	2	0.085	0	0.085	0.5
chr1	26876321	-	ENSG00000226698	ncRNA_intronic	ALU			0	0.12	0.33	0.08	2	2	0.06	0.205	-0.145	0.439869
chr1	26876353	-	ENSG00000226698	ncRNA_intronic	ALU			0.2	0.18	0.2	0.08	2	2	0.19	0.14	0.05	0.556069
chr1	26876354	-	ENSG00000226698	ncRNA_intronic	ALU			0.14	0.1	0.38	0.17	2	2	0.12	0.275	-0.155	0.372543
chr1	26876410	-	ENSG00000226698	ncRNA_intronic	ALU			0	0.08	0	0	2	2	0.04	0	0.04	0.5
chr1	26876411	-	ENSG00000226698	ncRNA_intronic	ALU			0	0.08	0	0.06	2	2	0.04	0.03	0.01	0.861242
chr1	26876419	-	ENSG00000226698	ncRNA_intronic	ALU			0	0	0	0.13	2	2	0	0.065	-0.065	0.5
chr1	26876421	-	ENSG00000226698	ncRNA_intronic	ALU			0	0.11	0	0	2	2	0.055	0	0.055	0.5
chr1	26876431	-	ENSG00000226698	ncRNA_intronic	ALU			0	0	0.2	0.11	2	2	0	0.155	-0.155	0.17988
chr1	26876436	-	ENSG00000226698	ncRNA_intronic	ALU			0	0.14	0	0	2	2	0.07	0	0.07	0.5
chr1	26876490	-	ENSG00000226698	ncRNA_intronic	ALU			0	0		0.6	2	1	0	0.6	-0.6	#DIV/0!
chr1	26876491	-	ENSG00000226698	ncRNA_intronic	ALU			0	0		0.2	2	1	0	0.2	-0.2	#DIV/0!
chr1	26878024	-	ENSG00000226698	ncRNA_intronic	ALU			0.14	0	0	0	2	2	0.07	0	0.07	0.5
chr1	26878025	-	ENSG00000226698	ncRNA_intronic	ALU			0.57	0	0.5	0.43	2	2	0.285	0.465	-0.18	0.641033
chr1	26878026	-	ENSG00000226698	ncRNA_intronic	ALU			0	0	0	0.14	2	2	0	0.07	-0.07	0.5
chr1	26878030	-	ENSG00000226698	ncRNA_intronic	ALU			0.43	0	0.5	0	2	2	0.215	0.25	-0.035	0.925346
chr1	26878554	-	GPN2	UTR3	ALU			0.67	0.12	0	0.14	2	2	0.395	0.07	0.325	0.439526
chr1	26878673	-	GPN2	UTR3	ALU			0	0.2	0.14	0	2	2	0.1	0.07	0.03	0.831121
chr1	26878723	-	GPN2	UTR3	ALU			0.06	0.14	0	0.11	2	2	0.1	0.055	0.045	0.581767
chr1	26878733	-	GPN2	UTR3	ALU			0.38	0.67	0.33	0.73	2	2	0.525	0.53	-0.005	0.985845
chr1	26878750	-	GPN2	UTR3	ALU			0.14	0	0.11	0	2	2	0.07	0.055	0.015	0.882454
chr1	26878760	-	GPN2	UTR3	ALU			0.07	0	0	0	2	2	0.035	0	0.035	0.5
chr1	26880756	-	GPN2	intronic	ALU			0	0	0.1	0	2	2	0	0.05	-0.05	0.5
chr1	26880761	-	GPN2	intronic	ALU			0	0	0.11		2	1	0	0.11	-0.11	#DIV/0!
chr1	26881617	-	ENSG00000289554	ncRNA_exonic	ALU			0.44	0	0	0	2	2	0.22	0	0.22	0.5
chr1	26881672	-	ENSG00000289554	ncRNA_exonic	ALU			0.14	0		0	2	1	0.07	0	0.07	#DIV/0!
chr1	26883698	-	GPN2	intronic	ALU			0.25	0	0.33	0.33	2	2	0.125	0.33	-0.205	0.348589
chr1	26883701	-	GPN2	intronic	ALU			0.2	0	0	0	2	2	0.1	0	0.1	0.5
chr1	26883702	-	GPN2	intronic	ALU			0.2	0	0	0	2	2	0.1	0	0.1	0.5
chr1	27823952	+	STX12	UTR3	ALU			0	0.05	0	0	2	2	0.025	0	0.025	0.5
chr1	27823961	+	STX12	UTR3	ALU			0.04	0	0	0	2	2	0.02	0	0.02	0.5
chr1	28239769	-	ENSG00000270605	ncRNA_exonic	ALU			0.06	0	0	0	2	2	0.03	0	0.03	0.5
chr1	28240373	-	ENSG00000270605	ncRNA_exonic	ALU			0	0		0.09	2	1	0	0.09	-0.09	#DIV/0!
chr1	28335065	+	MED18	UTR3	ALU			0.6	0.86	0.67	0.5	2	2	0.73	0.585	0.145	0.462353
chr1	28335145	+	MED18	UTR3	ALU			0.36	0.25	0.2	0	2	2	0.305	0.1	0.205	0.248943
chr1	28335208	+	MED18	UTR3	ALU			0.13	0.06	0.14	0	2	2	0.095	0.07	0.025	0.788864
chr1	28335222	+	MED18	UTR3	ALU			0.05	0.12	0.12	0.05	2	2	0.085	0.085	0	1
chr1	28335320	+	MED18	UTR3	ALU			0	0.09	0.06	0	2	2	0.045	0.03	0.015	0.810892
chr1	28335323	+	MED18	UTR3	ALU			0	0.04	0	0	2	2	0.02	0	0.02	0.5
chr1	28335546	+	MED18	UTR3	ALU			0	0	0	0.04	2	2	0	0.02	-0.02	0.5
chr1	28335561	+	MED18	UTR3	ALU			0.05	0.17	0	0.04	2	2	0.11	0.02	0.09	0.357768
chr1	28335688	+	MED18	UTR3	ALU			0.81	0.73	0.8	0.69	2	2	0.77	0.745	0.025	0.751343
chr1	28335742	+	MED18	UTR3	ALU			0.27	0.23	0.25	0.23	2	2	0.25	0.24	0.01	0.711723
chr1	28335743	+	MED18	UTR3	ALU			0.22	0.11	0	0.24	2	2	0.165	0.12	0.045	0.777223
chr1	28335747	+	MED18	UTR3	ALU			0.03	0	0	0.04	2	2	0.015	0.02	-0.005	0.861242
chr1	28335772	+	MED18	UTR3	ALU			0.04	0	0	0	2	2	0.02	0	0.02	0.5
chr1	28335804	+	MED18	UTR3	ALU			0.05	0	0	0	2	2	0.025	0	0.025	0.5
chr1	28335805	+	MED18	UTR3	ALU			0.05	0.06	0	0	2	2	0.055	0	0.055	0.0577159
chr1	28335812	+	MED18	UTR3	ALU			0.09	0	0	0.11	2	2	0.045	0.055	-0.01	0.901431
chr1	28497783	+	PHACTR4	UTR3	ALU			0	0	0.2	0.1	2	2	0	0.15	-0.15	0.204833
chr1	28497792	+	PHACTR4	UTR3	ALU			0.07	0.09	0.17	0.09	2	2	0.08	0.13	-0.05	0.421436
chr1	28497794	+	PHACTR4	UTR3	ALU			0	0	0.17	0	2	2	0	0.085	-0.085	0.5
chr1	28497848	+	PHACTR4	UTR3	ALU			0.1	0	0	0.15	2	2	0.05	0.075	-0.025	0.810892
chr1	28497875	+	PHACTR4	UTR3	ALU			0	0	0	0.13	2	2	0	0.065	-0.065	0.5
chr1	28497881	+	PHACTR4	UTR3	ALU			0.08	0	0	0.08	2	2	0.04	0.04	0	1
chr1	28498805	+	PHACTR4	UTR3	ALU			0	0.11	0	0	2	2	0.055	0	0.055	0.5
chr1	28498819	+	PHACTR4	UTR3	ALU			0.13	0.22	0.25	0.12	2	2	0.175	0.185	-0.01	0.912162
chr1	28498825	+	PHACTR4	UTR3	ALU			0.05	0.09	0.08	0.1	2	2	0.07	0.09	-0.02	0.493133
chr1	28498858	+	PHACTR4	UTR3	ALU			0.29	0.33	0.27	0.25	2	2	0.31	0.26	0.05	0.198727
chr1	28498903	+	PHACTR4	UTR3	ALU			0.27	0	0.11	0.08	2	2	0.135	0.095	0.04	0.816768
chr1	28499158	+	PHACTR4	UTR3	ALU			0	0	0	0.17	2	2	0	0.085	-0.085	0.5
chr1	28499318	+	PHACTR4	UTR3	ALU			0.22	0	0	0	2	2	0.11	0	0.11	0.5
chr1	28499382	+	PHACTR4	UTR3	ALU			0	0.1	0	0	2	2	0.05	0	0.05	0.5
chr1	28499418	+	PHACTR4	UTR3	ALU			0.14	0	0	0	2	2	0.07	0	0.07	0.5
chr1	28499519	+	PHACTR4	UTR3	ALU			0.5	0.21	0.67	0.14	2	2	0.355	0.405	-0.05	0.887522
chr1	28499573	+	PHACTR4	UTR3	ALU			0.11	0.12	0.29	0.07	2	2	0.115	0.18	-0.065	0.660191
chr1	28499602	+	PHACTR4	UTR3	ALU			0	0	0.1	0.08	2	2	0	0.09	-0.09	0.0704466
chr1	28499606	+	PHACTR4	UTR3	ALU			0.08	0.14	0.27	0.21	2	2	0.11	0.24	-0.13	0.0920406
chr1	28499616	+	PHACTR4	UTR3	ALU			0	0	0.12	0.15	2	2	0	0.135	-0.135	0.0704466
chr1	28499629	+	PHACTR4	UTR3	ALU			0	0.13	0	0	2	2	0.065	0	0.065	0.5
chr1	28499638	+	PHACTR4	UTR3	ALU			0	0	0	0.1	2	2	0	0.05	-0.05	0.5
chr1	28499666	+	PHACTR4	UTR3	ALU			0.07	0	0.08	0	2	2	0.035	0.04	-0.005	0.933761
chr1	28499678	+	PHACTR4	UTR3	ALU			0.5	0.57	0.44	0.71	2	2	0.535	0.575	-0.04	0.81773
chr1	28499685	+	PHACTR4	UTR3	ALU			0	0.05	0	0	2	2	0.025	0	0.025	0.5
chr1	28499698	+	PHACTR4	UTR3	ALU			0	0.04	0	0	2	2	0.02	0	0.02	0.5
chr1	28499737	+	PHACTR4	UTR3	ALU			0	0	0	0.04	2	2	0	0.02	-0.02	0.5
chr1	28499738	+	PHACTR4	UTR3	ALU			0.05	0	0	0.07	2	2	0.025	0.035	-0.01	0.839765
chr1	28499749	+	PHACTR4	UTR3	ALU			0	0	0.03	0	2	2	0	0.015	-0.015	0.5
chr1	28509037	+	SNHG3	ncRNA_exonic	ALU			0	0	0.01	0	2	2	0	0.005	-0.005	0.5
chr1	28509335	+	SNHG3	ncRNA_exonic	ALU			0.14	0.16	0.12	0.17	2	2	0.15	0.145	0.005	0.87723
chr1	28509341	+	SNHG3	ncRNA_exonic	ALU			0	0.01	0	0.01	2	2	0.005	0.005	0	1
chr1	28509371	+	SNHG3	ncRNA_exonic	ALU			0.01	0.03	0.01	0.02	2	2	0.02	0.015	0.005	0.711723
chr1	28509381	+	SNHG3	ncRNA_exonic	ALU			0.01	0.01	0	0.01	2	2	0.01	0.005	0.005	0.5
chr1	28509391	+	SNHG3	ncRNA_exonic	ALU			0.01	0	0	0	2	2	0.005	0	0.005	0.5
chr1	28509416	+	SNHG3	ncRNA_exonic	ALU			0.01	0.01	0.03	0	2	2	0.01	0.015	-0.005	0.795167
chr1	28509422	+	SNHG3	ncRNA_exonic	ALU			0.09	0.07	0.08	0.12	2	2	0.08	0.1	-0.02	0.493133
chr1	28509425	+	SNHG3	ncRNA_exonic	ALU			0.11	0.11	0.08	0.2	2	2	0.11	0.14	-0.03	0.704833
chr1	28509451	+	SNHG3	ncRNA_exonic	ALU			0.01	0	0	0.01	2	2	0.005	0.005	0	1
chr1	28509491	+	SNHG3	ncRNA_exonic	ALU			0	0.02	0.03	0.02	2	2	0.01	0.025	-0.015	0.349886
chr1	28509500	+	SNHG3	ncRNA_exonic	ALU			0	0.01	0.02	0.01	2	2	0.005	0.015	-0.01	0.292893
chr1	28509501	+	SNHG3	ncRNA_exonic	ALU			0	0	0.03	0	2	2	0	0.015	-0.015	0.5
chr1	28509513	+	SNHG3	ncRNA_exonic	ALU			0	0.01	0.03	0	2	2	0.005	0.015	-0.01	0.62483
chr1	28510360	+	SNHG3	ncRNA_exonic	ALU			0	0.4	0	0.18	2	2	0.2	0.09	0.11	0.683886
chr1	28510374	+	SNHG3	ncRNA_exonic	ALU			0	0.12	0	0	2	2	0.06	0	0.06	0.5
chr1	28510383	+	SNHG3	ncRNA_exonic	ALU			0	0	0	0.06	2	2	0	0.03	-0.03	0.5
chr1	28715343	+	GMEB1	UTR3	ALU			0.2	0		0	2	1	0.1	0	0.1	#DIV/0!
chr1	28715836	+	GMEB1	UTR3	ALU			0.14	0		0	2	1	0.07	0	0.07	#DIV/0!
chr1	28715837	+	GMEB1	UTR3	ALU			0.14	0		0	2	1	0.07	0	0.07	#DIV/0!
chr1	28717464	+	GMEB1	UTR3	ALU			0			0.4	1	1	0	0.4	-0.4	#DIV/0!
chr1	28718339	+	GMEB1	UTR3	ALU			0.5	0.2	0	0	2	2	0.35	0	0.35	0.257762
chr1	28718343	+	GMEB1	UTR3	ALU			0	0.2	0	0	2	2	0.1	0	0.1	0.5
chr1	29118152	+	EPB41	UTR3	ALU			0	0.09	0	0	2	2	0.045	0	0.045	0.5
chr1	31582310	+	LINC01226	ncRNA_intronic	ALU			0.17	0			2	0	0.085	#DIV/0!	#DIV/0!	#DIV/0!
chr1	31587431	+	TINAGL1	UTR3	ALU			0	0	0.03	0	2	2	0	0.015	-0.015	0.5
chr1	31587436	+	TINAGL1	UTR3	ALU			0	0	0	0	2	2	0	0	0	#DIV/0!
chr1	32100793	+	TMEM39B	intronic	ALU			0	0.2	0	0	2	2	0.1	0	0.1	0.5
chr1	32100952	+	TMEM39B	intronic	ALU			0	0	0	0.2	2	2	0	0.1	-0.1	0.5
chr1	32175529	+	ENSG00000250135	ncRNA_intronic	ALU			0.02	0	0	0	2	2	0.01	0	0.01	0.5
chr1	32175530	+	ENSG00000250135	ncRNA_intronic	ALU			0.05	0.01	0	0.02	2	2	0.03	0.01	0.02	0.493133
chr1	32175859	+	ENSG00000250135	ncRNA_intronic	ALU			0	0	0	0.02	2	2	0	0.01	-0.01	0.5
chr1	32175898	+	ENSG00000250135	ncRNA_intronic	ALU			0	0.03	0	0	2	2	0.015	0	0.015	0.5
chr1	32175958	+	ENSG00000250135	ncRNA_intronic	ALU			0	0.01	0.02	0	2	2	0.005	0.01	-0.005	0.711723
chr1	32175963	+	ENSG00000250135	ncRNA_intronic	ALU			0.01	0.01	0	0	2	2	0.01	0	0.01	#DIV/0!
chr1	32176031	+	ENSG00000250135	ncRNA_intronic	ALU			0	0.01	0.05	0	2	2	0.005	0.025	-0.02	0.568501
chr1	32231262	+	EIF3I	exonic	ALU	nonsynonymous	EIF3I:ENST00000678689.1:exon11:c.A899G:p.Q300R,EIF3I:ENST00000678534.1:exon12:c.A1046G:p.Q349R,	0	0	0	0.01	2	2	0	0.005	-0.005	0.5
chr1	32231281	+	EIF3I	exonic	ALU	synonymous	EIF3I:ENST00000678689.1:exon11:c.A918G:p.S306S,EIF3I:ENST00000678534.1:exon12:c.A1065G:p.S355S,	0	0	0	0.01	2	2	0	0.005	-0.005	0.5
chr1	32231289	+	EIF3I	exonic	ALU	synonymous	EIF3I:ENST00000678689.1:exon11:c.A926G:p.X309X,EIF3I:ENST00000678534.1:exon12:c.A1073G:p.X358X,	0.04	0.01	0.02	0.01	2	2	0.025	0.015	0.01	0.62483
chr1	32231290	+	EIF3I	exonic	ALU	synonymous	EIF3I:ENST00000678689.1:exon11:c.A927G:p.X309X,EIF3I:ENST00000678534.1:exon12:c.A1074G:p.X358X,	0.02	0	0	0.01	2	2	0.01	0.005	0.005	0.711723
chr1	32231295	+	EIF3I	UTR3	ALU			0	0	0	0	2	2	0	0	0	#DIV/0!
chr1	32231301	+	EIF3I	UTR3	ALU			0	0	0.01	0	2	2	0	0.005	-0.005	0.5
chr1	32231313	+	EIF3I	UTR3	ALU			0	0	0	0	2	2	0	0	0	#DIV/0!
chr1	32231315	+	EIF3I	UTR3	ALU			0	0	0	0.01	2	2	0	0.005	-0.005	0.5
chr1	32231335	+	EIF3I	UTR3	ALU			0	0	0	0	2	2	0	0	0	#DIV/0!
chr1	32231344	+	EIF3I	UTR3	ALU			0.01	0.01	0	0	2	2	0.01	0	0.01	#DIV/0!
chr1	32231384	+	EIF3I	UTR3	ALU			0.01	0	0.02	0	2	2	0.005	0.01	-0.005	0.711723
chr1	32231397	+	EIF3I	UTR3	ALU			0	0	0.01	0	2	2	0	0.005	-0.005	0.5
chr1	32231406	+	EIF3I	UTR3	ALU			0	0	0.01	0	2	2	0	0.005	-0.005	0.5
chr1	32231411	+	EIF3I	UTR3	ALU			0	0	0.01	0	2	2	0	0.005	-0.005	0.5
chr1	32231446	+	EIF3I	UTR3	ALU			0.01	0	0.01	0	2	2	0.005	0.005	0	1
chr1	32231451	+	EIF3I	UTR3	ALU			0	0	0	0	2	2	0	0	0	#DIV/0!
chr1	32231474	+	EIF3I	UTR3	ALU			0	0	0.01	0	2	2	0	0.005	-0.005	0.5
chr1	32231476	+	EIF3I	UTR3	ALU			0	0	0	0	2	2	0	0	0	#DIV/0!
chr1	32601464	+	ZBTB8A	UTR3	ALU			0	0.17	0	0	2	2	0.085	0	0.085	0.5
chr1	32605448	+	ZBTB8A	UTR3	ALU			0	0.17		0	2	1	0.085	0	0.085	#DIV/0!
chr1	32609209	-	ZBTB8OS	intronic	ALU			0	0	0.14	0	2	2	0	0.07	-0.07	0.5
chr1	32621211	-	ZBTB8OS	UTR3	ALU			0.53	0.15	0.4	0.36	2	2	0.34	0.38	-0.04	0.868036
chr1	32678770	+	RBBP4	intronic	ALU			0			0.2	1	1	0	0.2	-0.2	#DIV/0!
chr1	32682306	+	RBBP4	UTR3	ALU			0.06	0	0	0	2	2	0.03	0	0.03	0.5
chr1	32682314	+	RBBP4	UTR3	ALU			0.06	0	0.14	0.12	2	2	0.03	0.13	-0.1	0.157758
chr1	32682323	+	RBBP4	UTR3	ALU			0.06	0	0	0	2	2	0.03	0	0.03	0.5
chr1	32682327	+	RBBP4	UTR3	ALU			0.11	0	0.12	0.09	2	2	0.055	0.105	-0.05	0.525845
chr1	32682365	+	RBBP4	UTR3	ALU			0.14	0	0	0	2	2	0.07	0	0.07	0.5
chr1	32682405	+	RBBP4	UTR3	ALU			0	0	0	0.2	2	2	0	0.1	-0.1	0.5
chr1	32682495	+	RBBP4	UTR3	ALU			0	0.12	0.5	0.5	2	2	0.06	0.5	-0.44	0.0862796
chr1	32682624	+	RBBP4	UTR3	ALU			0.11	0	0	0.09	2	2	0.055	0.045	0.01	0.901431
chr1	32682650	+	RBBP4	UTR3	ALU			0.08	0	0	0.38	2	2	0.04	0.19	-0.15	0.572548
chr1	32683022	+	RBBP4	UTR3	ALU			0.09	0.5	0.29	0.27	2	2	0.295	0.28	0.015	0.953513
chr1	32683655	+	RBBP4	UTR3	ALU			0	0	0	0.1	2	2	0	0.05	-0.05	0.5
chr1	32683665	+	RBBP4	UTR3	ALU			0	0	0	0.09	2	2	0	0.045	-0.045	0.5
chr1	32683692	+	RBBP4	UTR3	ALU			0	0	0	0.11	2	2	0	0.055	-0.055	0.5
chr1	32683732	+	RBBP4	UTR3	ALU			0.12	0.33	0.5	0.1	2	2	0.225	0.3	-0.075	0.780061
chr1	32683885	+	RBBP4	UTR3	ALU			0.43	0.33		0.29	2	1	0.38	0.29	0.09	#DIV/0!
chr1	32683901	+	RBBP4	UTR3	ALU			0.57	0.5		0.36	2	1	0.535	0.36	0.175	#DIV/0!
chr1	32683907	+	RBBP4	UTR3	ALU			0.1	0.2		0.3	2	1	0.15	0.3	-0.15	#DIV/0!
chr1	32685126	+	RBBP4	UTR3	ALU			0	0.08	0	0	2	2	0.04	0	0.04	0.5
chr1	32690122	-	SYNC	intronic	ALU			0	0	0.08	0	2	2	0	0.04	-0.04	0.5
chr1	32692484	-	SYNC	intronic	ALU			0.17	0	0	0	2	2	0.085	0	0.085	0.5
chr1	32768996	+	KIAA1522	intronic	ALU			0.11	0		0	2	1	0.055	0	0.055	#DIV/0!
chr1	32820821	+	S100PBP	intronic	ALU			0.2		0	0	1	2	0.2	0	0.2	#DIV/0!
chr1	32821901	+	S100PBP	intronic	ALU			0	0	0	0.2	2	2	0	0.1	-0.1	0.5
chr1	32839650	+	S100PBP	intronic	ALU			0	1	0	0.4	2	2	0.5	0.2	0.3	0.657481
chr1	32857390	+	S100PBP	UTR3	ALU			0.03	0	0	0	2	2	0.015	0	0.015	0.5
chr1	32857428	+	S100PBP	UTR3	ALU			0.03	0.06	0	0.05	2	2	0.045	0.025	0.02	0.576808
chr1	32857491	+	S100PBP	UTR3	ALU			0	0	0.06	0.07	2	2	0	0.065	-0.065	0.0488745
chr1	33012692	-	ENSG00000236065	ncRNA_intronic	ALU			0	0	0.09	0	2	2	0	0.045	-0.045	0.5
chr1	34854515	-	SMIM12	UTR3	ALU			0.14	0	0	0	2	2	0.07	0	0.07	0.5
chr1	35098720	+	ZMYM1	intronic	ALU			0	0	0.33	0.2	2	2	0	0.265	-0.265	0.153129
chr1	35098724	+	ZMYM1	intronic	ALU			0	0	0	0.2	2	2	0	0.1	-0.1	0.5
chr1	35098827	+	ZMYM1	intronic	ALU			0		0.2		1	1	0	0.2	-0.2	#DIV/0!
chr1	35099839	+	ZMYM1	intronic	ALU			0	0	0.2	0	2	2	0	0.1	-0.1	0.5
chr1	35100930	+	ZMYM1	intronic	ALU			0.2	0	0	0	2	2	0.1	0	0.1	0.5
chr1	35100969	+	ZMYM1	intronic	ALU			0.2	0	0	0	2	2	0.1	0	0.1	0.5
chr1	35101038	+	ZMYM1	intronic	ALU			0.33	0.33	0	0	2	2	0.33	0	0.33	#DIV/0!
chr1	35101741	+	ZMYM1	intronic	ALU			0	0	0.2	0	2	2	0	0.1	-0.1	0.5
chr1	35101785	+	ZMYM1	intronic	ALU			0.5	1	0	0.17	2	2	0.75	0.085	0.665	0.201635
chr1	35115967	+	ZMYM1	downstream	ALU			0	0.1	0	0	2	2	0.05	0	0.05	0.5
chr1	35115973	+	ZMYM1	downstream	ALU			0.14	0	0	0	2	2	0.07	0	0.07	0.5
chr1	35115974	+	ZMYM1	downstream	ALU			0	0.09	0	0	2	2	0.045	0	0.045	0.5
chr1	35115988	+	ZMYM1	downstream	ALU			0.33	0.09	0	0	2	2	0.21	0	0.21	0.330499
chr1	35116003	+	ZMYM1	downstream	ALU			0.14	0.17	0	0	2	2	0.155	0	0.155	0.0614171
chr1	35116049	+	ZMYM1	downstream	ALU			0.5	0.75	0	0.2	2	2	0.625	0.1	0.525	0.0870118
chr1	35116052	+	ZMYM1	downstream	ALU			0.5	0.33	0	0.2	2	2	0.415	0.1	0.315	0.141681
chr1	35116088	+	ZMYM1	downstream	ALU			0.17	0	0	0	2	2	0.085	0	0.085	0.5
chr1	35116124	+	ZMYM1	downstream	ALU			0.2	0.4	0	0	2	2	0.3	0	0.3	0.204833
chr1	35116160	+	ZMYM1	downstream	ALU			0	0		0.12	2	1	0	0.12	-0.12	#DIV/0!
chr1	35116212	+	ZMYM1	downstream	ALU			0.38	0.2	0.25	0.08	2	2	0.29	0.165	0.125	0.419215
chr1	35116732	+	ZMYM1	downstream	ALU			0	0	0	0.2	2	2	0	0.1	-0.1	0.5
chr1	35117386	+	ZMYM1,ENSG00000284640	intergenic	ALU				0		0.17	1	1	0	0.17	-0.17	#DIV/0!
chr1	35117406	+	ZMYM1,ENSG00000284640	intergenic	ALU				0		0.2	1	1	0	0.2	-0.2	#DIV/0!
chr1	35117685	+	ZMYM1,ENSG00000284640	intergenic	ALU			0.33	0.4		0.2	2	1	0.365	0.2	0.165	#DIV/0!
chr1	35117788	+	ZMYM1,ENSG00000284640	intergenic	ALU			0.14	0		0	2	1	0.07	0	0.07	#DIV/0!
chr1	35117819	+	ZMYM1,ENSG00000284640	intergenic	ALU			0.6	0.27		0.31	2	1	0.435	0.31	0.125	#DIV/0!
chr1	35117820	+	ZMYM1,ENSG00000284640	intergenic	ALU			0.67	0.18		0.15	2	1	0.425	0.15	0.275	#DIV/0!
chr1	35117849	+	ZMYM1,ENSG00000284640	intergenic	ALU			0	0.12		0	2	1	0.06	0	0.06	#DIV/0!
chr1	35117854	+	ZMYM1,ENSG00000284640	intergenic	ALU			0.14	0.17		0.07	2	1	0.155	0.07	0.085	#DIV/0!
chr1	35117860	+	ZMYM1,ENSG00000284640	intergenic	ALU			0.25	0.12		0.06	2	1	0.185	0.06	0.125	#DIV/0!
chr1	35117861	+	ZMYM1,ENSG00000284640	intergenic	ALU			0.25	0.25		0.18	2	1	0.25	0.18	0.07	#DIV/0!
chr1	35117868	+	ZMYM1,ENSG00000284640	intergenic	ALU			0.12	0		0	2	1	0.06	0	0.06	#DIV/0!
chr1	35434120	-	KIAA0319L	UTR3	ALU			0	0.1	0	0	2	2	0.05	0	0.05	0.5
chr1	35599867	-	PSMB2	UTR3	ALU			0	0.07	0	0	2	2	0.035	0	0.035	0.5
chr1	35599876	-	PSMB2	UTR3	ALU			0.19	0	0	0.11	2	2	0.095	0.055	0.04	0.757889
chr1	35599879	-	PSMB2	UTR3	ALU			0	0	0	0.09	2	2	0	0.045	-0.045	0.5
chr1	35599885	-	PSMB2	UTR3	ALU			0	0.08	0.11	0.07	2	2	0.04	0.09	-0.05	0.413445
chr1	35599888	-	PSMB2	UTR3	ALU			0.2	0.45	0.4	0.38	2	2	0.325	0.39	-0.065	0.694683
chr1	35599889	-	PSMB2	UTR3	ALU			0.38	0.2	0.5	0.23	2	2	0.29	0.365	-0.075	0.695118
chr1	35599903	-	PSMB2	UTR3	ALU			0.14	0.17	0	0.18	2	2	0.155	0.09	0.065	0.600784
chr1	35599929	-	PSMB2	UTR3	ALU			0	0.08	0.25	0	2	2	0.04	0.125	-0.085	0.618667
chr1	35599961	-	PSMB2	UTR3	ALU			0.2	0.46	0.5	0.43	2	2	0.33	0.465	-0.135	0.481758
chr1	35600014	-	PSMB2	UTR3	ALU			0.25	0	0	0.12	2	2	0.125	0.06	0.065	0.700432
chr1	35600041	-	PSMB2	UTR3	ALU			0	0.09	0.09	0.11	2	2	0.045	0.1	-0.055	0.430112
chr1	35600054	-	PSMB2	UTR3	ALU			0.14	0	0	0	2	2	0.07	0	0.07	0.5
chr1	35600099	-	PSMB2	UTR3	ALU			0.67	0	0	0.17	2	2	0.335	0.085	0.25	0.589833
chr1	35600107	-	PSMB2	UTR3	ALU			0.67	0.5	0.5	0.8	2	2	0.585	0.65	-0.065	0.750572
chr1	35600117	-	PSMB2	UTR3	ALU			0.12	0	0	0	2	2	0.06	0	0.06	0.5
chr1	35600124	-	PSMB2	UTR3	ALU			0.4	0.5	0.25	0	2	2	0.45	0.125	0.325	0.199537
chr1	35600137	-	PSMB2	UTR3	ALU			0.33	0.75	0.4	0.5	2	2	0.54	0.45	0.09	0.742837
chr1	35601227	-	PSMB2	UTR3	ALU			0.38	0		0	2	1	0.19	0	0.19	#DIV/0!
chr1	35602074	-	PSMB2	UTR3	ALU			0.01	0	0.03	0.01	2	2	0.005	0.02	-0.015	0.349886
chr1	35602076	-	PSMB2	UTR3	ALU			0.11	0.06	0.06	0.14	2	2	0.085	0.1	-0.015	0.785607
chr1	35602113	-	PSMB2	UTR3	ALU			0.07	0.04	0	0.03	2	2	0.055	0.015	0.04	0.2
chr1	35602126	-	PSMB2	UTR3	ALU			0.02	0.02	0	0.01	2	2	0.02	0.005	0.015	0.204833
chr1	35602127	-	PSMB2	UTR3	ALU			0	0.02	0	0.02	2	2	0.01	0.01	0	1
chr1	35602139	-	PSMB2	UTR3	ALU			0.01	0	0	0	2	2	0.005	0	0.005	0.5
chr1	35602148	-	PSMB2	UTR3	ALU			0.09	0.01	0.06	0.17	2	2	0.05	0.115	-0.065	0.448133
chr1	35602151	-	PSMB2	UTR3	ALU			0.14	0.17	0.07	0.06	2	2	0.155	0.065	0.09	0.0796296
chr1	35602159	-	PSMB2	UTR3	ALU			0.37	0.28	0.38	0.23	2	2	0.325	0.305	0.02	0.844429
chr1	35602165	-	PSMB2	UTR3	ALU			0.02	0.03	0	0.07	2	2	0.025	0.035	-0.01	0.823093
chr1	35602183	-	PSMB2	UTR3	ALU			0.3	0.28	0.33	0.45	2	2	0.29	0.39	-0.1	0.338208
chr1	35602187	-	PSMB2	UTR3	ALU			0	0	0	0.01	2	2	0	0.005	-0.005	0.5
chr1	35602216	-	PSMB2	UTR3	ALU			0.89	0.85	0.78	0.89	2	2	0.87	0.835	0.035	0.639295
chr1	35602237	-	PSMB2	UTR3	ALU			0.44	0.39	0.33	0.51	2	2	0.415	0.42	-0.005	0.965047
chr1	35602311	-	PSMB2	UTR3	ALU			0.01	0	0	0	2	2	0.005	0	0.005	0.5
chr1	35602324	-	PSMB2	UTR3	ALU			0.55	0.49	0.52	0.35	2	2	0.52	0.435	0.085	0.492367
chr1	35602330	-	PSMB2	UTR3	ALU			0.01	0	0	0.01	2	2	0.005	0.005	0	1
chr1	35602534	-	PSMB2	UTR3	ALU			0.01	0	0.02	0	2	2	0.005	0.01	-0.005	0.711723
chr1	35602545	-	PSMB2	UTR3	ALU			0	0	0.05	0	2	2	0	0.025	-0.025	0.5
chr1	35602555	-	PSMB2	UTR3	ALU			0.01	0	0.04	0	2	2	0.005	0.02	-0.015	0.588295
chr1	35602563	-	PSMB2	UTR3	ALU			0	0.01	0	0	2	2	0.005	0	0.005	0.5
chr1	35602565	-	PSMB2	UTR3	ALU			0.14	0.09	0.11	0.09	2	2	0.115	0.1	0.015	0.657481
chr1	35602570	-	PSMB2	UTR3	ALU			0.02	0.04	0	0.03	2	2	0.03	0.015	0.015	0.503838
chr1	35602583	-	PSMB2	UTR3	ALU			0.67	0.54	0.12	0.64	2	2	0.605	0.38	0.225	0.542432
chr1	35602594	-	PSMB2	UTR3	ALU			0.07	0.02	0	0.02	2	2	0.045	0.01	0.035	0.376374
chr1	35602595	-	PSMB2	UTR3	ALU			0.09	0.08	0	0.01	2	2	0.085	0.005	0.08	0.00772212
chr1	35602609	-	PSMB2	UTR3	ALU			0.25	0.39	0.5	0.36	2	2	0.32	0.43	-0.11	0.382178
chr1	35602619	-	PSMB2	UTR3	ALU			0	0.02	0	0.01	2	2	0.01	0.005	0.005	0.711723
chr1	35602626	-	PSMB2	UTR3	ALU			0.03	0.03	0	0.05	2	2	0.03	0.025	0.005	0.874334
chr1	35602630	-	PSMB2	UTR3	ALU			0.57	0.53	0.33	0.49	2	2	0.55	0.41	0.14	0.317839
chr1	35602642	-	PSMB2	UTR3	ALU			0.05	0.07	0	0.05	2	2	0.06	0.025	0.035	0.376374
chr1	35602680	-	PSMB2	UTR3	ALU			0.06	0.17	0.09	0.12	2	2	0.115	0.105	0.01	0.886534
chr1	35602724	-	PSMB2	UTR3	ALU			0.27	0.3	0.3	0.28	2	2	0.285	0.29	-0.005	0.810892
chr1	35602752	-	PSMB2	UTR3	ALU			0.02	0.01	0	0	2	2	0.015	0	0.015	0.204833
chr1	35602760	-	PSMB2	UTR3	ALU			0.03	0.01	0	0	2	2	0.02	0	0.02	0.295167
chr1	35602763	-	PSMB2	UTR3	ALU			0.02		0	0.04	1	2	0.02	0.02	0	#DIV/0!
chr1	35602768	-	PSMB2	UTR3	ALU			0.11	0.16	0.1	0.22	2	2	0.135	0.16	-0.025	0.752753
chr1	35602769	-	PSMB2	UTR3	ALU			0.28	0.24	0.2	0.41	2	2	0.26	0.305	-0.045	0.742524
chr1	35602775	-	PSMB2	UTR3	ALU			0	0.01	0	0	2	2	0.005	0	0.005	0.5
chr1	35736171	-	CLSPN	UTR3	ALU			0	0.14	0	0	2	2	0.07	0	0.07	0.5
chr1	35856753	+	2004-08-01	UTR3	ALU			0	0.11	0	0	2	2	0.055	0	0.055	0.5
chr1	36063888	+	2003-08-01	UTR3	ALU			0.6		0	1	1	2	0.6	0.5	0.1	#DIV/0!
chr1	36064008	+	2003-08-01	UTR3	ALU			0			0.2	1	1	0	0.2	-0.2	#DIV/0!
chr1	36139429	-	TRAPPC3	intronic	ALU			0	0	0	0.33	2	2	0	0.165	-0.165	0.5
chr1	36139435	-	TRAPPC3	intronic	ALU			0	0	0	0.12	2	2	0	0.06	-0.06	0.5
chr1	36328516	+	SH3D21	UTR3	ALU			0	0		0.17	2	1	0	0.17	-0.17	#DIV/0!
chr1	36328611	+	SH3D21	UTR3	ALU			0	0		0.29	2	1	0	0.29	-0.29	#DIV/0!
chr1	37801868	+	ENSG00000233728;MANEAL	upstream;downstream	ALU			0.14	0	0	0	2	2	0.07	0	0.07	0.5
chr1	37802298	+	YRDC	downstream	ALU			0	0	0.17	0	2	2	0	0.085	-0.085	0.5
chr1	37802302	+	YRDC	downstream	ALU			0	0	0	0.2	2	2	0	0.1	-0.1	0.5
chr1	37802436	+	YRDC	downstream	ALU			0	0.12	0.33	0	2	2	0.06	0.165	-0.105	0.639295
chr1	37805009	+	YRDC	intronic	ALU			0	0	0	0.2	2	2	0	0.1	-0.1	0.5
chr1	37860922	-	ENSG00000230955	ncRNA_exonic	ALU			0.22	0.21	0	0	2	2	0.215	0	0.215	0.0148024
chr1	37860957	-	ENSG00000230955	ncRNA_exonic	ALU			0.07	0	0	0	2	2	0.035	0	0.035	0.5
chr1	37860971	-	ENSG00000230955	ncRNA_exonic	ALU			0.43	0.31	0.33	0.38	2	2	0.37	0.355	0.015	0.847771
chr1	37860989	-	ENSG00000230955	ncRNA_exonic	ALU			0.21	0.14	0	0	2	2	0.175	0	0.175	0.125666
chr1	37861011	-	ENSG00000230955	ncRNA_exonic	ALU			0.11	0.17	0	0	2	2	0.14	0	0.14	0.134386
chr1	37861030	-	ENSG00000230955	ncRNA_exonic	ALU			0	0.06	0	0	2	2	0.03	0	0.03	0.5
chr1	37861032	-	ENSG00000230955	ncRNA_exonic	ALU			0	0.14	0	0	2	2	0.07	0	0.07	0.5
chr1	37861033	-	ENSG00000230955	ncRNA_exonic	ALU			0.1	0.18	0	0	2	2	0.14	0	0.14	0.177171
chr1	37861056	-	ENSG00000230955	ncRNA_exonic	ALU			0.25	0.25	0	0.12	2	2	0.25	0.06	0.19	0.194729
chr1	37861066	-	ENSG00000230955	ncRNA_exonic	ALU			0.18	0	0	0	2	2	0.09	0	0.09	0.5
chr1	37861079	-	ENSG00000230955	ncRNA_exonic	ALU			0	0.11	0	0	2	2	0.055	0	0.055	0.5
chr1	37861101	-	ENSG00000230955	ncRNA_intronic	ALU			0	0.12	0	0	2	2	0.06	0	0.06	0.5
chr1	37861102	-	ENSG00000230955	ncRNA_intronic	ALU			0	0.22	0	0	2	2	0.11	0	0.11	0.5
chr1	37861110	-	ENSG00000230955	ncRNA_intronic	ALU			0	0	0	0.08	2	2	0	0.04	-0.04	0.5
chr1	37861870	-	INPP5B	UTR3	ALU			0.11	0.5	0.2	0.25	2	2	0.305	0.225	0.08	0.752264
chr1	37861873	-	INPP5B	UTR3	ALU			0.18	0	0	0	2	2	0.09	0	0.09	0.5
chr1	37957459	-	SF3A3	UTR3	ALU			0	0	0.04	0	2	2	0	0.02	-0.02	0.5
chr1	37957478	-	SF3A3	UTR3	ALU			0	0	0	0.02	2	2	0	0.01	-0.01	0.5
chr1	37957486	-	SF3A3	UTR3	ALU			0	0	0.03	0	2	2	0	0.015	-0.015	0.5
chr1	37957492	-	SF3A3	UTR3	ALU			0	0	0	0.02	2	2	0	0.01	-0.01	0.5
chr1	38023967	+	UTP11	UTR3	ALU			0.05	0	0	0	2	2	0.025	0	0.025	0.5
chr1	38024073	+	UTP11	UTR3	ALU			0	0.04	0	0	2	2	0.02	0	0.02	0.5
chr1	38995954	+	AKIRIN1	intronic	ALU			0.14	0.33	0.17	0	2	2	0.235	0.085	0.15	0.361657
chr1	38996126	+	AKIRIN1	intronic	ALU			0.25	0	0	0	2	2	0.125	0	0.125	0.5
chr1	38996159	+	AKIRIN1	intronic	ALU			0.14	0	0	0	2	2	0.07	0	0.07	0.5
chr1	38996781	+	AKIRIN1	intronic	ALU			0.14	0	0	0.5	2	2	0.07	0.25	-0.18	0.600912
chr1	39468394	+	MACF1	intronic	ALU			0	0	0	0.2	2	2	0	0.1	-0.1	0.5
chr1	39470431	+	MACF1	intronic	ALU			0.14	0	0	0	2	2	0.07	0	0.07	0.5
chr1	39748460	+	PPIE	UTR3	ALU			0	0	0	0.12	2	2	0	0.06	-0.06	0.5
chr1	39748482	+	PPIE	UTR3	ALU			0	0.5		0.29	2	1	0.25	0.29	-0.04	#DIV/0!
chr1	39748491	+	PPIE	UTR3	ALU			0			0.17	1	1	0	0.17	-0.17	#DIV/0!
chr1	42178550	-	FOXJ3	UTR3	ALU			0.04	0	0	0	2	2	0.02	0	0.02	0.5
chr1	42779318	+	C1orf50	UTR3	ALU			0	0	0.2		2	1	0	0.2	-0.2	#DIV/0!
chr1	42779337	+	C1orf50	UTR3	ALU			0	0	0.2	0	2	2	0	0.1	-0.1	0.5
chr1	42780153	+	ENSG00000283580	intronic	ALU			0		0	0.2	1	2	0	0.1	-0.1	#DIV/0!
chr1	42780229	+	ENSG00000283580	intronic	ALU			0		0	0.14	1	2	0	0.07	-0.07	#DIV/0!
chr1	42780236	+	ENSG00000283580	intronic	ALU			1		1	0.67	1	2	1	0.835	0.165	#DIV/0!
chr1	42781288	+	ENSG00000283580	intronic	ALU			0	0		0.14	2	1	0	0.14	-0.14	#DIV/0!
chr1	43994246	+	CCDC24	UTR3	ALU			0.75	1	0.5	0.62	2	2	0.875	0.56	0.315	0.198524
chr1	43994259	+	CCDC24	UTR3	ALU			0.86	1	0	0.89	2	2	0.93	0.445	0.485	0.469796
chr1	43994260	+	CCDC24	UTR3	ALU			0.67	0.75	0	0.33	2	2	0.71	0.165	0.545	0.170898
chr1	43994262	+	CCDC24	UTR3	ALU			0	0	0	0.12	2	2	0	0.06	-0.06	0.5
chr1	43994285	+	CCDC24	UTR3	ALU			0	0.25	0	0.12	2	2	0.125	0.06	0.065	0.700432
chr1	43994356	+	CCDC24	UTR3	ALU				0	0	0.17	1	2	0	0.085	-0.085	#DIV/0!
chr1	43994381	+	CCDC24	UTR3	ALU				1	0	0.14	1	2	1	0.07	0.93	#DIV/0!
chr1	44039984	+	ENSG00000230615	ncRNA_exonic	ALU			0	0	0	0.12	2	2	0	0.06	-0.06	0.5
chr1	44777314	+	RPS8	intronic	ALU			0.08	0	0	0	2	2	0.04	0	0.04	0.5
chr1	44777345	+	RPS8	intronic	ALU			0.14	0	0	0	2	2	0.07	0	0.07	0.5
chr1	44814341	+	BTBD19	UTR3	ALU			0	0.12		0	2	1	0.06	0	0.06	#DIV/0!
chr1	44814362	+	BTBD19	UTR3	ALU			0.07	0.12		0	2	1	0.095	0	0.095	#DIV/0!
chr1	44814627	+	BTBD19	UTR3	ALU			0.1	0		0	2	1	0.05	0	0.05	#DIV/0!
chr1	44814633	+	BTBD19	UTR3	ALU			0.1	0		0	2	1	0.05	0	0.05	#DIV/0!
chr1	44814828	+	BTBD19	UTR3	ALU			0.1	0.07		0.14	2	1	0.085	0.14	-0.055	#DIV/0!
chr1	44814830	+	BTBD19	UTR3	ALU			0	0.07		0	2	1	0.035	0	0.035	#DIV/0!
chr1	44815612	+	BTBD19	downstream	ALU			0	0.17	0	0	2	2	0.085	0	0.085	0.5
chr1	44815643	+	BTBD19	downstream	ALU			0.43	0		0.27	2	1	0.215	0.27	-0.055	#DIV/0!
chr1	44815648	+	BTBD19	downstream	ALU			0.5	0.5		0.5	2	1	0.5	0.5	0	#DIV/0!
chr1	44815662	+	BTBD19	downstream	ALU			0	0.6		0.27	2	1	0.3	0.27	0.03	#DIV/0!
chr1	44815681	+	BTBD19	downstream	ALU			0	0.14		0.06	2	1	0.07	0.06	0.01	#DIV/0!
chr1	44815686	+	BTBD19	downstream	ALU			0.25	0.25		0.29	2	1	0.25	0.29	-0.04	#DIV/0!
chr1	44815698	+	BTBD19	downstream	ALU			0.1	0.38	0	0.12	2	2	0.24	0.06	0.18	0.404261
chr1	44815705	+	BTBD19	downstream	ALU			0.08	0	0	0.1	2	2	0.04	0.05	-0.01	0.890844
chr1	44815708	+	BTBD19	downstream	ALU			0.92	1	1	1	2	2	0.96	1	-0.04	0.5
chr1	44815710	+	BTBD19	downstream	ALU			0.5	0.33	0	0.71	2	2	0.415	0.355	0.06	0.894129
chr1	44815755	+	BTBD19	downstream	ALU			0.25	0.29		0.43	2	1	0.27	0.43	-0.16	#DIV/0!
chr1	44815762	+	BTBD19	downstream	ALU			0.09	0		0	2	1	0.045	0	0.045	#DIV/0!
chr1	44815792	+	BTBD19	downstream	ALU			0.25	0.29	0	0.09	2	2	0.27	0.045	0.225	0.0851953
chr1	44815793	+	BTBD19	downstream	ALU			0.2	0	0	0.04	2	2	0.1	0.02	0.08	0.568501
chr1	44815794	+	BTBD19	downstream	ALU			0.15	0.06	0	0.09	2	2	0.105	0.045	0.06	0.4453
chr1	44815807	+	BTBD19	downstream	ALU			0.43	0.4	0	0.5	2	2	0.415	0.25	0.165	0.628501
chr1	44815810	+	BTBD19	downstream	ALU			0.09	0.06	0	0	2	2	0.075	0	0.075	0.125666
chr1	44815833	+	BTBD19	downstream	ALU			0.29	0.23	0.5	0.21	2	2	0.26	0.355	-0.095	0.629877
chr1	44815834	+	BTBD19	downstream	ALU			0.14	0.07	0	0.17	2	2	0.105	0.085	0.02	0.856369
chr1	44815846	+	BTBD19	downstream	ALU			0.04	0.17	0	0.06	2	2	0.105	0.03	0.075	0.441677
chr1	44815871	+	BTBD19	downstream	ALU			0	0	0	0.04	2	2	0	0.02	-0.02	0.5
chr1	44816038	+	BTBD19	downstream	ALU			0.06	0.12	0	0.06	2	2	0.09	0.03	0.06	0.292893
chr1	44816060	+	BTBD19	downstream	ALU			0.17	0.11	0	0.15	2	2	0.14	0.075	0.065	0.540898
chr1	44816061	+	BTBD19	downstream	ALU			0.05	0.11	0	0	2	2	0.08	0	0.08	0.228401
chr1	44816106	+	BTBD19	downstream	ALU			0.14	0.25	0	0.06	2	2	0.195	0.03	0.165	0.154028
chr1	44816130	+	BTBD19	downstream	ALU			0	0		0.04	2	1	0	0.04	-0.04	#DIV/0!
chr1	44817840	+	BTBD19,PTCH2	intergenic	ALU			0.17	0.33	0	0.2	2	2	0.25	0.1	0.15	0.367036
chr1	44817841	+	BTBD19,PTCH2	intergenic	ALU			0.4	0.33	0	0	2	2	0.365	0	0.365	0.0608597
chr1	44817909	+	BTBD19,PTCH2	intergenic	ALU			0.27	0.29	1		2	1	0.28	1	-0.72	#DIV/0!
chr1	44817910	+	BTBD19,PTCH2	intergenic	ALU			0.36	0.25		0.21	2	1	0.305	0.21	0.095	#DIV/0!
chr1	44817919	+	BTBD19,PTCH2	intergenic	ALU			0	0.11	0	0	2	2	0.055	0	0.055	0.5
chr1	44817931	+	BTBD19,PTCH2	intergenic	ALU			0	0		0.05	2	1	0	0.05	-0.05	#DIV/0!
chr1	44817949	+	BTBD19,PTCH2	intergenic	ALU			0.07	0.09	0	0.18	2	2	0.08	0.09	-0.01	0.92965
chr1	44817974	+	BTBD19,PTCH2	intergenic	ALU			0.31	0		0.13	2	1	0.155	0.13	0.025	#DIV/0!
chr1	44817980	+	BTBD19,PTCH2	intergenic	ALU			0	0		0.14	2	1	0	0.14	-0.14	#DIV/0!
chr1	44818007	+	BTBD19,PTCH2	intergenic	ALU			0.14	0.27		0.2	2	1	0.205	0.2	0.005	#DIV/0!
chr1	44818041	+	BTBD19,PTCH2	intergenic	ALU			0	0.08	0	0	2	2	0.04	0	0.04	0.5
chr1	44818045	+	BTBD19,PTCH2	intergenic	ALU			0	0	0	0.04	2	2	0	0.02	-0.02	0.5
chr1	44818597	+	BTBD19,PTCH2	intergenic	ALU			0.04	0.19		0.07	2	1	0.115	0.07	0.045	#DIV/0!
chr1	44818598	+	BTBD19,PTCH2	intergenic	ALU			0.04	0.08		0	2	1	0.06	0	0.06	#DIV/0!
chr1	44818604	+	BTBD19,PTCH2	intergenic	ALU			0.07	0.07		0.08	2	1	0.07	0.08	-0.01	#DIV/0!
chr1	44818613	+	BTBD19,PTCH2	intergenic	ALU			0	0.04		0	2	1	0.02	0	0.02	#DIV/0!
chr1	44818614	+	BTBD19,PTCH2	intergenic	ALU			0.04	0		0.04	2	1	0.02	0.04	-0.02	#DIV/0!
chr1	44818620	+	BTBD19,PTCH2	intergenic	ALU			0.06	0		0	2	1	0.03	0	0.03	#DIV/0!
chr1	44818624	+	BTBD19,PTCH2	intergenic	ALU			0.07	0.16		0.1	2	1	0.115	0.1	0.015	#DIV/0!
chr1	44818633	+	BTBD19,PTCH2	intergenic	ALU			0.07	0.11		0.04	2	1	0.09	0.04	0.05	#DIV/0!
chr1	44818643	+	BTBD19,PTCH2	intergenic	ALU			0.33	0.14		0.05	2	1	0.235	0.05	0.185	#DIV/0!
chr1	44818731	+	BTBD19,PTCH2	intergenic	ALU			0.13	0.13	0	0.14	2	2	0.13	0.07	0.06	0.548875
chr1	44818894	+	PTCH2,RNU5E-6P	downstream	ALU			0	0		0.08	2	1	0	0.08	-0.08	#DIV/0!
chr1	44818958	+	PTCH2,RNU5E-6P	downstream	ALU			0	0.08		0.12	2	1	0.04	0.12	-0.08	#DIV/0!
chr1	44818998	+	PTCH2,RNU5E-6P	downstream	ALU			0	0.11		0	2	1	0.055	0	0.055	#DIV/0!
chr1	44818999	+	PTCH2,RNU5E-6P	downstream	ALU			0	0.28		0.04	2	1	0.14	0.04	0.1	#DIV/0!
chr1	44819001	+	PTCH2,RNU5E-6P	downstream	ALU			0	0.2		0.04	2	1	0.1	0.04	0.06	#DIV/0!
chr1	44819064	+	PTCH2,RNU5E-6P	downstream	ALU			0.33	0.43		0.29	2	1	0.38	0.29	0.09	#DIV/0!
chr1	44819168	+	PTCH2,RNU5E-6P	downstream	ALU			0.04	0	0	0.08	2	2	0.02	0.04	-0.02	0.711723
chr1	44819169	+	PTCH2,RNU5E-6P	downstream	ALU			0	0.06	0	0.07	2	2	0.03	0.035	-0.005	0.923733
chr1	44819585	+	PTCH2,RNU5E-6P	downstream	ALU			0	0.14	0	0	2	2	0.07	0	0.07	0.5
chr1	44819594	+	PTCH2,RNU5E-6P	downstream	ALU			0	0.14	0.25	0.44	2	2	0.07	0.345	-0.275	0.156062
chr1	44819620	+	PTCH2,RNU5E-6P	downstream	ALU			0	0.17	0	0	2	2	0.085	0	0.085	0.5
chr1	44819685	+	PTCH2,RNU5E-6P	downstream	ALU			1	0.62	0	0.47	2	2	0.81	0.235	0.575	0.202948
chr1	44819711	+	PTCH2,RNU5E-6P	downstream	ALU			0.33	0	0	0.15	2	2	0.165	0.075	0.09	0.686361
chr1	44819714	+	PTCH2,RNU5E-6P	downstream	ALU			1	0.55	0	0.82	2	2	0.775	0.41	0.365	0.536394
chr1	45509453	+	MMACHC	UTR3	ALU			0	0.17	0.12	0	2	2	0.085	0.06	0.025	0.834683
chr1	45509475	+	MMACHC	UTR3	ALU			0	0	0.14	0.11	2	2	0	0.125	-0.125	0.0760308
chr1	45509636	+	MMACHC	UTR3	ALU			0	0	0.11	0	2	2	0	0.055	-0.055	0.5
chr1	45509651	+	MMACHC	UTR3	ALU			0	0	0.08	0	2	2	0	0.04	-0.04	0.5
chr1	45509673	+	MMACHC	UTR3	ALU			0.29	0.5	0.5	0.14	2	2	0.395	0.32	0.075	0.760511
chr1	45509674	+	MMACHC	UTR3	ALU			0.12	0	0	0	2	2	0.06	0	0.06	0.5
chr1	45509686	+	MMACHC	UTR3	ALU			0.08	0	0	0.08	2	2	0.04	0.04	0	1
chr1	45509699	+	MMACHC	UTR3	ALU			0.07	0	0	0	2	2	0.035	0	0.035	0.5
chr1	45509826	+	MMACHC	UTR3	ALU			0.15	0.27	0	0	2	2	0.21	0	0.21	0.177171
chr1	45509827	+	MMACHC	UTR3	ALU			0.08	0.18	0	0.19	2	2	0.13	0.095	0.035	0.783767
chr1	45509900	+	MMACHC	UTR3	ALU			0.08	0	0.2	0.08	2	2	0.04	0.14	-0.1	0.316379
chr1	45509902	+	MMACHC	UTR3	ALU			0.09	0	0.25	0.1	2	2	0.045	0.175	-0.13	0.300856
chr1	45509956	+	MMACHC	UTR3	ALU			0.4	0.29	0	0.38	2	2	0.345	0.19	0.155	0.561089
chr1	45509962	+	MMACHC	UTR3	ALU			0.09	0	0	0	2	2	0.045	0	0.045	0.5
chr1	45509997	+	MMACHC	UTR3	ALU			0.33	0.17	0	0.36	2	2	0.25	0.18	0.07	0.768995
chr1	45509998	+	MMACHC	UTR3	ALU			0.22	0.67	0.5	0.92	2	2	0.445	0.71	-0.265	0.480338
chr1	45510005	+	MMACHC	UTR3	ALU			0	0	0.2	0	2	2	0	0.1	-0.1	0.5
chr1	45510009	+	MMACHC	UTR3	ALU			0	0	0	0.08	2	2	0	0.04	-0.04	0.5
chr1	45510441	+	MMACHC	UTR3	ALU			0.2	0	0	0	2	2	0.1	0	0.1	0.5
chr1	45510548	+	MMACHC	UTR3	NONREP			0	0	0.13	0.12	2	2	0	0.125	-0.125	0.0254512
chr1	45512132	+	MMACHC	UTR3	ALU			1			0.38	1	1	1	0.38	0.62	#DIV/0!
chr1	45512160	+	MMACHC	UTR3	ALU			0	0		0.2	2	1	0	0.2	-0.2	#DIV/0!
chr1	45513091	+	MMACHC	UTR3	ALU			0.14	0		0	2	1	0.07	0	0.07	#DIV/0!
chr1	45552490	+	AKR1A1	UTR5	ALU			0	0	0	0.05	2	2	0	0.025	-0.025	0.5
chr1	45610790	+	NASP	intronic	ALU			0	0		0.33	2	1	0	0.33	-0.33	#DIV/0!
chr1	45610795	+	NASP	intronic	ALU			0.33	0.83		0.38	2	1	0.58	0.38	0.2	#DIV/0!
chr1	45610796	+	NASP	intronic	ALU			0.33	0.17		0.27	2	1	0.25	0.27	-0.02	#DIV/0!
chr1	45610809	+	NASP	intronic	ALU			0	0.33		0.2	2	1	0.165	0.2	-0.035	#DIV/0!
chr1	45610815	+	NASP	intronic	ALU			0	0		0.06	2	1	0	0.06	-0.06	#DIV/0!
chr1	45610845	+	NASP	intronic	ALU			0.14	0	0	0.06	2	2	0.07	0.03	0.04	0.67238
chr1	45610857	+	NASP	intronic	ALU			0.67	1	0	0.46	2	2	0.835	0.23	0.605	0.178952
chr1	45610861	+	NASP	intronic	ALU			0.29	0	0	0.5	2	2	0.145	0.25	-0.105	0.758518
chr1	45610882	+	NASP	intronic	ALU			0	0	0	0.12	2	2	0	0.06	-0.06	0.5
chr1	45655924	-	GPBP1L1	intronic	ALU			0.2	0	0.33	0	2	2	0.1	0.165	-0.065	0.774164
chr1	45655953	-	GPBP1L1	intronic	ALU			0.17	0	0	0	2	2	0.085	0	0.085	0.5
chr1	45694928	-	ENSG00000230896	ncRNA_exonic	ALU			0.25	0.14	0	0.33	2	2	0.195	0.165	0.03	0.887197
chr1	45694943	-	ENSG00000230896	ncRNA_exonic	ALU			0.22	0.05	0	0.09	2	2	0.135	0.045	0.09	0.473676
chr1	45694983	-	ENSG00000230896	ncRNA_intronic	ALU			0.14	0	0	0	2	2	0.07	0	0.07	0.5
chr1	45694991	-	ENSG00000230896	ncRNA_intronic	ALU			0.33	0.09	0	0.09	2	2	0.21	0.045	0.165	0.383549
chr1	45694997	-	ENSG00000230896	ncRNA_intronic	ALU			0.17	0.14	0	0.5	2	2	0.155	0.25	-0.095	0.76884
chr1	45695009	-	ENSG00000230896	ncRNA_intronic	ALU			0.17	0	0	0	2	2	0.085	0	0.085	0.5
chr1	45695052	-	ENSG00000230896	ncRNA_intronic	ALU			0.13	0.31	0.25	0	2	2	0.22	0.125	0.095	0.605698
chr1	45695076	-	ENSG00000230896	ncRNA_intronic	ALU			0	0.06	0	0	2	2	0.03	0	0.03	0.5
chr1	45695097	-	ENSG00000230896	ncRNA_intronic	ALU			0	0	0	0.09	2	2	0	0.045	-0.045	0.5
chr1	45695098	-	ENSG00000230896	ncRNA_intronic	ALU			0	0.07	0	0.08	2	2	0.035	0.04	-0.005	0.933761
chr1	45695112	-	ENSG00000230896	ncRNA_intronic	ALU			0.04	0.13	0.11	0	2	2	0.085	0.055	0.03	0.715374
chr1	45695171	-	ENSG00000230896	ncRNA_intronic	ALU			0	0	0.09	0	2	2	0	0.045	-0.045	0.5
chr1	45695219	-	ENSG00000230896	ncRNA_intronic	ALU			0.2	0.29	0.22	0.38	2	2	0.245	0.3	-0.055	0.623706
chr1	45695222	-	ENSG00000230896	ncRNA_intronic	ALU			0.06	0.11	0.11	0.09	2	2	0.085	0.1	-0.015	0.657481
chr1	45695225	-	ENSG00000230896	ncRNA_intronic	ALU			0	0.12	0	0	2	2	0.06	0	0.06	0.5
chr1	45695257	-	ENSG00000230896	ncRNA_intronic	ALU			0.17	0.16	1	0.09	2	2	0.165	0.545	-0.38	0.55702
chr1	45695262	-	ENSG00000230896	ncRNA_intronic	ALU			0.17	0	0	0	2	2	0.085	0	0.085	0.5
chr1	45695270	-	ENSG00000230896	ncRNA_intronic	ALU			0	0	0	0.08	2	2	0	0.04	-0.04	0.5
chr1	45695329	-	ENSG00000230896	ncRNA_intronic	ALU			0	0	0	0.07	2	2	0	0.035	-0.035	0.5
chr1	45695364	-	ENSG00000230896	ncRNA_intronic	ALU			0.4	0.5	0.5	0.4	2	2	0.45	0.45	0	1
chr1	45695425	-	ENSG00000230896	ncRNA_intronic	ALU			0	0	0	0.17	2	2	0	0.085	-0.085	0.5
chr1	45695427	-	ENSG00000230896	ncRNA_intronic	ALU			0.4	0.33	0	0.4	2	2	0.365	0.2	0.165	0.559125
chr1	45695450	-	ENSG00000230896	ncRNA_intronic	ALU			0	0	0	0.12	2	2	0	0.06	-0.06	0.5
chr1	45695941	-	ENSG00000230896	ncRNA_intronic	ALU			0.5	0.17	0.33	0.2	2	2	0.335	0.265	0.07	0.747928
chr1	45695942	-	ENSG00000230896	ncRNA_intronic	ALU			0	0.25	0	0	2	2	0.125	0	0.125	0.5
chr1	45696518	-	ENSG00000230896	ncRNA_intronic	ALU			0	0	0.33	0	2	2	0	0.165	-0.165	0.5
chr1	45696524	-	ENSG00000230896	ncRNA_intronic	ALU			0.09	0.17	0	0	2	2	0.13	0	0.13	0.19003
chr1	45696536	-	ENSG00000230896	ncRNA_intronic	ALU			0.73	0.8	0.2	0.5	2	2	0.765	0.35	0.415	0.206096
chr1	45696537	-	ENSG00000230896	ncRNA_intronic	ALU			0.36	0.45	0.4	0.2	2	2	0.405	0.3	0.105	0.474924
chr1	45696564	-	ENSG00000230896	ncRNA_intronic	ALU			0.12	0	0.6	0.4	2	2	0.06	0.5	-0.44	0.0860023
chr1	45696615	-	ENSG00000230896	ncRNA_intronic	ALU			0.5	0.3	0.25	0.5	2	2	0.4	0.375	0.025	0.890844
chr1	45696624	-	ENSG00000230896	ncRNA_intronic	ALU			0.29	0.09	0.5	0.2	2	2	0.19	0.35	-0.16	0.480084
chr1	45696631	-	ENSG00000230896	ncRNA_intronic	ALU			0	0.1	0	0	2	2	0.05	0	0.05	0.5
chr1	45696668	-	ENSG00000230896	ncRNA_intronic	ALU			0.17	0.4	0	0.33	2	2	0.285	0.165	0.12	0.617529
chr1	45696718	-	ENSG00000230896	ncRNA_intronic	ALU			0.1	0	0	0	2	2	0.05	0	0.05	0.5
chr1	45697280	-	IPP	intronic	ALU			0.12	0	0.12	0	2	2	0.06	0.06	0	1
chr1	45697281	-	IPP	intronic	ALU			0.1	0	0.06	0	2	2	0.05	0.03	0.02	0.770513
chr1	45697311	-	IPP	intronic	ALU			0.14	0.19	0.27	0	2	2	0.165	0.135	0.03	0.861255
chr1	45697313	-	IPP	intronic	ALU			0	0	0	0.08	2	2	0	0.04	-0.04	0.5
chr1	45697318	-	IPP	intronic	ALU			0	0	0.05	0	2	2	0	0.025	-0.025	0.5
chr1	45697343	-	IPP	intronic	ALU			0.4	0.48	0.29	0.3	2	2	0.44	0.295	0.145	0.166635
chr1	45697347	-	IPP	intronic	ALU			0.12	0.07	0.2	0.17	2	2	0.095	0.185	-0.09	0.11594
chr1	45697348	-	IPP	intronic	ALU			0	0	0.09	0	2	2	0	0.045	-0.045	0.5
chr1	45697353	-	IPP	intronic	ALU			0.53	0.38	0.1	0.42	2	2	0.455	0.26	0.195	0.422349
chr1	45697362	-	IPP	intronic	ALU			0.47	0.42	0.86	0.62	2	2	0.445	0.74	-0.295	0.23444
chr1	45697372	-	IPP	intronic	ALU			0	0.07	0.17	0	2	2	0.035	0.085	-0.05	0.663553
chr1	45697375	-	IPP	intronic	ALU			0.46	0.21	0.33	0.18	2	2	0.335	0.255	0.08	0.648616
chr1	45697383	-	IPP	intronic	ALU			0	0	0.14	0.1	2	2	0	0.12	-0.12	0.105137
chr1	45697388	-	IPP	intronic	ALU			0.3	0.4	0.56	0.1	2	2	0.35	0.33	0.02	0.94511
chr1	45697389	-	IPP	intronic	ALU			0.2	0.41	0.44	0	2	2	0.305	0.22	0.085	0.771653
chr1	45697434	-	IPP	intronic	ALU			0	0	0.09	0.06	2	2	0	0.075	-0.075	0.125666
chr1	45697445	-	IPP	intronic	ALU			0.07	0.11	0.3	0.06	2	2	0.09	0.18	-0.09	0.589162
chr1	45697447	-	IPP	intronic	ALU			0	0.12	0.1	0.11	2	2	0.06	0.105	-0.045	0.589999
chr1	45697456	-	IPP	intronic	ALU			0.05	0	0	0	2	2	0.025	0	0.025	0.5
chr1	45697470	-	IPP	intronic	ALU			0.22	0.25	0.38	0.19	2	2	0.235	0.285	-0.05	0.691459
chr1	45697516	-	IPP	intronic	ALU			0.04	0.09	0	0.04	2	2	0.065	0.02	0.045	0.300574
chr1	45697524	-	IPP	intronic	ALU			0.46	0.44	0.23	0.25	2	2	0.45	0.24	0.21	0.00450453
chr1	45697525	-	IPP	intronic	ALU			0.12	0.08	0.08	0.04	2	2	0.1	0.06	0.04	0.292893
chr1	45697543	-	IPP	intronic	ALU			0.04	0	0	0	2	2	0.02	0	0.02	0.5
chr1	45697714	-	IPP	intronic	ALU			0.3	0.38	0	0.14	2	2	0.34	0.07	0.27	0.106788
chr1	45697715	-	IPP	intronic	ALU			0.16	0.11	0.17	0.05	2	2	0.135	0.11	0.025	0.752753
chr1	45697716	-	IPP	intronic	ALU			0.05	0.06	0	0	2	2	0.055	0	0.055	0.0577159
chr1	45697752	-	IPP	intronic	ALU			0	0	0.14	0	2	2	0	0.07	-0.07	0.5
chr1	45697791	-	IPP	intronic	ALU			0.2	0.32	0.43	0.25	2	2	0.26	0.34	-0.08	0.546256
chr1	45697794	-	IPP	intronic	ALU			0.24	0.14	0.5	0.07	2	2	0.19	0.285	-0.095	0.735623
chr1	45697834	-	IPP	intronic	ALU			0	0	0	0.05	2	2	0	0.025	-0.025	0.5
chr1	45697836	-	IPP	intronic	ALU			0.17	0.13	0.17	0.28	2	2	0.15	0.225	-0.075	0.386868
chr1	45697875	-	IPP	intronic	ALU			0.1	0.25	0	0.08	2	2	0.175	0.04	0.135	0.289155
chr1	45697876	-	IPP	intronic	ALU			0.14	0.08	0	0	2	2	0.11	0	0.11	0.169501
chr1	45698040	-	IPP	intronic	ALU			0.07	0.22	0	0.2	2	2	0.145	0.1	0.045	0.755672
chr1	45698143	-	IPP	intronic	ALU			0	0.09	0	0	2	2	0.045	0	0.045	0.5
chr1	45698291	-	IPP	intronic	ALU			0.17	0.2	0.12	0	2	2	0.185	0.06	0.125	0.270324
chr1	45698808	-	IPP	UTR3	ALU			0.09	0	0	0	2	2	0.045	0	0.045	0.5
chr1	45698811	-	IPP	UTR3	ALU			0.56	0.56	0.25	0.71	2	2	0.56	0.48	0.08	0.7869
chr1	45698821	-	IPP	UTR3	ALU			0.15	0.2	0	0.29	2	2	0.175	0.145	0.03	0.8705
chr1	45698834	-	IPP	UTR3	ALU			0.05	0	0	0.1	2	2	0.025	0.05	-0.025	0.711723
chr1	45698863	-	IPP	UTR3	ALU			0.05	0	0	0	2	2	0.025	0	0.025	0.5
chr1	45698946	-	IPP	UTR3	ALU			0.04	0	0	0	2	2	0.02	0	0.02	0.5
chr1	45698999	-	IPP	UTR3	ALU			0.04	0.12	0	0.23	2	2	0.08	0.115	-0.035	0.814377
chr1	45699000	-	IPP	UTR3	ALU			0.09	0.06	0	0.19	2	2	0.075	0.095	-0.02	0.86822
chr1	45699006	-	IPP	UTR3	ALU			0.31	0.17	0.18	0.35	2	2	0.24	0.265	-0.025	0.842173
chr1	45699725	-	IPP	UTR3	ALU			0	0.17	0	0	2	2	0.085	0	0.085	0.5
chr1	45699736	-	IPP	UTR3	ALU			0.55	0.83	0.48	0.46	2	2	0.69	0.47	0.22	0.359725
chr1	45699755	-	IPP	UTR3	ALU			0.08	0.25	0.07	0.13	2	2	0.165	0.1	0.065	0.581917
chr1	45699760	-	IPP	UTR3	ALU			0	0	0.04	0	2	2	0	0.02	-0.02	0.5
chr1	45699765	-	IPP	UTR3	ALU			0	0.14	0.11	0	2	2	0.07	0.055	0.015	0.882454
chr1	45699774	-	IPP	UTR3	ALU			0.08	0.14	0.08	0.17	2	2	0.11	0.125	-0.015	0.810892
chr1	45699800	-	IPP	UTR3	ALU			0	0	0.17	0	2	2	0	0.085	-0.085	0.5
chr1	46227196	+	LURAP1,RAD54L	intergenic	ALU			1	1	0.5	0.6	2	2	1	0.55	0.45	0.0704466
chr1	46364225	+	NSUN4	UTR3	ALU			0.14	0.11		0	2	1	0.125	0	0.125	#DIV/0!
chr1	46364399	+	NSUN4	UTR3	ALU			0	0.08	0	0	2	2	0.04	0	0.04	0.5
chr1	46364438	+	NSUN4	UTR3	ALU			0	0	0	0.17	2	2	0	0.085	-0.085	0.5
chr1	46364561	+	NSUN4	UTR3	ALU			0.12	0	0	0	2	2	0.06	0	0.06	0.5
chr1	46364621	+	NSUN4	UTR3	ALU			0	0	0	0.1	2	2	0	0.05	-0.05	0.5
chr1	46364622	+	NSUN4	UTR3	ALU			0	0	0	0.1	2	2	0	0.05	-0.05	0.5
chr1	46445406	+	FAAH,LINC01398	intergenic	ALU				0	0	0.12	1	2	0	0.06	-0.06	#DIV/0!
chr1	46634552	-	ATPAF1	UTR3	ALU			0.2	0		0	2	1	0.1	0	0.1	#DIV/0!
chr1	50437426	-	FAF1	UTR3	ALU				0	0.4	0	1	2	0	0.2	-0.2	#DIV/0!
chr1	51001539	+	CDKN2C,MIR4421	intergenic	ALU			0	0	0	0.12	2	2	0	0.06	-0.06	0.5
chr1	51010461	+	CDKN2C,MIR4421	intergenic	ALU			0.2	0	0.25	0.29	2	2	0.1	0.27	-0.17	0.330189
chr1	51010471	+	CDKN2C,MIR4421	intergenic	ALU			0.2	0	0.17	0	2	2	0.1	0.085	0.015	0.919686
chr1	51010964	+	CDKN2C,MIR4421	intergenic	ALU			0	0.2	0	0	2	2	0.1	0	0.1	0.5
chr1	51010992	+	CDKN2C,MIR4421	intergenic	ALU			0.4	0.33	0.17	0.25	2	2	0.365	0.21	0.155	0.102276
chr1	51011004	+	CDKN2C,MIR4421	intergenic	ALU			0	0.2	0.17	0.14	2	2	0.1	0.155	-0.055	0.679694
chr1	51011013	+	CDKN2C,MIR4421	intergenic	ALU			0.11	0.2	0	0	2	2	0.155	0	0.155	0.17988
chr1	51011043	+	CDKN2C,MIR4421	intergenic	ALU			0.17	0	0	0	2	2	0.085	0	0.085	0.5
chr1	51011055	+	CDKN2C,MIR4421	intergenic	ALU			0.08	0	0	0	2	2	0.04	0	0.04	0.5
chr1	51011056	+	CDKN2C,MIR4421	intergenic	ALU			0	0.2	0	0.12	2	2	0.1	0.06	0.04	0.770513
chr1	51011132	+	CDKN2C,MIR4421	intergenic	ALU			0.4	0	0	0.2	2	2	0.2	0.1	0.1	0.711723
chr1	51011136	+	CDKN2C,MIR4421	intergenic	ALU			0	0	0	0.11	2	2	0	0.055	-0.055	0.5
chr1	51011143	+	CDKN2C,MIR4421	intergenic	ALU			0	0	0	0.1	2	2	0	0.05	-0.05	0.5
chr1	51011162	+	CDKN2C,MIR4421	intergenic	ALU			0.36	0.25	0	0.09	2	2	0.305	0.045	0.26	0.0712476
chr1	51011167	+	CDKN2C,MIR4421	intergenic	ALU			0.27	0.29	0	0.17	2	2	0.28	0.085	0.195	0.257911
chr1	51011172	+	CDKN2C,MIR4421	intergenic	ALU			0.54	0.25	0.5	0.33	2	2	0.395	0.415	-0.02	0.918382
chr1	51011176	+	CDKN2C,MIR4421	intergenic	ALU			0.08	0	0	0	2	2	0.04	0	0.04	0.5
chr1	51011180	+	CDKN2C,MIR4421	intergenic	ALU			0.21	0.14	0	0.3	2	2	0.175	0.15	0.025	0.895533
chr1	51011228	+	CDKN2C,MIR4421	intergenic	ALU			0	0	0.14	0	2	2	0	0.07	-0.07	0.5
chr1	51011719	+	CDKN2C,MIR4421	intergenic	ALU			0	0.14	0	0	2	2	0.07	0	0.07	0.5
chr1	51011735	+	CDKN2C,MIR4421	intergenic	ALU			0.25	0	0	0.1	2	2	0.125	0.05	0.075	0.657481
chr1	51011740	+	CDKN2C,MIR4421	intergenic	ALU			0.43	0.4	0	0.3	2	2	0.415	0.15	0.265	0.325593
chr1	51011746	+	CDKN2C,MIR4421	intergenic	ALU			0.12	0	0	0.1	2	2	0.06	0.05	0.01	0.910169
chr1	51011797	+	CDKN2C,MIR4421	intergenic	ALU			0.33	0.2	0	0.42	2	2	0.265	0.21	0.055	0.838656
chr1	51012743	+	CDKN2C,MIR4421	intergenic	ALU			0.1	0		0	2	1	0.05	0	0.05	#DIV/0!
chr1	51012757	+	CDKN2C,MIR4421	intergenic	ALU			0.5	0.62		0.43	2	1	0.56	0.43	0.13	#DIV/0!
chr1	51012764	+	CDKN2C,MIR4421	intergenic	ALU			0.1	0.14		0	2	1	0.12	0	0.12	#DIV/0!
chr1	51012768	+	CDKN2C,MIR4421	intergenic	ALU			0.17	0.33		0.22	2	1	0.25	0.22	0.03	#DIV/0!
chr1	51012793	+	CDKN2C,MIR4421	intergenic	ALU			0.43	0.33		0.2	2	1	0.38	0.2	0.18	#DIV/0!
chr1	51012797	+	CDKN2C,MIR4421	intergenic	ALU			0.86	0.56		0.62	2	1	0.71	0.62	0.09	#DIV/0!
chr1	51012821	+	CDKN2C,MIR4421	intergenic	ALU			0.12	0	0	0	2	2	0.06	0	0.06	0.5
chr1	51012904	+	CDKN2C,MIR4421	intergenic	ALU			0.14	0.2	0	0.12	2	2	0.17	0.06	0.11	0.28465
chr1	51012909	+	CDKN2C,MIR4421	intergenic	ALU			0	0	0	0.12	2	2	0	0.06	-0.06	0.5
chr1	51012922	+	CDKN2C,MIR4421	intergenic	ALU			0.25	0.2	0.33	0.23	2	2	0.225	0.28	-0.055	0.459109
chr1	51012931	+	CDKN2C,MIR4421	intergenic	ALU			0	0.22	0	0	2	2	0.11	0	0.11	0.5
chr1	51012932	+	CDKN2C,MIR4421	intergenic	ALU			0	0.25	0	0.18	2	2	0.125	0.09	0.035	0.843215
chr1	51012933	+	CDKN2C,MIR4421	intergenic	ALU			0.09	0	0	0.17	2	2	0.045	0.085	-0.04	0.728656
chr1	51012935	+	CDKN2C,MIR4421	intergenic	ALU			0.31	0.29	0.33	0.27	2	2	0.3	0.3	0	1
chr1	51012944	+	CDKN2C,MIR4421	intergenic	ALU			0.09	0	0	0	2	2	0.045	0	0.045	0.5
chr1	51796376	-	ENSG00000266993	ncRNA_intronic	ALU			0.11	0	0.33	0.2	2	2	0.055	0.265	-0.21	0.135897
chr1	51797834	+	ENSG00000266993	ncRNA_intronic	ALU			0.14	0	0	0	2	2	0.07	0	0.07	0.5
chr1	51797840	+	ENSG00000266993	ncRNA_intronic	ALU			0.33	0	0	0	2	2	0.165	0	0.165	0.5
chr1	51797981	+	ENSG00000266993	ncRNA_exonic	ALU			0	0	0	0.17	2	2	0	0.085	-0.085	0.5
chr1	52348190	+	ZFYVE9	UTR3	ALU			0	0	0	0.17	2	2	0	0.085	-0.085	0.5
chr1	52350779	-	CC2D1B	UTR3	ALU			0.07	0	0	0.05	2	2	0.035	0.025	0.01	0.839765
chr1	52350831	-	CC2D1B	UTR3	ALU			0.33	0.3	0	0.3	2	2	0.315	0.15	0.165	0.468478
chr1	52350834	-	CC2D1B	UTR3	ALU			0.2	0	0	0.11	2	2	0.1	0.055	0.045	0.740711
chr1	52350838	-	CC2D1B	UTR3	ALU			0	0.1	0.5	0.18	2	2	0.05	0.34	-0.29	0.302164
chr1	52350843	-	CC2D1B	UTR3	ALU			0.12	0.22	0	0.18	2	2	0.17	0.09	0.08	0.537324
chr1	52350851	-	CC2D1B	UTR3	ALU			0.14	0.23	0	0	2	2	0.185	0	0.185	0.151903
chr1	52350874	-	CC2D1B	UTR3	ALU			0	0.07	0	0.11	2	2	0.035	0.055	-0.02	0.792493
chr1	52350883	-	CC2D1B	UTR3	ALU			0.17	0	0	0.16	2	2	0.085	0.08	0.005	0.969737
chr1	52350884	-	CC2D1B	UTR3	ALU			0	0.07	0.75	0.05	2	2	0.035	0.4	-0.365	0.485537
chr1	52350913	-	CC2D1B	UTR3	ALU			0.22	0	0	0	2	2	0.11	0	0.11	0.5
chr1	52351002	-	CC2D1B	UTR3	ALU			0.67	0.62	0	0.22	2	2	0.645	0.11	0.535	0.114964
chr1	52351019	-	CC2D1B	UTR3	ALU			0.5	0.5	0.5	0.22	2	2	0.5	0.36	0.14	0.5
chr1	52351020	-	CC2D1B	UTR3	ALU			0.25	0.55	0.5	0.1	2	2	0.4	0.3	0.1	0.730484
chr1	52351028	-	CC2D1B	UTR3	ALU			0.2	0.21	0.4	0.25	2	2	0.205	0.325	-0.12	0.354667
chr1	52351641	-	CC2D1B	UTR3	ALU			0.14	0	0.33	0	2	2	0.07	0.165	-0.095	0.67009
chr1	52351862	-	CC2D1B	UTR3	ALU			0	0.33		0.22	2	1	0.165	0.22	-0.055	#DIV/0!
chr1	52373010	-	ORC1	UTR3	ALU			0.07	0.04	0	0	2	2	0.055	0	0.055	0.169501
chr1	52373075	-	ORC1	UTR3	ALU			0	0		0.04	2	1	0	0.04	-0.04	#DIV/0!
chr1	52373088	-	ORC1	UTR3	ALU			0.06	0	0	0	2	2	0.03	0	0.03	0.5
chr1	52373126	-	ORC1	UTR3	ALU			0.06	0.19	0.14	0.09	2	2	0.125	0.115	0.01	0.904955
chr1	52442085	-	TUT4	intronic	ALU			0.2	0			2	0	0.1	#DIV/0!	#DIV/0!	#DIV/0!
chr1	52685638	-	COA7	UTR3	ALU			0	0	0.17	0	2	2	0	0.085	-0.085	0.5
chr1	52823190	+	ZYG11B	UTR3	ALU			0.17	0.1	0.15	0.31	2	2	0.135	0.23	-0.095	0.431698
chr1	52823198	+	ZYG11B	UTR3	ALU			0.67	0.56	0.45	0.69	2	2	0.615	0.57	0.045	0.777223
chr1	52823252	+	ZYG11B	UTR3	ALU			0.4	0.33	0.37	0.88	2	2	0.365	0.625	-0.26	0.491891
chr1	52823875	+	ZYG11B	UTR3	ALU			0.41	0.44	0.67	0.39	2	2	0.425	0.53	-0.105	0.589795
chr1	52823876	+	ZYG11B	UTR3	ALU			0	0.07	0	0	2	2	0.035	0	0.035	0.5
chr1	52823898	+	ZYG11B	UTR3	ALU			0	0.05	0	0	2	2	0.025	0	0.025	0.5
chr1	52824014	+	ZYG11B	UTR3	ALU			0.67	0.67	0.25	0.67	2	2	0.67	0.46	0.21	0.5
chr1	52824016	+	ZYG11B	UTR3	ALU			0.12		0.1	0.4	1	2	0.12	0.25	-0.13	#DIV/0!
chr1	52824087	+	ZYG11B	UTR3	ALU			0.5	0.29	0	0.38	2	2	0.395	0.19	0.205	0.467833
chr1	52824180	+	ZYG11B	UTR3	ALU			0.33	0.6	0	0.29	2	2	0.465	0.145	0.32	0.248254
chr1	52824188	+	ZYG11B	UTR3	ALU			0.2	0.57	0	0.12	2	2	0.385	0.06	0.325	0.310168
chr1	52824201	+	ZYG11B	UTR3	ALU			0.18	0.09	0	0	2	2	0.135	0	0.135	0.204833
chr1	52824207	+	ZYG11B	UTR3	ALU			0.09	0	0.1	0	2	2	0.045	0.05	-0.005	0.94758
chr1	52824220	+	ZYG11B	UTR3	ALU			0.43	0.2	0.3	0.22	2	2	0.315	0.26	0.055	0.717822
chr1	52824224	+	ZYG11B	UTR3	ALU			0	0	0.08	0	2	2	0	0.04	-0.04	0.5
chr1	52824268	+	ZYG11B	UTR3	ALU			0.15	0.05	0.07	0	2	2	0.1	0.035	0.065	0.409363
chr1	52824280	+	ZYG11B	UTR3	ALU			0	0.05	0.08	0	2	2	0.025	0.04	-0.015	0.785607
chr1	52824385	+	ZYG11B	UTR3	ALU			0.05	0.07	0	0	2	2	0.06	0	0.06	0.105137
chr1	52824594	+	ZYG11B	UTR3	ALU			0.13	0	0.08	0	2	2	0.065	0.04	0.025	0.779791
chr1	52824621	+	ZYG11B	UTR3	ALU			0	0	0	0.11	2	2	0	0.055	-0.055	0.5
chr1	52824626	+	ZYG11B	UTR3	ALU			0	0	0.06	0.08	2	2	0	0.07	-0.07	0.0903345
chr1	52825698	+	ZYG11B	UTR3	ALU			0	0	0	0.04	2	2	0	0.02	-0.02	0.5
chr1	52825710	+	ZYG11B	UTR3	ALU			0.05	0	0	0.06	2	2	0.025	0.03	-0.005	0.910169
chr1	52825723	+	ZYG11B	UTR3	ALU			0.04	0.14	0	0.03	2	2	0.09	0.015	0.075	0.360099
chr1	52825736	+	ZYG11B	UTR3	ALU			0.17	0.1	0	0.03	2	2	0.135	0.015	0.12	0.140625
chr1	52825762	+	ZYG11B	UTR3	ALU			0.26	0.29	0.36	0.14	2	2	0.275	0.25	0.025	0.857966
chr1	52825763	+	ZYG11B	UTR3	ALU			0.22	0.17	0.14	0.14	2	2	0.195	0.14	0.055	0.271599
chr1	52825772	+	ZYG11B	UTR3	ALU			0.05	0	0	0	2	2	0.025	0	0.025	0.5
chr1	52825777	+	ZYG11B	UTR3	ALU			0.04	0	0	0.04	2	2	0.02	0.02	0	1
chr1	52825790	+	ZYG11B	UTR3	ALU			0	0.05	0	0	2	2	0.025	0	0.025	0.5
chr1	52893491	+	ZYG11A	UTR3	ALU			0.12	0	0	0	2	2	0.06	0	0.06	0.5
chr1	52893501	+	ZYG11A	UTR3	ALU			0.56	0.08	0.5	0.18	2	2	0.32	0.34	-0.02	0.95184
chr1	52893509	+	ZYG11A	UTR3	ALU			0.42	0.17	0.12	0.18	2	2	0.295	0.15	0.145	0.446292
chr1	52893510	+	ZYG11A	UTR3	ALU			0.5	0.5	0.25	0.27	2	2	0.5	0.26	0.24	0.0265105
chr1	52893579	+	ZYG11A	UTR3	ALU			0	0.07	0	0	2	2	0.035	0	0.035	0.5
chr1	52893586	+	ZYG11A	UTR3	ALU			1	0.92	0.75	0.91	2	2	0.96	0.83	0.13	0.323122
chr1	52893587	+	ZYG11A	UTR3	ALU			0.78	0.5	0	0.27	2	2	0.64	0.135	0.505	0.121967
chr1	52893589	+	ZYG11A	UTR3	ALU			0.11	0.21	0	0	2	2	0.16	0	0.16	0.192822
chr1	52894073	+	ZYG11A	UTR3	ALU			0.5	0.56	0.25	0.2	2	2	0.53	0.225	0.305	0.0175179
chr1	52894085	+	ZYG11A	UTR3	ALU			0	0.12	0.25	0.43	2	2	0.06	0.34	-0.28	0.140384
chr1	52900882	+	ECHDC2	intronic	ALU			0.33	0	0	0	2	2	0.165	0	0.165	0.5
chr1	52900905	+	ECHDC2	intronic	ALU			0.2	0	0	0	2	2	0.1	0	0.1	0.5
chr1	52900919	+	ECHDC2	intronic	ALU			0.2		0	0	1	2	0.2	0	0.2	#DIV/0!
chr1	52900931	+	ECHDC2	intronic	ALU			0.14			0.25	1	1	0.14	0.25	-0.11	#DIV/0!
chr1	52900950	+	ECHDC2	intronic	ALU			0	0	0	0.17	2	2	0	0.085	-0.085	0.5
chr1	52900952	+	ECHDC2	intronic	ALU			0	0	0	0.17	2	2	0	0.085	-0.085	0.5
chr1	52900958	+	ECHDC2	intronic	ALU			0.2	0	1	0.4	2	2	0.1	0.7	-0.6	0.27259
chr1	52901037	+	ECHDC2	intronic	ALU			0	0.14	0	0	2	2	0.07	0	0.07	0.5
chr1	52901060	+	ECHDC2	intronic	ALU			0.2	0	0	0	2	2	0.1	0	0.1	0.5
chr1	52901103	+	ECHDC2	intronic	ALU			0.14	0.14	0	0	2	2	0.14	0	0.14	#DIV/0!
chr1	52901110	+	ECHDC2	intronic	ALU			0.12	0	0	0	2	2	0.06	0	0.06	0.5
chr1	52901137	+	ECHDC2	intronic	ALU			0	0.17	0	0	2	2	0.085	0	0.085	0.5
chr1	52901272	+	ECHDC2	intronic	ALU			0	0.33		0.17	2	1	0.165	0.17	-0.005	#DIV/0!
chr1	52902257	+	ECHDC2	intronic	ALU			0.2	0.11	0	0.17	2	2	0.155	0.085	0.07	0.562248
chr1	52902286	+	ECHDC2	intronic	ALU			0	0.12		0.25	2	1	0.06	0.25	-0.19	#DIV/0!
chr1	52902302	+	ECHDC2	intronic	ALU			0.17	0	0	0	2	2	0.085	0	0.085	0.5
chr1	52902419	+	ECHDC2	intronic	ALU			0	0.11	0	0.2	2	2	0.055	0.1	-0.045	0.740711
chr1	52902431	+	ECHDC2	intronic	ALU			0.29	0.08	0.17	0.14	2	2	0.185	0.155	0.03	0.823093
chr1	52902480	+	ECHDC2	intronic	ALU			0.38	0.45	0	0.14	2	2	0.415	0.07	0.345	0.080819
chr1	52902487	+	ECHDC2	intronic	ALU			0.12	0	0	0	2	2	0.06	0	0.06	0.5
chr1	52902525	+	ECHDC2	intronic	ALU			0	0.12	0	0	2	2	0.06	0	0.06	0.5
chr1	52902528	+	ECHDC2	intronic	ALU			0.12	0.25	0.5	0.12	2	2	0.185	0.31	-0.125	0.628952
chr1	53229775	-	MAGOH	intronic	ALU			0	0.33		0	2	1	0.165	0	0.165	#DIV/0!
chr1	53922011	-	HSPB11	intronic	ALU			0	0.17	0	0	2	2	0.085	0	0.085	0.5
chr1	53922065	-	HSPB11	intronic	ALU			0.17	0.5	0	0.14	2	2	0.335	0.07	0.265	0.330218
chr1	53922066	-	HSPB11	intronic	ALU			0	0	0.33	0.29	2	2	0	0.31	-0.31	0.0410154
chr1	53922079	-	HSPB11	intronic	ALU			1		1	1	1	2	1	1	0	#DIV/0!
chr1	53922138	-	HSPB11	intronic	ALU			0	0		0.2	2	1	0	0.2	-0.2	#DIV/0!
chr1	54027524	-	TMEM59	UTR3	ALU			0.11	0.11	0	0.14	2	2	0.11	0.07	0.04	0.669501
chr1	54027534	-	TMEM59	UTR3	ALU			0	0	0	0.06	2	2	0	0.03	-0.03	0.5
chr1	54027601	-	TMEM59	UTR3	ALU			0.2	0		0.1	2	1	0.1	0.1	0	#DIV/0!
chr1	54027745	-	TMEM59	UTR3	ALU			0	0	0	0.12	2	2	0	0.06	-0.06	0.5
chr1	54030566	-	TMEM59	UTR3	ALU			0.5	0		0.33	2	1	0.25	0.33	-0.08	#DIV/0!
chr1	54099665	+	TCEANC2	UTR3	ALU			0	0	0.2		2	1	0	0.2	-0.2	#DIV/0!
chr1	54099688	+	TCEANC2	UTR3	ALU			0.2	0	0.22	0	2	2	0.1	0.11	-0.01	0.952537
chr1	54099689	+	TCEANC2	UTR3	ALU			0	0	0.22	0	2	2	0	0.11	-0.11	0.5
chr1	54099694	+	TCEANC2	UTR3	ALU			0	0	0.11	0	2	2	0	0.055	-0.055	0.5
chr1	54099970	+	TCEANC2	UTR3	ALU			0.14	0	0	0.6	2	2	0.07	0.3	-0.23	0.581532
chr1	54099981	+	TCEANC2	UTR3	ALU			0	0	0	0.11	2	2	0	0.055	-0.055	0.5
chr1	54099983	+	TCEANC2	UTR3	ALU			0	0	0	0.09	2	2	0	0.045	-0.045	0.5
chr1	54172295	-	CYB5RL	UTR3	ALU			0.33	0.5	0	0	2	2	0.415	0	0.415	0.128613
chr1	54172417	-	CYB5RL	UTR3	ALU			0	0	0	0.14	2	2	0	0.07	-0.07	0.5
chr1	54204133	+	MRPL37	intronic	ALU			0.17	0	0		2	1	0.085	0	0.085	#DIV/0!
chr1	54204150	+	MRPL37	intronic	ALU			0.4	0	0	0	2	2	0.2	0	0.2	0.5
chr1	54204154	+	MRPL37	intronic	ALU			0.2	0.67	0	0	2	2	0.435	0	0.435	0.315325
chr1	54204187	+	MRPL37	intronic	ALU			0.17	0.33		0	2	1	0.25	0	0.25	#DIV/0!
chr1	56712732	+	PRKAA2	UTR3	ALU			0.1	0.25	0	0	2	2	0.175	0	0.175	0.257762
chr1	61682643	-	TM2D1	intronic	ALU			0.18	0	0	0	2	2	0.09	0	0.09	0.5
chr1	61686839	-	TM2D1	UTR3	ALU			0	0	0	0.07	2	2	0	0.035	-0.035	0.5
chr1	62161468	+	PATJ	UTR3	ALU			0.2	0	0	0	2	2	0.1	0	0.1	0.5
chr1	62449660	+	USP1	intronic	ALU			0.2	0	0	0	2	2	0.1	0	0.1	0.5
chr1	62449726	+	USP1	intronic	ALU			0.11	0		0	2	1	0.055	0	0.055	#DIV/0!
chr1	62449747	+	USP1	intronic	ALU			0.1	0		0.17	2	1	0.05	0.17	-0.12	#DIV/0!
chr1	62449765	+	USP1	intronic	ALU			0.38	0		0.17	2	1	0.19	0.17	0.02	#DIV/0!
chr1	62454260	+	DOCK7	downstream	ALU			0.6	0.4		0.67	2	1	0.5	0.67	-0.17	#DIV/0!
chr1	62454262	+	DOCK7	downstream	ALU			0	0.2		0	2	1	0.1	0	0.1	#DIV/0!
chr1	63441984	-	ITGB3BP	intronic	ALU			0	0.2	0	0	2	2	0.1	0	0.1	0.5
chr1	67000049	-	SLC35D1	UTR3	ALU			0	0	0	0.03	2	2	0	0.015	-0.015	0.5
chr1	67000053	-	SLC35D1	UTR3	ALU			0	0	0	0.04	2	2	0	0.02	-0.02	0.5
chr1	67000219	-	SLC35D1	UTR3	ALU			0.05	0	0	0	2	2	0.025	0	0.025	0.5
chr1	67409006	-	SERBP1	UTR3	ALU			0.5	0.61	0.58	0.37	2	2	0.555	0.475	0.08	0.588072
chr1	67409014	-	SERBP1	UTR3	ALU			0.17	0.1	0.1	0.17	2	2	0.135	0.135	0	1
chr1	67409042	-	SERBP1	UTR3	ALU			0.04	0	0	0.04	2	2	0.02	0.02	0	1
chr1	67409043	-	SERBP1	UTR3	ALU			0	0	0	0.03	2	2	0	0.015	-0.015	0.5
chr1	67409176	-	SERBP1	UTR3	ALU			0.19	0.16		0.26	2	1	0.175	0.26	-0.085	#DIV/0!
chr1	67409220	-	SERBP1	UTR3	ALU			0	0	0	0.05	2	2	0	0.025	-0.025	0.5
chr1	68192465	-	GNG12-AS1	ncRNA_intronic	ALU			0.17	0	0	0	2	2	0.085	0	0.085	0.5
chr1	68460158	+	RPE65,DEPDC1	intergenic	ALU			0	0	0	0.09	2	2	0	0.045	-0.045	0.5
chr1	75788321	+	RABGGTB	intronic	ALU			0.05	0	0	0	2	2	0.025	0	0.025	0.5
chr1	85016460	-	DNAI3	intronic	ALU			0.33	0.33		0	2	1	0.33	0	0.33	#DIV/0!
chr1	85017752	-	DNAI3	intronic	ALU			0	0.67		0.4	2	1	0.335	0.4	-0.065	#DIV/0!
chr1	85017754	-	DNAI3	intronic	ALU			0	0.25		0.6	2	1	0.125	0.6	-0.475	#DIV/0!
chr1	85023337	-	DNAI3,MCOLN3	intronic	ALU			0.17	0	0	0	2	2	0.085	0	0.085	0.5
chr1	85651509	-	ZNHIT6	UTR3	ALU			0.17	0.17	0	0	2	2	0.17	0	0.17	#DIV/0!
chr1	85653501	-	ZNHIT6	UTR3	ALU			0	0	0.04	0	2	2	0	0.02	-0.02	0.5
chr1	85653529	-	ZNHIT6	UTR3	ALU			0	0	0	0.04	2	2	0	0.02	-0.02	0.5
chr1	85653536	-	ZNHIT6	UTR3	ALU			0	0	0	0.04	2	2	0	0.02	-0.02	0.5
chr1	85653545	-	ZNHIT6	UTR3	ALU			0	0.03	0	0	2	2	0.015	0	0.015	0.5
chr1	86386537	-	ODF2L	UTR3	ALU				0.14	0	0	1	2	0.14	0	0.14	#DIV/0!
chr1	92023347	-	BRDT,ENSG00000289483	intergenic	ALU			0.6	0	0.33	0.5	2	2	0.3	0.415	-0.115	0.768234
chr1	92397125	+	RPAP2	UTR3	ALU			0.33	1		0.5	2	1	0.665	0.5	0.165	#DIV/0!
chr1	92397127	+	RPAP2	UTR3	ALU			0.29	0		0.5	2	1	0.145	0.5	-0.355	#DIV/0!
chr1	92397133	+	RPAP2	UTR3	ALU			0.14	0		0	2	1	0.07	0	0.07	#DIV/0!
chr1	92397139	+	RPAP2	UTR3	ALU			0.2	0		0	2	1	0.1	0	0.1	#DIV/0!
chr1	92397322	+	RPAP2	UTR3	ALU			0	0		0.2	2	1	0	0.2	-0.2	#DIV/0!
chr1	92397340	+	RPAP2	UTR3	ALU			0	0		0.2	2	1	0	0.2	-0.2	#DIV/0!
chr1	92509623	-	EVI5	UTR3	ALU			0.08	0.29	0	0.17	2	2	0.185	0.085	0.1	0.539146
chr1	92511617	-	EVI5	UTR3	ALU			0.08	0	0	0	2	2	0.04	0	0.04	0.5
chr1	92512877	-	EVI5	UTR3	ALU			0	0.12	0	0	2	2	0.06	0	0.06	0.5
chr1	93887159	-	GCLM	UTR3	ALU			0.06	0	0	0	2	2	0.03	0	0.03	0.5
chr1	95192287	+	RWDD3-DT	ncRNA_intronic	ALU			0	0	0.14	0	2	2	0	0.07	-0.07	0.5
chr1	99975018	+	SLC35A3	exonic	ALU	synonymous	SLC35A3:ENST00000532693.5:exon2:c.A156G:p.S52S,	0.14	0.2	0	0	2	2	0.17	0	0.17	0.1112
chr1	100023962	+	SLC35A3	UTR3	ALU			0	0	0.33	0	2	2	0	0.165	-0.165	0.5
chr1	100023978	+	SLC35A3	UTR3	ALU			0	0.17	0	0	2	2	0.085	0	0.085	0.5
chr1	100024063	+	SLC35A3	UTR3	NONREP			0.44	0	0.23	0.18	2	2	0.22	0.205	0.015	0.956726
chr1	100024279	+	SLC35A3	UTR3	ALU			0.14	0	0	0.21	2	2	0.07	0.105	-0.035	0.810892
chr1	100024736	+	SLC35A3	exonic	ALU	nonsynonymous	SLC35A3:ENST00000639807.1:exon7:c.A856G:p.S286G,SLC35A3:ENST00000640600.1:exon9:c.A979G:p.S327G,SLC35A3:ENST00000638338.1:exon7:c.A845G:p.Q282R,	0.2	0		0.11	2	1	0.1	0.11	-0.01	#DIV/0!
chr1	100024747	+	SLC35A3	exonic	ALU	nonsynonymous	SLC35A3:ENST00000638338.1:exon7:c.A856G:p.S286G,	0.89	0.5		0.75	2	1	0.695	0.75	-0.055	#DIV/0!
chr1	100145825	+	TRMT13	intronic	ALU			0	0.6	0.25	0.22	2	2	0.3	0.235	0.065	0.864194
chr1	100145828	+	TRMT13	intronic	ALU			0	0	0	0.11	2	2	0	0.055	-0.055	0.5
chr1	100146556	+	TRMT13	intronic	ALU			0.2	0		0	2	1	0.1	0	0.1	#DIV/0!
chr1	100146606	+	TRMT13	intronic	ALU			0.25	0		0.12	2	1	0.125	0.12	0.005	#DIV/0!
chr1	100152826	+	LRRC39	intronic	ALU			0	0	0	0.2	2	2	0	0.1	-0.1	0.5
chr1	100152827	+	LRRC39	intronic	ALU			0	0		0.2	2	1	0	0.2	-0.2	#DIV/0!
chr1	100189158	-	DBT	UTR3	ALU			0	0	0	0.25	2	2	0	0.125	-0.125	0.5
chr1	100189213	-	DBT	UTR3	ALU			1	0.2	0	0	2	2	0.6	0	0.6	0.374334
chr1	100189219	-	DBT	UTR3	ALU			0	0.4	0	0	2	2	0.2	0	0.2	0.5
chr1	100189283	-	DBT	UTR3	ALU			0	0.25	0	0.12	2	2	0.125	0.06	0.065	0.700432
chr1	100189314	-	DBT	UTR3	ALU			1			0.43	1	1	1	0.43	0.57	#DIV/0!
chr1	100194728	-	DBT	UTR3	ALU			0	0	0.07	0	2	2	0	0.035	-0.035	0.5
chr1	100292593	+	RTCA	UTR3	ALU			0	0.04	0	0	2	2	0.02	0	0.02	0.5
chr1	108697234	+	PRPF38B	UTR3	ALU			0.05	0	0	0	2	2	0.025	0	0.025	0.5
chr1	108930501	-	CLCC1,GPSM2	UTR3	ALU			0.04	0	0.05	0	2	2	0.02	0.025	-0.005	0.890844
chr1	108930540	-	CLCC1,GPSM2	UTR3	ALU			0	0.04	0	0	2	2	0.02	0	0.02	0.5
chr1	108930547	-	CLCC1,GPSM2	UTR3	ALU			0	0	0	0.06	2	2	0	0.03	-0.03	0.5
chr1	108930632	-	CLCC1,GPSM2	UTR3	ALU			0	0.04	0	0	2	2	0.02	0	0.02	0.5
chr1	108930717	-	CLCC1,GPSM2	UTR3	ALU			0	0.05	0	0	2	2	0.025	0	0.025	0.5
chr1	108930928	-	CLCC1,GPSM2	UTR3	ALU			0	0.08	0	0	2	2	0.04	0	0.04	0.5
chr1	108930969	-	CLCC1,GPSM2	UTR3	ALU			0	0.03	0	0	2	2	0.015	0	0.015	0.5
chr1	108930970	-	CLCC1,GPSM2	UTR3	ALU			0	0.03	0	0	2	2	0.015	0	0.015	0.5
chr1	108931030	-	CLCC1,GPSM2	UTR3	ALU			0	0.05	0	0	2	2	0.025	0	0.025	0.5
chr1	108932028	-	CLCC1,GPSM2	UTR3	ALU			0.04	0.1	0	0.15	2	2	0.07	0.075	-0.005	0.958712
chr1	108932029	-	CLCC1,GPSM2	UTR3	ALU			0	0.05	0	0.08	2	2	0.025	0.04	-0.015	0.785607
chr1	108932152	-	CLCC1,GPSM2	UTR3	ALU			0.09	0.11	0.06	0.07	2	2	0.1	0.065	0.035	0.129048
chr1	108932158	-	CLCC1,GPSM2	UTR3	ALU			0.24	0.19	0.12	0.12	2	2	0.215	0.12	0.095	0.163817
chr1	108932266	-	CLCC1,GPSM2	UTR3	ALU			0	0.03	0	0	2	2	0.015	0	0.015	0.5
chr1	108932947	+	CLCC1,GPSM2	UTR3	ALU			0	0.2	0	0	2	2	0.1	0	0.1	0.5
chr1	108932950	+	CLCC1,GPSM2	UTR3	ALU			0.33	0	0	0.11	2	2	0.165	0.055	0.11	0.62483
chr1	109063040	-	TAF13	UTR3	ALU			0	0.06	0	0	2	2	0.03	0	0.03	0.5
chr1	109063499	-	TAF13	UTR3	ALU			0.01	0.01	0	0	2	2	0.01	0	0.01	#DIV/0!
chr1	109063538	-	TAF13	UTR3	ALU			0	0	0.05	0.02	2	2	0	0.035	-0.035	0.257762
chr1	109063539	-	TAF13	UTR3	ALU			0.04	0	0.05	0.02	2	2	0.02	0.035	-0.015	0.613571
chr1	109063550	-	TAF13	UTR3	ALU			0.16	0.19	0.06	0.09	2	2	0.175	0.075	0.1	0.0421737
chr1	109063570	-	TAF13	UTR3	ALU			0.12	0.16	0.12	0.03	2	2	0.14	0.075	0.065	0.364118
chr1	109063574	-	TAF13	UTR3	ALU			0.03	0.02	0	0.04	2	2	0.025	0.02	0.005	0.845028
chr1	109063598	-	TAF13	UTR3	ALU			0.05	0	0.08	0.02	2	2	0.025	0.05	-0.025	0.589461
chr1	109063602	-	TAF13	UTR3	ALU			0.02	0	0	0	2	2	0.01	0	0.01	0.5
chr1	109063606	-	TAF13	UTR3	ALU			0.02	0.02	0.07	0.02	2	2	0.02	0.045	-0.025	0.5
chr1	109063646	-	TAF13	UTR3	ALU			0.02	0	0	0	2	2	0.01	0	0.01	0.5
chr1	109063660	-	TAF13	UTR3	ALU			0	0.02	0	0	2	2	0.01	0	0.01	0.5
chr1	109063714	-	TAF13	UTR3	ALU			0.09	0.04	0	0.07	2	2	0.065	0.035	0.03	0.564185
chr1	109063723	-	TAF13	UTR3	ALU			0.1	0.04	0	0.12	2	2	0.07	0.06	0.01	0.899328
chr1	109064101	-	TAF13	UTR3	ALU			0	0.5	1	0.2	2	2	0.25	0.6	-0.35	0.547926
chr1	109206035	+	ELAPOR1	UTR3	ALU			1	1	0.33	0.6	2	2	1	0.465	0.535	0.157357
chr1	109206144	+	ELAPOR1	UTR3	ALU			1	0	0	0.33	2	2	0.5	0.165	0.335	0.623278
chr1	109215806	+	SARS1	intronic	ALU			0	0	0	0.07	2	2	0	0.035	-0.035	0.5
chr1	109215823	+	SARS1	intronic	ALU			0.12	0.25	0	0.21	2	2	0.185	0.105	0.08	0.594753
chr1	109216715	+	SARS1	intronic	ALU			0	0.12	0	0.05	2	2	0.06	0.025	0.035	0.666109
chr1	109216721	+	SARS1	intronic	ALU			0	0.12	0	0	2	2	0.06	0	0.06	0.5
chr1	109403406	-	PSMA5	intronic	ALU			0	0	1	0.2	2	2	0	0.6	-0.6	0.374334
chr1	109404141	-	PSMA5	intronic	ALU			0.14	0	0.2	0	2	2	0.07	0.1	-0.03	0.831121
chr1	109404200	-	PSMA5	intronic	ALU			0.25	0.2	0	0.2	2	2	0.225	0.1	0.125	0.421436
chr1	109404243	-	PSMA5	intronic	ALU			0.33	0	0	0.33	2	2	0.165	0.165	0	1
chr1	109404249	-	PSMA5	intronic	ALU			0.2	0.25	0	0.2	2	2	0.225	0.1	0.125	0.421436
chr1	109404297	-	PSMA5	intronic	ALU			0.17	0	0	0	2	2	0.085	0	0.085	0.5
chr1	109405633	-	PSMA5	intronic	ALU			0.17	0	0		2	1	0.085	0	0.085	#DIV/0!
chr1	109406481	-	PSMA5	intronic	ALU			0	0	0	0.2	2	2	0	0.1	-0.1	0.5
chr1	109409697	-	PSMA5	intronic	ALU				0.67	0.4	0.33	1	2	0.67	0.365	0.305	#DIV/0!
chr1	110367222	+	LAMTOR5-AS1	ncRNA_intronic	ALU			0	0	0	0.2	2	2	0	0.1	-0.1	0.5
chr1	110367238	+	LAMTOR5-AS1	ncRNA_intronic	ALU			0.2	0	0	0	2	2	0.1	0	0.1	0.5
chr1	112693564	+	MOV10	intronic	ALU			0	0	0	0.12	2	2	0	0.06	-0.06	0.5
chr1	112693566	+	MOV10	intronic	ALU			0	0	0	0.11	2	2	0	0.055	-0.055	0.5
chr1	113124899	+	LRIG2	UTR3	ALU			0.07	0.25	0.2	0.12	2	2	0.16	0.16	0	1
chr1	113124905	+	LRIG2	UTR3	ALU			0.09	0	0	0	2	2	0.045	0	0.045	0.5
chr1	113124962	+	LRIG2	UTR3	ALU			0	0.2	0	0.17	2	2	0.1	0.085	0.015	0.919686
chr1	113125045	+	LRIG2	UTR3	ALU			0	0.1	0	0	2	2	0.05	0	0.05	0.5
chr1	113125081	+	LRIG2	UTR3	ALU			0.2	0		0	2	1	0.1	0	0.1	#DIV/0!
chr1	113129993	+	LRIG2	UTR3	ALU			0.2	0		0	2	1	0.1	0	0.1	#DIV/0!
chr1	113129994	+	LRIG2	UTR3	ALU			0.4	0.25		0.2	2	1	0.325	0.2	0.125	#DIV/0!
chr1	113129999	+	LRIG2	UTR3	ALU			0	0.5		0.1	2	1	0.25	0.1	0.15	#DIV/0!
chr1	113130000	+	LRIG2	UTR3	ALU			0.33	0.5		0.4	2	1	0.415	0.4	0.015	#DIV/0!
chr1	113130147	+	LRIG2	UTR3	ALU			0.17	0	0	0	2	2	0.085	0	0.085	0.5
chr1	113130148	+	LRIG2	UTR3	ALU			0.2	0.14	0	0.22	2	2	0.17	0.11	0.06	0.682243
chr1	113130950	+	LRIG2	UTR3	ALU			0.2	0.2	0.33	0.5	2	2	0.2	0.415	-0.215	0.239681
chr1	113131048	+	LRIG2	UTR3	ALU			0	0.12		0	2	1	0.06	0	0.06	#DIV/0!
chr1	113131060	+	LRIG2	UTR3	ALU			0.14	0		0	2	1	0.07	0	0.07	#DIV/0!
chr1	113131076	+	LRIG2	UTR3	ALU			0	0.12		0	2	1	0.06	0	0.06	#DIV/0!
chr1	113725720	-	PHTF1	intronic	ALU			0.2	0	0	0	2	2	0.1	0	0.1	0.5
chr1	113748025	-	PHTF1	intronic	ALU			0	0	0	0.2	2	2	0	0.1	-0.1	0.5
chr1	113748672	-	PHTF1	intronic	ALU			0.5	0	0.33	0.14	2	2	0.25	0.235	0.015	0.962715
chr1	116520380	-	CD58	intronic	ALU			0	0.07	0	0	2	2	0.035	0	0.035	0.5
chr1	117082317	+	TTF2	intronic	ALU			0.2		0	0	1	2	0.2	0	0.2	#DIV/0!
chr1	117082987	+	TTF2	intronic	ALU			0.4	0		0	2	1	0.2	0	0.2	#DIV/0!
chr1	117082988	+	TTF2	intronic	ALU			0.4	0		0	2	1	0.2	0	0.2	#DIV/0!
chr1	117778050	-	ENSG00000212266,GDAP2	intergenic	NONREP			1	1	1	1	2	2	1	1	0	#DIV/0!
chr1	117778052	-	ENSG00000212266,GDAP2	intergenic	NONREP			1	1	1	1	2	2	1	1	0	#DIV/0!
chr1	119150889	+	WARS2-AS1	ncRNA_exonic	ALU			0.11	0		0	2	1	0.055	0	0.055	#DIV/0!
chr1	144422077	-	NBPF15	UTR3	REP			0.83	0.67	0.71	0.6	2	2	0.75	0.655	0.095	0.442092
chr1	145740906	-	RNF115	UTR3	ALU			0	0	0.14	0	2	2	0	0.07	-0.07	0.5
chr1	145740910	-	RNF115	UTR3	ALU			0.11	0	0.14	0	2	2	0.055	0.07	-0.015	0.882454
chr1	145740930	-	RNF115	UTR3	ALU			0	0	0.14	0	2	2	0	0.07	-0.07	0.5
chr1	145741002	-	RNF115	UTR3	ALU			0.25	0.2	0	0	2	2	0.225	0	0.225	0.0704466
chr1	145741865	-	RNF115	UTR3	ALU			0.2	0.25	0	0	2	2	0.225	0	0.225	0.0704466
chr1	145743535	-	RNF115	UTR3	ALU			0.08	0.14	0	0	2	2	0.11	0	0.11	0.169501
chr1	145743600	-	RNF115	UTR3	ALU			0	0.22	0	0.14	2	2	0.11	0.07	0.04	0.792493
chr1	145743607	-	RNF115	UTR3	ALU			0	0.2	0.12	0.12	2	2	0.1	0.12	-0.02	0.874334
chr1	145745229	-	RNF115	UTR3	ALU			0.02	0	0	0	2	2	0.01	0	0.01	0.5
chr1	145745230	-	RNF115	UTR3	ALU			0.02	0	0	0	2	2	0.01	0	0.01	0.5
chr1	145745244	-	RNF115	UTR3	ALU			0.02	0	0	0	2	2	0.01	0	0.01	0.5
chr1	145745279	-	RNF115	UTR3	ALU			0	0	0.02	0	2	2	0	0.01	-0.01	0.5
chr1	145745324	-	RNF115	UTR3	ALU			0.06	0.07	0	0.04	2	2	0.065	0.02	0.045	0.25098
chr1	145745384	-	RNF115	UTR3	ALU			0.02	0.02	0	0.02	2	2	0.02	0.01	0.01	0.5
chr1	145745389	-	RNF115	UTR3	ALU			0	0.02	0	0.02	2	2	0.01	0.01	0	1
chr1	145745402	-	RNF115	UTR3	ALU			0	0.03	0	0	2	2	0.015	0	0.015	0.5
chr1	145745486	-	RNF115	UTR3	ALU			0.08	0.06	0	0.09	2	2	0.07	0.045	0.025	0.676979
chr1	145745497	-	RNF115	UTR3	ALU			0.08	0	0	0	2	2	0.04	0	0.04	0.5
chr1	145745519	-	RNF115	UTR3	ALU			0.59	0.67	0.3	0.56	2	2	0.63	0.43	0.2	0.351646
chr1	145745521	-	RNF115	UTR3	ALU			0.69	0.83	0.44	0.64	2	2	0.76	0.54	0.22	0.227798
chr1	145745554	-	RNF115	UTR3	ALU			0.31	0.3	0.14	0.32	2	2	0.305	0.23	0.075	0.557508
chr1	145745586	-	RNF115	UTR3	ALU			0	0	0.17	0.04	2	2	0	0.105	-0.105	0.352883
chr1	145745596	-	RNF115	UTR3	ALU			0.67	0.44	0.33	0.4	2	2	0.555	0.365	0.19	0.330105
chr1	145745639	-	RNF115	UTR3	ALU			0.25	0.4	0	0.06	2	2	0.325	0.03	0.295	0.121963
chr1	145746045	-	RNF115	UTR3	ALU			0.18	0	0	0	2	2	0.09	0	0.09	0.5
chr1	145746059	-	RNF115	UTR3	ALU			0.5	0.27	0.43	0.41	2	2	0.385	0.42	-0.035	0.812003
chr1	145746062	-	RNF115	UTR3	ALU			0.18	0.25	0	0.23	2	2	0.215	0.115	0.1	0.540022
chr1	145746102	-	RNF115	UTR3	ALU			0.15	0.17	0.06	0.02	2	2	0.16	0.04	0.12	0.06126
chr1	145746104	-	RNF115	UTR3	ALU			0.31	0.41	0.19	0.24	2	2	0.36	0.215	0.145	0.164993
chr1	145746114	-	RNF115	UTR3	ALU			0.14	0.04	0	0.19	2	2	0.09	0.095	-0.005	0.968236
chr1	145746126	-	RNF115	UTR3	ALU			0.17	0.15	0	0.12	2	2	0.16	0.06	0.1	0.338208
chr1	145746131	-	RNF115	UTR3	ALU			0	0.03	0.12	0	2	2	0.015	0.06	-0.045	0.588295
chr1	145746143	-	RNF115	UTR3	ALU			0.11	0.07	0.18	0.07	2	2	0.09	0.125	-0.035	0.639295
chr1	145746144	-	RNF115	UTR3	ALU			0.14	0.09	0.12	0.09	2	2	0.115	0.105	0.01	0.770513
chr1	145746149	-	RNF115	UTR3	ALU			0.11	0.07	0.06	0.14	2	2	0.09	0.1	-0.01	0.850135
chr1	145775126	-	RNF115	intronic	ALU			0.2	0	0		2	1	0.1	0	0.1	#DIV/0!
chr1	145794116	-	RNF115	intronic	ALU			0	0	0	0.2	2	2	0	0.1	-0.1	0.5
chr1	145837161	+	POLR3C	intronic	ALU			0	0	0	0.2	2	2	0	0.1	-0.1	0.5
chr1	145837251	+	POLR3C	intronic	ALU			0	0	0	0.2	2	2	0	0.1	-0.1	0.5
chr1	145842832	+	POLR3C	UTR3	ALU			0.09	0	0	0.08	2	2	0.045	0.04	0.005	0.941471
chr1	145842834	+	POLR3C	UTR3	ALU			0.09	0.12	0.08	0.08	2	2	0.105	0.08	0.025	0.344042
chr1	145842836	+	POLR3C	UTR3	ALU			0.1	0.22	0.22	0.08	2	2	0.16	0.15	0.01	0.923733
chr1	145842871	+	POLR3C	UTR3	ALU			0	0.1	0	0	2	2	0.05	0	0.05	0.5
chr1	145842877	+	POLR3C	UTR3	ALU			0.18	0.09	0	0	2	2	0.135	0	0.135	0.204833
chr1	145842890	+	POLR3C	UTR3	ALU			0.11	0	0	0	2	2	0.055	0	0.055	0.5
chr1	145842913	+	POLR3C	UTR3	ALU			0	0	0	0.08	2	2	0	0.04	-0.04	0.5
chr1	145842916	+	POLR3C	UTR3	ALU			0	0.07	0	0	2	2	0.035	0	0.035	0.5
chr1	145842954	+	POLR3C	UTR3	ALU			0.19	0	0	0.06	2	2	0.095	0.03	0.065	0.616747
chr1	145844766	+	NUDT17;POLR3C	upstream;downstream	ALU			1	0.5	0.5	0.8	2	2	0.75	0.65	0.1	0.770513
chr1	145844767	+	NUDT17;POLR3C	upstream;downstream	ALU			0	0.5	0.5	0.2	2	2	0.25	0.35	-0.1	0.770513
chr1	145852852	-	PIAS3	intronic	ALU			0	0	0	0.12	2	2	0	0.06	-0.06	0.5
chr1	145921951	-	RBM8A	UTR3	ALU			0	0	0.01	0	2	2	0	0.005	-0.005	0.5
chr1	145921967	-	RBM8A	UTR3	ALU			0.02	0.05	0.09	0.07	2	2	0.035	0.08	-0.045	0.148067
chr1	145921978	-	RBM8A	UTR3	ALU			0.3	0.3	0.31	0.4	2	2	0.3	0.355	-0.055	0.436549
chr1	145921979	-	RBM8A	UTR3	ALU			0.25	0.19	0.29	0.2	2	2	0.22	0.245	-0.025	0.695118
chr1	145921980	-	RBM8A	UTR3	ALU			0.36	0.18	0.32	0.2	2	2	0.27	0.26	0.01	0.93585
chr1	145921981	-	RBM8A	UTR3	ALU			0.02	0.01	0.01	0.02	2	2	0.015	0.015	0	1
chr1	145921994	-	RBM8A	UTR3	ALU			0.18	0.09	0.13	0.14	2	2	0.135	0.135	0	1
chr1	145921998	-	RBM8A	UTR3	ALU			0.3	0.36	0.34	0.41	2	2	0.33	0.375	-0.045	0.433978
chr1	145922002	-	RBM8A	UTR3	ALU			0.05	0.07	0.12	0.08	2	2	0.06	0.1	-0.04	0.258532
chr1	145922061	-	RBM8A	UTR3	ALU			0.16	0.18	0.29	0.24	2	2	0.17	0.265	-0.095	0.127232
chr1	145922075	-	RBM8A	UTR3	ALU			0.52	0.41	0.52	0.5	2	2	0.465	0.51	-0.045	0.56165
chr1	145922076	-	RBM8A	UTR3	ALU			0.44	0.41	0.44	0.35	2	2	0.425	0.395	0.03	0.62483
chr1	145922084	-	RBM8A	UTR3	ALU			0.02	0	0.03	0.03	2	2	0.01	0.03	-0.02	0.295167
chr1	145922137	-	RBM8A	UTR3	ALU			0.09	0.09	0	0.03	2	2	0.09	0.015	0.075	0.125666
chr1	145922142	-	RBM8A	UTR3	ALU			0.41	0.48	0.67	0.59	2	2	0.445	0.63	-0.185	0.075406
chr1	145922148	-	RBM8A	UTR3	ALU			0.81	0.82	0.5	0.94	2	2	0.815	0.72	0.095	0.740495
chr1	145922162	-	RBM8A	UTR3	ALU			0.46	0.58	0	0.63	2	2	0.52	0.315	0.205	0.631937
chr1	145922167	-	RBM8A	UTR3	ALU			0.18	0.11	0	0.18	2	2	0.145	0.09	0.055	0.65183
chr1	145922178	-	RBM8A	UTR3	ALU			0.04	0	0	0	2	2	0.02	0	0.02	0.5
chr1	145922186	-	RBM8A	UTR3	ALU			0	0.02		0.02	2	1	0.01	0.02	-0.01	#DIV/0!
chr1	145922949	-	RBM8A	UTR3	ALU			0	0	0.01	0	2	2	0	0.005	-0.005	0.5
chr1	145922951	-	RBM8A	UTR3	ALU			0.03	0.1	0.08	0.03	2	2	0.065	0.055	0.01	0.839765
chr1	145922969	-	RBM8A	UTR3	ALU			0.05	0.03	0.03	0	2	2	0.04	0.015	0.025	0.316379
chr1	145922991	-	RBM8A	UTR3	ALU			0	0.04	0.18	0.03	2	2	0.02	0.105	-0.085	0.452809
chr1	145922994	-	RBM8A	UTR3	ALU			0.03	0.06	0.11	0.03	2	2	0.045	0.07	-0.025	0.644882
chr1	145923018	-	RBM8A	UTR3	ALU			0.56	0.64	0	0.54	2	2	0.6	0.27	0.33	0.433426
chr1	145923019	-	RBM8A	UTR3	ALU			0.33	0.44	0	0.24	2	2	0.385	0.12	0.265	0.233879
chr1	145923078	-	RBM8A	UTR3	ALU			0.74	0.76	0.6	0.7	2	2	0.75	0.65	0.1	0.285636
chr1	145923104	-	RBM8A	UTR3	ALU			0.07	0.26	0	0.1	2	2	0.165	0.05	0.115	0.425301
chr1	145923109	-	RBM8A	UTR3	ALU			0.09	0.21	0	0.05	2	2	0.15	0.025	0.125	0.253303
chr1	145923124	-	RBM8A	UTR3	ALU			0.08	0.06	0.2	0.09	2	2	0.07	0.145	-0.075	0.39744
chr1	145923125	-	RBM8A	UTR3	ALU			0.02	0.03	0	0.02	2	2	0.025	0.01	0.015	0.349886
chr1	145923134	-	RBM8A	UTR3	ALU			0.08	0.06	0	0.04	2	2	0.07	0.02	0.05	0.198727
chr1	145923201	-	RBM8A	UTR3	ALU			0.03	0	0	0.03	2	2	0.015	0.015	0	1
chr1	145923202	-	RBM8A	UTR3	ALU			0.07	0.06	0	0.03	2	2	0.065	0.015	0.05	0.157758
chr1	145925439	-	RBM8A	UTR3	ALU			0	0.01	0	0	2	2	0.005	0	0.005	0.5
chr1	145925482	-	RBM8A	UTR3	ALU			0	0.01	0.01	0	2	2	0.005	0.005	0	1
chr1	145925484	-	RBM8A	UTR3	ALU			0.01	0	0.03	0.04	2	2	0.005	0.035	-0.03	0.0513167
chr1	145925494	-	RBM8A	UTR3	ALU			0.05	0	0.02	0.06	2	2	0.025	0.04	-0.015	0.687459
chr1	145925497	-	RBM8A	UTR3	ALU			0.01	0.02	0.02	0.02	2	2	0.015	0.02	-0.005	0.5
chr1	145925523	-	RBM8A	UTR3	ALU			0.22	0.2	0.3	0.25	2	2	0.21	0.275	-0.065	0.199537
chr1	145925524	-	RBM8A	UTR3	ALU			0.15	0.11	0.12	0.05	2	2	0.13	0.085	0.045	0.404847
chr1	145925537	-	RBM8A	UTR3	ALU			0	0	0.02	0	2	2	0	0.01	-0.01	0.5
chr1	145925544	-	RBM8A	UTR3	ALU			0	0.08	0.03	0.11	2	2	0.04	0.07	-0.03	0.648877
chr1	145934329	-	LIX1L-AS1	ncRNA_exonic	ALU			0	0	0	0.02	2	2	0	0.01	-0.01	0.5
chr1	145934995	-	LIX1L-AS1	ncRNA_intronic	ALU			0.01	0.02	0.03	0	2	2	0.015	0.015	0	1
chr1	145935004	-	LIX1L-AS1	ncRNA_intronic	ALU			0.03	0	0.03	0	2	2	0.015	0.015	0	1
chr1	145935012	-	LIX1L-AS1	ncRNA_intronic	ALU			0.01	0.03	0.03	0	2	2	0.02	0.015	0.005	0.810892
chr1	145935067	-	LIX1L-AS1	ncRNA_intronic	ALU			0.03	0.02	0.04	0	2	2	0.025	0.02	0.005	0.845028
chr1	145935161	-	LIX1L-AS1	ncRNA_intronic	ALU			0.02	0.03	0	0	2	2	0.025	0	0.025	0.125666
chr1	148102644	-	NBPF11	UTR3	REP			0.33	0.32	0.33	0.29	2	2	0.325	0.31	0.015	0.588295
chr1	149054784	-	NBPF9	UTR3	NONREP			0.4	0.17	0.23	0.08	2	2	0.285	0.155	0.13	0.457229
chr1	149054842	-	NBPF9	UTR3	NONREP			0.57	0.66	0.43	0.36	2	2	0.615	0.395	0.22	0.0670059
chr1	149054851	-	NBPF9	UTR3	NONREP			0	0.07	0.15	0.07	2	2	0.035	0.11	-0.075	0.295706
chr1	149054864	-	NBPF9	UTR3	NONREP			0.06	0.22	0.12	0.03	2	2	0.14	0.075	0.065	0.568823
chr1	149555580	+	ENSG00000286185,NBPF19	UTR3	NONREP			0.4	0.28	0.28	0.17	2	2	0.34	0.225	0.115	0.294096
chr1	149555610	+	ENSG00000286185,NBPF19	UTR3	NONREP			0.22	0.16	0.18	0.25	2	2	0.19	0.215	-0.025	0.643056
chr1	149847987	-	H2AC18,H2AC19	intergenic	REP			0.5	0.38	0.78	0.33	2	2	0.44	0.555	-0.115	0.699568
chr1	149941828	-	OTUD7B	UTR3	REP			0.06	0.07	0.07	0.16	2	2	0.065	0.115	-0.05	0.46499
chr1	150308577	+	MRPS21	UTR3	ALU			0	0	0	0.11	2	2	0	0.055	-0.055	0.5
chr1	150308583	+	MRPS21	UTR3	ALU			0.14	0.33	0	0.11	2	2	0.235	0.055	0.18	0.272102
chr1	150308716	+	MRPS21	UTR3	ALU			0.2	0.55	0.14	0	2	2	0.375	0.07	0.305	0.306304
chr1	150308756	+	MRPS21	UTR3	ALU			0	0.29	0.2	0.17	2	2	0.145	0.185	-0.04	0.828774
chr1	150308818	+	MRPS21	UTR3	ALU			0	0	0	0.1	2	2	0	0.05	-0.05	0.5
chr1	150309014	+	MRPS21	downstream	ALU			0.5	0.4	0.33	0.33	2	2	0.45	0.33	0.12	0.251332
chr1	150309507	+	MRPS21	downstream	ALU			0.83	1	1	1	2	2	0.915	1	-0.085	0.5
chr1	150309516	+	MRPS21	downstream	ALU			0.25	0.38		0	2	1	0.315	0	0.315	#DIV/0!
chr1	150309562	+	MRPS21	downstream	ALU			0	0.11	0.33	0.14	2	2	0.055	0.235	-0.18	0.272102
chr1	150346831	+	PRPF3	intronic	ALU			0	0	0	0.1	2	2	0	0.05	-0.05	0.5
chr1	150346832	+	PRPF3	intronic	ALU			0	0	0	0.11	2	2	0	0.055	-0.055	0.5
chr1	150346837	+	PRPF3	intronic	ALU			0	0	0	0.12	2	2	0	0.06	-0.06	0.5
chr1	150346862	+	PRPF3	intronic	ALU			0.36	0.17	0	0	2	2	0.265	0	0.265	0.219136
chr1	150346872	+	PRPF3	intronic	ALU			0.1	0	0	0	2	2	0.05	0	0.05	0.5
chr1	150346877	+	PRPF3	intronic	ALU			0	0.08	0	0	2	2	0.04	0	0.04	0.5
chr1	150346922	+	PRPF3	intronic	ALU			0.17	0	0	0	2	2	0.085	0	0.085	0.5
chr1	150346970	+	PRPF3	intronic	ALU			0.06	0	0	0.05	2	2	0.03	0.025	0.005	0.910169
chr1	150347469	+	PRPF3	intronic	ALU			0.22	0.18	0	0.08	2	2	0.2	0.04	0.16	0.107801
chr1	150347506	+	PRPF3	intronic	ALU			0	0.25	0	0.09	2	2	0.125	0.045	0.08	0.637526
chr1	150347521	+	PRPF3	intronic	ALU			0.06	0	0	0	2	2	0.03	0	0.03	0.5
chr1	150347554	+	PRPF3	intronic	ALU			0.05	0.2	0	0	2	2	0.125	0	0.125	0.344042
chr1	150347608	+	PRPF3	intronic	ALU			0	0.08		0	2	1	0.04	0	0.04	#DIV/0!
chr1	150347648	+	PRPF3	intronic	ALU			0	0.08	0	0	2	2	0.04	0	0.04	0.5
chr1	150347649	+	PRPF3	intronic	ALU			0	0.08	0	0	2	2	0.04	0	0.04	0.5
chr1	150347680	+	PRPF3	intronic	ALU			0.08	0	0	0	2	2	0.04	0	0.04	0.5
chr1	150347716	+	PRPF3	intronic	ALU			0.06	0.09	0	0	2	2	0.075	0	0.075	0.125666
chr1	150348127	+	PRPF3	intronic	ALU			0	0.17	0	0	2	2	0.085	0	0.085	0.5
chr1	150348295	+	PRPF3	intronic	ALU			0.5	0.35	0	0.4	2	2	0.425	0.2	0.225	0.451571
chr1	150348305	+	PRPF3	intronic	ALU			0.25	0.41	0.67	0.2	2	2	0.33	0.435	-0.105	0.734408
chr1	150348334	+	PRPF3	intronic	ALU			0.4	0.27	0.33	0.33	2	2	0.335	0.33	0.005	0.951125
chr1	150348361	+	PRPF3	intronic	ALU			0.14	0.09	0	0	2	2	0.115	0	0.115	0.136275
chr1	150348365	+	PRPF3	intronic	ALU			0	0.25	0	0	2	2	0.125	0	0.125	0.5
chr1	150348527	+	PRPF3	intronic	ALU			0.2	0		0	2	1	0.1	0	0.1	#DIV/0!
chr1	150348725	+	PRPF3	intronic	ALU			0.25	0.36		0.08	2	1	0.305	0.08	0.225	#DIV/0!
chr1	150348731	+	PRPF3	intronic	ALU			0.22	0.31		0.25	2	1	0.265	0.25	0.015	#DIV/0!
chr1	150507298	+	TARS2	UTR3	ALU			0	0	0	0.01	2	2	0	0.005	-0.005	0.5
chr1	150507314	+	TARS2	UTR3	ALU			0	0	0	0.01	2	2	0	0.005	-0.005	0.5
chr1	150507315	+	TARS2	UTR3	ALU			0	0	0	0.01	2	2	0	0.005	-0.005	0.5
chr1	150514781	+	FALEC;ECM1	upstream;downstream	ALU			0.2	0		0	2	1	0.1	0	0.1	#DIV/0!
chr1	150514820	+	FALEC	upstream	ALU			0.33		1	0.33	1	2	0.33	0.665	-0.335	#DIV/0!
chr1	150514916	+	FALEC	upstream	ALU			0			0.2	1	1	0	0.2	-0.2	#DIV/0!
chr1	150546490	-	FALEC,ADAMTSL4-AS2	intergenic	ALU			0			0.4	1	1	0	0.4	-0.4	#DIV/0!
chr1	150600865	-	ENSA	UTR3	ALU			0.2	0		0	2	1	0.1	0	0.1	#DIV/0!
chr1	150601891	-	ENSA	intronic	ALU			0.6			0	1	1	0.6	0	0.6	#DIV/0!
chr1	150601892	-	ENSA	intronic	ALU			0.2			0	1	1	0.2	0	0.2	#DIV/0!
chr1	150606363	-	ENSA	intronic	ALU			0.2	0.5			2	0	0.35	#DIV/0!	#DIV/0!	#DIV/0!
chr1	150607160	-	ENSA	intronic	ALU			0.2	0			2	0	0.1	#DIV/0!	#DIV/0!	#DIV/0!
chr1	150607181	-	ENSA	intronic	ALU			0.2	0			2	0	0.1	#DIV/0!	#DIV/0!	#DIV/0!
chr1	150607315	-	ENSA	intronic	ALU			0.17				1	0	0.17	#DIV/0!	#DIV/0!	#DIV/0!
chr1	150611253	-	ENSA	intronic	ALU			0.14	0		0	2	1	0.07	0	0.07	#DIV/0!
chr1	150611260	-	ENSA	intronic	ALU			0.12	0.14		0.17	2	1	0.13	0.17	-0.04	#DIV/0!
chr1	150611261	-	ENSA	intronic	ALU			0.25	0.25		0.17	2	1	0.25	0.17	0.08	#DIV/0!
chr1	150611899	-	ENSA	intronic	ALU			0.33	0	0	0	2	2	0.165	0	0.165	0.5
chr1	150612103	-	ENSA	intronic	ALU			0	0.12		0	2	1	0.06	0	0.06	#DIV/0!
chr1	150614129	-	ENSA	intronic	ALU			0.17	1	0	0	2	2	0.585	0	0.585	0.392799
chr1	150614251	-	ENSA	intronic	ALU			0	0.17	0	0	2	2	0.085	0	0.085	0.5
chr1	150614462	-	ENSA	intronic	ALU			0.25	0.5		0	2	1	0.375	0	0.375	#DIV/0!
chr1	150614487	-	ENSA	intronic	ALU			0.2	0	0	0	2	2	0.1	0	0.1	0.5
chr1	150614564	-	ENSA	intronic	ALU			0	0	0.2	0	2	2	0	0.1	-0.1	0.5
chr1	150615524	-	ENSA	intronic	ALU			0.2	0	0	0	2	2	0.1	0	0.1	0.5
chr1	150615541	-	ENSA	intronic	ALU			0.2	0	0	0	2	2	0.1	0	0.1	0.5
chr1	150615610	-	ENSA	intronic	ALU			0.17	0	0	0	2	2	0.085	0	0.085	0.5
chr1	150616586	-	ENSA	intronic	ALU			0	0	0	0.17	2	2	0	0.085	-0.085	0.5
chr1	150616950	-	ENSA	intronic	ALU			0.17	0	0	0	2	2	0.085	0	0.085	0.5
chr1	150617590	-	ENSA	intronic	ALU			0.17	0	1	0	2	2	0.085	0.5	-0.415	0.557287
chr1	150617591	-	ENSA	intronic	ALU			0.17	0	1	0	2	2	0.085	0.5	-0.415	0.557287
chr1	150618204	-	ENSA	intronic	ALU			0.5	0	0	0.2	2	2	0.25	0.1	0.15	0.657481
chr1	150618563	-	ENSA	intronic	ALU			0.12	0	0	0.4	2	2	0.06	0.2	-0.14	0.609653
chr1	150618564	-	ENSA	intronic	ALU			0	0	0	0.2	2	2	0	0.1	-0.1	0.5
chr1	150619110	-	ENSA	intronic	ALU			0.27	0		0.33	2	1	0.135	0.33	-0.195	#DIV/0!
chr1	150619190	-	ENSA	intronic	ALU			0.14	0	0	0.2	2	2	0.07	0.1	-0.03	0.831121
chr1	150619252	-	ENSA	intronic	ALU			0.17	0	0	0	2	2	0.085	0	0.085	0.5
chr1	150620684	-	ENSA	intronic	ALU			0	0	0.1	0	2	2	0	0.05	-0.05	0.5
chr1	150620706	-	ENSA	intronic	ALU			0.17	0.25	0	0	2	2	0.21	0	0.21	0.119826
chr1	150620720	-	ENSA	intronic	ALU			0	0	0.2	0	2	2	0	0.1	-0.1	0.5
chr1	150620723	-	ENSA	intronic	ALU			0	0	0	0.2	2	2	0	0.1	-0.1	0.5
chr1	150620849	-	ENSA	intronic	ALU			0.4	0.33	0	0.12	2	2	0.365	0.06	0.305	0.0701452
chr1	150620866	-	ENSA	intronic	ALU			0	0.5	0	0.17	2	2	0.25	0.085	0.165	0.627958
chr1	150620910	-	ENSA	intronic	ALU			0	0.5	0.2	0	2	2	0.25	0.1	0.15	0.657481
chr1	150620917	-	ENSA	intronic	ALU			0	0.67	0.2	0	2	2	0.335	0.1	0.235	0.608991
chr1	150621370	-	ENSA	intronic	ALU			0	0	0.14	0	2	2	0	0.07	-0.07	0.5
chr1	150621380	-	ENSA	intronic	ALU			0.11	0	0	0	2	2	0.055	0	0.055	0.5
chr1	150621385	-	ENSA	intronic	ALU			0.11	0.17	0.12	0	2	2	0.14	0.06	0.08	0.390632
chr1	150621411	-	ENSA	intronic	ALU			0.4	0.4	0.3	0.38	2	2	0.4	0.34	0.06	0.374334
chr1	150621412	-	ENSA	intronic	ALU			0.4	0.3	0.33	0.38	2	2	0.35	0.355	-0.005	0.939358
chr1	150621414	-	ENSA	intronic	ALU			0.47	0.5	0.4	0.75	2	2	0.485	0.575	-0.09	0.697554
chr1	150621456	-	ENSA	intronic	ALU			0	0	0.12	0	2	2	0	0.06	-0.06	0.5
chr1	150643673	-	ENSG00000288880,GOLPH3L	intergenic	ALU			0.4	0		0	2	1	0.2	0	0.2	#DIV/0!
chr1	150647262	-	GOLPH3L	UTR3	ALU			0	0	0.03	0	2	2	0	0.015	-0.015	0.5
chr1	150647330	-	GOLPH3L	UTR3	ALU			0	0.03	0	0	2	2	0.015	0	0.015	0.5
chr1	150647394	-	GOLPH3L	UTR3	ALU			0.03	0	0	0	2	2	0.015	0	0.015	0.5
chr1	150647410	-	GOLPH3L	UTR3	ALU			0.03	0	0	0	2	2	0.015	0	0.015	0.5
chr1	150647418	-	GOLPH3L	UTR3	ALU			0.03	0	0	0	2	2	0.015	0	0.015	0.5
chr1	150731131	-	CTSS	UTR3	ALU			0.17	0		0	2	1	0.085	0	0.085	#DIV/0!
chr1	150731137	-	CTSS	UTR3	ALU			0.5	0.33		0.17	2	1	0.415	0.17	0.245	#DIV/0!
chr1	150731936	-	CTSS	UTR3	ALU			0.17	0	0	0	2	2	0.085	0	0.085	0.5
chr1	150732000	-	CTSS	UTR3	ALU			0.17	0.33	0	1	2	2	0.25	0.5	-0.25	0.704806
chr1	150732023	-	CTSS	UTR3	ALU			0.2	0		0	2	1	0.1	0	0.1	#DIV/0!
chr1	150732716	-	CTSS	UTR3	ALU			0.06	0	0	0	2	2	0.03	0	0.03	0.5
chr1	150732736	-	CTSS	UTR3	ALU			0	0.04	0	0.06	2	2	0.02	0.03	-0.01	0.810892
chr1	150732740	-	CTSS	UTR3	ALU			0.06	0.04	0	0.12	2	2	0.05	0.06	-0.01	0.895176
chr1	150732745	-	CTSS	UTR3	ALU			0	0.09	0	0.17	2	2	0.045	0.085	-0.04	0.728656
chr1	150732772	-	CTSS	UTR3	ALU			0.17	0.06	0	0.12	2	2	0.115	0.06	0.055	0.569333
chr1	150732802	-	CTSS	UTR3	ALU			0.05	0.16	0	0	2	2	0.105	0	0.105	0.307178
chr1	150732810	-	CTSS	UTR3	ALU			0.04	0.08	0	0	2	2	0.06	0	0.06	0.204833
chr1	150732812	-	CTSS	UTR3	ALU			0	0.03	0	0	2	2	0.015	0	0.015	0.5
chr1	150732813	-	CTSS	UTR3	ALU			0	0.05	0	0.06	2	2	0.025	0.03	-0.005	0.910169
chr1	150732829	-	CTSS	UTR3	ALU			0.05	0.11	0	0	2	2	0.08	0	0.08	0.228401
chr1	150732860	-	CTSS	UTR3	ALU			0	0.03	0	0	2	2	0.015	0	0.015	0.5
chr1	150931054	+	SETDB1	intronic	ALU			0	0.12	0		2	1	0.06	0	0.06	#DIV/0!
chr1	150959823	+	SETDB1	intronic	ALU			0	0.09	0	0	2	2	0.045	0	0.045	0.5
chr1	150962378	+	SETDB1	intronic	ALU			1	0		0.2	2	1	0.5	0.2	0.3	#DIV/0!
chr1	150993311	-	ANXA9	intronic	ALU			0.09	0	0	0	2	2	0.045	0	0.045	0.5
chr1	150993341	-	ANXA9	intronic	ALU			0.07	0	0	0	2	2	0.035	0	0.035	0.5
chr1	150993382	-	ANXA9	intronic	ALU			0.55	0.77	1	0.45	2	2	0.66	0.725	-0.065	0.855474
chr1	150993406	-	ANXA9	intronic	ALU			0	0.07	0	0	2	2	0.035	0	0.035	0.5
chr1	150993414	-	ANXA9	intronic	ALU			0.13	0.3	0	0	2	2	0.215	0	0.215	0.239681
chr1	150993424	-	ANXA9	intronic	ALU			0.07	0.08	0	0	2	2	0.075	0	0.075	0.0423786
chr1	150993437	-	ANXA9	intronic	ALU			0	0.07	0	0.1	2	2	0.035	0.05	-0.015	0.831121
chr1	150993446	-	ANXA9	intronic	ALU			0.24	0.25	0.22	0.12	2	2	0.245	0.17	0.075	0.372375
chr1	150993449	-	ANXA9	intronic	ALU			0.12	0.06	0	0.25	2	2	0.09	0.125	-0.035	0.827108
chr1	150993486	-	ANXA9	intronic	ALU			0.07	0.19	0	0.14	2	2	0.13	0.07	0.06	0.58332
chr1	150993488	-	ANXA9	intronic	ALU			0.13	0.25	0.25	0.38	2	2	0.19	0.315	-0.125	0.293912
chr1	150993503	-	ANXA9	intronic	ALU			0.11	0	0	0	2	2	0.055	0	0.055	0.5
chr1	150993523	-	ANXA9	intronic	ALU			0.04	0	0	0	2	2	0.02	0	0.02	0.5
chr1	150993526	-	ANXA9	intronic	ALU			0.04	0	0.1	0	2	2	0.02	0.05	-0.03	0.657481
chr1	150993537	-	ANXA9	intronic	ALU			0	0	0.09	0.06	2	2	0	0.075	-0.075	0.125666
chr1	150993552	-	ANXA9	intronic	ALU			0.12	0.04	0	0.07	2	2	0.08	0.035	0.045	0.487694
chr1	150993555	-	ANXA9	intronic	ALU			0	0	0.1	0.07	2	2	0	0.085	-0.085	0.1112
chr1	150993577	-	ANXA9	intronic	ALU			0.29	0.07	0	0	2	2	0.18	0	0.18	0.349217
chr1	150993582	-	ANXA9	intronic	ALU			0.08	0.07	0	0.21	2	2	0.075	0.105	-0.03	0.822855
chr1	150993583	-	ANXA9	intronic	ALU			0.08	0.07	0	0.08	2	2	0.075	0.04	0.035	0.541249
chr1	150993627	-	ANXA9	intronic	ALU			0	0.12	0	0.25	2	2	0.06	0.125	-0.065	0.700432
chr1	150993898	-	ANXA9	intronic	ALU			0.38	0.42	0	0.33	2	2	0.4	0.165	0.235	0.38704
chr1	150993906	-	ANXA9	intronic	ALU			0.25	0.15	0	0.2	2	2	0.2	0.1	0.1	0.493133
chr1	150993925	-	ANXA9	intronic	ALU			0	0.08	0.5	0.09	2	2	0.04	0.295	-0.255	0.425771
chr1	150993937	-	ANXA9	intronic	NONREP			0.25	0.12	0.5	0.14	2	2	0.185	0.32	-0.135	0.588232
chr1	150994314	-	ANXA9	intronic	NONREP			0.2	0	0.04	0.07	2	2	0.1	0.055	0.045	0.730893
chr1	150994837	-	ANXA9	intronic	ALU			0.33	0.69	1	0.4	2	2	0.51	0.7	-0.19	0.651779
chr1	150994849	-	ANXA9	intronic	ALU			0.33	0.58	1	0.57	2	2	0.455	0.785	-0.33	0.341994
chr1	150994850	-	ANXA9	intronic	ALU			0	0.36	0	0	2	2	0.18	0	0.18	0.5
chr1	150994851	-	ANXA9	intronic	ALU			0	0.08	0	0	2	2	0.04	0	0.04	0.5
chr1	150994864	-	ANXA9	intronic	ALU			0	0		0.14	2	1	0	0.14	-0.14	#DIV/0!
chr1	150995091	-	ANXA9	intronic	ALU			0.6	0.33	0	0.2	2	2	0.465	0.1	0.365	0.172612
chr1	150996150	-	ANXA9,MINDY1	downstream	ALU			0	0.2	0	0	2	2	0.1	0	0.1	0.5
chr1	150996181	-	ANXA9,MINDY1	downstream	ALU			0.15	0.2	0	0.2	2	2	0.175	0.1	0.075	0.588295
chr1	150996185	-	ANXA9,MINDY1	downstream	ALU			0.8	0.8	0	0.5	2	2	0.8	0.25	0.55	0.271599
chr1	150996206	-	ANXA9,MINDY1	downstream	ALU			0.73	0.17		0.5	2	1	0.45	0.5	-0.05	#DIV/0!
chr1	150996717	-	MINDY1	UTR3	ALU			0.09	0.14	0	0.17	2	2	0.115	0.085	0.03	0.785506
chr1	150996773	+	MINDY1	UTR3	ALU			0	0.11	0	0	2	2	0.055	0	0.055	0.5
chr1	150996781	-	MINDY1	UTR3	ALU			0	0	0	0.38	2	2	0	0.19	-0.19	0.5
chr1	150996817	-	MINDY1	UTR3	ALU			0.21	0	0	0	2	2	0.105	0	0.105	0.5
chr1	150996835	-	MINDY1	UTR3	ALU			0.18	0	0	0	2	2	0.09	0	0.09	0.5
chr1	151003618	-	MINDY1	intronic	ALU			0		0	0.12	1	2	0	0.06	-0.06	#DIV/0!
chr1	151245575	+	PIP5K1A	intronic	ALU			0.2	0.33	0.2	0	2	2	0.265	0.1	0.165	0.319047
chr1	151245816	+	PIP5K1A	intronic	ALU					0	0.14	0	2	#DIV/0!	0.07	#DIV/0!	#DIV/0!
chr1	151246000	+	PIP5K1A	intronic	ALU			0	0	0	0.17	2	2	0	0.085	-0.085	0.5
chr1	151246159	+	PIP5K1A	intronic	ALU			0	0.2	0	0.17	2	2	0.1	0.085	0.015	0.919686
chr1	151285988	+	ZNF687	UTR5	ALU			0	0	0.06	0	2	2	0	0.03	-0.03	0.5
chr1	151544143	+	ENSG00000232536	ncRNA_intronic	ALU			0.17				1	0	0.17	#DIV/0!	#DIV/0!	#DIV/0!
chr1	151577761	+	TUFT1	intronic	ALU			0.09	0.29	0.33	0	2	2	0.19	0.165	0.025	0.910944
chr1	151577814	+	TUFT1	intronic	ALU			0.5	0.57	0	0	2	2	0.535	0	0.535	0.0415888
chr1	151577836	+	TUFT1	intronic	ALU			0.2	0	0	0	2	2	0.1	0	0.1	0.5
chr1	151582967	+	TUFT1	UTR3	ALU			0	0	0	0.02	2	2	0	0.01	-0.01	0.5
chr1	151695549	+	SNX27	UTR3	ALU			0	0.08	0	0	2	2	0.04	0	0.04	0.5
chr1	151696926	+	SNX27	UTR3	ALU			0	0.03	0	0	2	2	0.015	0	0.015	0.5
chr1	151874499	-	THEM4	UTR3	ALU			0.13	0.08	0.17	0	2	2	0.105	0.085	0.02	0.854332
chr1	151874535	-	THEM4	UTR3	ALU			0.1	0	0.14	0.12	2	2	0.05	0.13	-0.08	0.347806
chr1	151874634	-	THEM4	UTR3	ALU			0.13	0.1	0.25	0.21	2	2	0.115	0.23	-0.115	0.0508112
chr1	153602121	-	ENSG00000285867	ncRNA_intronic	ALU			0	0.14	0	0	2	2	0.07	0	0.07	0.5
chr1	153605591	-	ENSG00000285867	ncRNA_intronic	ALU			0.21	0.05	0	0.23	2	2	0.13	0.115	0.015	0.925533
chr1	153605592	-	ENSG00000285867	ncRNA_intronic	ALU			0.06	0.06	0	0.04	2	2	0.06	0.02	0.04	0.295167
chr1	153605593	-	ENSG00000285867	ncRNA_intronic	ALU			0.19	0.18	0	0.19	2	2	0.185	0.095	0.09	0.516944
chr1	153605594	-	ENSG00000285867	ncRNA_intronic	ALU			0.86	0.65	0.57	0.48	2	2	0.755	0.525	0.23	0.2387
chr1	153605597	-	ENSG00000285867	ncRNA_intronic	ALU			0.07	0.06	0	0	2	2	0.065	0	0.065	0.0488745
chr1	153605599	-	ENSG00000285867	ncRNA_intronic	ALU			0.44	0.25	0.08	0.21	2	2	0.345	0.145	0.2	0.240528
chr1	153605732	-	ENSG00000285867	ncRNA_intronic	ALU			0	0.07	0	0.09	2	2	0.035	0.045	-0.01	0.877768
chr1	153605737	-	ENSG00000285867	ncRNA_intronic	ALU			0.05	0.27	0.05	0.09	2	2	0.16	0.07	0.09	0.56165
chr1	153605758	-	ENSG00000285867	ncRNA_intronic	ALU			0.04	0.08	0	0.07	2	2	0.06	0.035	0.025	0.612143
chr1	153605767	-	ENSG00000285867	ncRNA_intronic	ALU			0.3	0.36	0.16	0.3	2	2	0.33	0.23	0.1	0.368415
chr1	153605771	-	ENSG00000285867	ncRNA_intronic	ALU			0.03	0	0	0	2	2	0.015	0	0.015	0.5
chr1	153606132	-	ENSG00000285867	ncRNA_intronic	ALU			0.12	0.19	0	0.06	2	2	0.155	0.03	0.125	0.116157
chr1	153606138	-	ENSG00000285867	ncRNA_intronic	ALU			0	0.06	0	0.06	2	2	0.03	0.03	0	1
chr1	153606149	-	ENSG00000285867	ncRNA_intronic	ALU			0	0.07	0	0.04	2	2	0.035	0.02	0.015	0.753405
chr1	153606180	-	ENSG00000285867	ncRNA_exonic	ALU			0.21	0.04	0.33	0.07	2	2	0.125	0.2	-0.075	0.683485
chr1	153606185	-	ENSG00000285867	ncRNA_exonic	ALU			0.29	0.23	0.33	0.29	2	2	0.26	0.31	-0.05	0.316379
chr1	153606197	-	ENSG00000285867	ncRNA_exonic	ALU			0.05	0	0	0.05	2	2	0.025	0.025	0	1
chr1	153606210	-	ENSG00000285867	ncRNA_exonic	ALU			0.16	0.08	0	0.03	2	2	0.12	0.015	0.105	0.200314
chr1	153606211	-	ENSG00000285867	ncRNA_exonic	ALU			0.6	0.4	0	0.24	2	2	0.5	0.12	0.38	0.139516
chr1	153606214	-	ENSG00000285867	ncRNA_exonic	ALU			0.37	0.36	0	0.1	2	2	0.365	0.05	0.315	0.0974297
chr1	153606234	-	ENSG00000285867	ncRNA_exonic	ALU			0.18	0.18		0.08	2	1	0.18	0.08	0.1	#DIV/0!
chr1	153639811	+	CHTOP	intronic	ALU			0.1	0.25	0	0	2	2	0.175	0	0.175	0.257762
chr1	153639861	+	CHTOP	intronic	ALU			0.17	0	0	0	2	2	0.085	0	0.085	0.5
chr1	153639931	+	CHTOP	intronic	ALU			0.11	0.18	0	0.11	2	2	0.145	0.055	0.09	0.321345
chr1	153639957	+	CHTOP	intronic	ALU			0.5	0.33	0.2	0.08	2	2	0.415	0.14	0.275	0.131837
chr1	153639983	+	CHTOP	intronic	ALU			0.17	0.29	0	0.07	2	2	0.23	0.035	0.195	0.135422
chr1	153640268	+	CHTOP	intronic	ALU			0	0	0.12	0	2	2	0	0.06	-0.06	0.5
chr1	153640289	+	CHTOP	intronic	ALU			0.12	0.5	0.11	0	2	2	0.31	0.055	0.255	0.396207
chr1	153640297	+	CHTOP	intronic	ALU			0.1	0	0.1	0	2	2	0.05	0.05	0	1
chr1	153640310	+	CHTOP	intronic	ALU			0	0	0.12	0	2	2	0	0.06	-0.06	0.5
chr1	153640398	+	CHTOP	intronic	ALU			0.17	0	0.14	0	2	2	0.085	0.07	0.015	0.904524
chr1	153640551	+	CHTOP	intronic	ALU			0.17	0.33	0	0.22	2	2	0.25	0.11	0.14	0.420172
chr1	153640570	+	CHTOP	intronic	ALU			0	0.09	0	0	2	2	0.045	0	0.045	0.5
chr1	153640641	+	CHTOP	intronic	ALU			0	0.11		0	2	1	0.055	0	0.055	#DIV/0!
chr1	153640650	+	CHTOP	intronic	ALU			0	0.23	0	0.07	2	2	0.115	0.035	0.08	0.611589
chr1	153640651	+	CHTOP	intronic	ALU			0	0.55	0	0.4	2	2	0.275	0.2	0.075	0.847599
chr1	153640656	+	CHTOP	intronic	ALU			0	0.08	0	0.07	2	2	0.04	0.035	0.005	0.933761
chr1	153640660	+	CHTOP	intronic	ALU			0	0.17	0	0	2	2	0.085	0	0.085	0.5
chr1	153640755	+	CHTOP	intronic	ALU			0	0	0	0.11	2	2	0	0.055	-0.055	0.5
chr1	153965647	+	ENSG00000285779,SLC39A1	intronic	ALU			0	0	0	0.17	2	2	0	0.085	-0.085	0.5
chr1	153978857	-	ENSG00000272654	ncRNA_exonic	ALU			0.09	0	0	0	2	2	0.045	0	0.045	0.5
chr1	153979426	-	ENSG00000285641	intronic	ALU			0.8	0.6			2	0	0.7	#DIV/0!	#DIV/0!	#DIV/0!
chr1	153979429	-	ENSG00000285641	intronic	ALU			0.25	0.4			2	0	0.325	#DIV/0!	#DIV/0!	#DIV/0!
chr1	154175947	-	TPM3	intronic	ALU			0	0		0.2	2	1	0	0.2	-0.2	#DIV/0!
chr1	154210015	-	C1orf43	intronic	ALU			0.14	0	0	0	2	2	0.07	0	0.07	0.5
chr1	154210589	-	C1orf43	intronic	ALU			0.12	0	0	0	2	2	0.06	0	0.06	0.5
chr1	154211607	-	C1orf43	intronic	ALU			0	0.17	0	0	2	2	0.085	0	0.085	0.5
chr1	154211968	-	C1orf43	UTR3	ALU			0	0	0.04	0	2	2	0	0.02	-0.02	0.5
chr1	154212130	-	C1orf43	UTR3	ALU			0.04	0	0	0.01	2	2	0.02	0.005	0.015	0.588295
chr1	154212132	-	C1orf43	UTR3	ALU			0.1	0.02	0	0.03	2	2	0.06	0.015	0.045	0.451571
chr1	154258048	+	UBAP2L	intronic	ALU			0	0.2	0	0	2	2	0.1	0	0.1	0.5
chr1	154335430	+	ATP8B2	intronic	ALU			0	0	0	0.17	2	2	0	0.085	-0.085	0.5
chr1	154335459	+	ATP8B2	intronic	ALU			0		0	0.11	1	2	0	0.055	-0.055	#DIV/0!
chr1	154350330	+	ATP8B2	UTR3	ALU			0	0.03	0	0	2	2	0.015	0	0.015	0.5
chr1	154350331	+	ATP8B2	UTR3	ALU			0.01	0.01	0	0.01	2	2	0.01	0.005	0.005	0.5
chr1	154350343	+	ATP8B2	UTR3	ALU			0	0.01	0	0	2	2	0.005	0	0.005	0.5
chr1	154466609	+	IL6R	UTR3	ALU			0		0	0.17	1	2	0	0.085	-0.085	#DIV/0!
chr1	154964279	-	SHC1	exonic	ALU	unknown	UNKNOWN	0.04	0.06	0	0.03	2	2	0.05	0.015	0.035	0.210165
chr1	154964318	-	SHC1	exonic	ALU	unknown	UNKNOWN	0.05	0.1	0	0.04	2	2	0.075	0.02	0.055	0.233917
chr1	154964343	-	SHC1	exonic	ALU	unknown	UNKNOWN	0.21	0.14	0	0.06	2	2	0.175	0.03	0.145	0.0905654
chr1	154964370	-	SHC1	splicing	ALU			0	0.17	0	0	2	2	0.085	0	0.085	0.5
chr1	154964665	-	SHC1	intronic	ALU			0.06	0.17	0	0.07	2	2	0.115	0.035	0.08	0.363083
chr1	154964693	-	SHC1	intronic	ALU			0.5	0.38	0.5	0.29	2	2	0.44	0.395	0.045	0.753405
chr1	154964721	-	SHC1	intronic	ALU			0	0.09	0	0.1	2	2	0.045	0.05	-0.005	0.94758
chr1	154964732	-	SHC1	intronic	ALU			0	0.11	0	0.06	2	2	0.055	0.03	0.025	0.738037
chr1	154964747	-	SHC1	intronic	ALU			0.07	0.22	0	0	2	2	0.145	0	0.145	0.303888
chr1	154979929	+	CKS1B	downstream	ALU			0.09	0	0	0	2	2	0.045	0	0.045	0.5
chr1	155054773	+	ADAM15	intronic	ALU			0	0	0	0.08	2	2	0	0.04	-0.04	0.5
chr1	155054802	+	ADAM15	intronic	ALU			1	1	0	0.5	2	2	1	0.25	0.75	0.204833
chr1	155054833	+	ADAM15	intronic	ALU			1	0	0	0.29	2	2	0.5	0.145	0.355	0.605249
chr1	155055249	+	ADAM15	intronic	ALU			0		0	0.14	1	2	0	0.07	-0.07	#DIV/0!
chr1	155138769	+	SLC50A1	UTR3	ALU			0	0	0.02	0	2	2	0	0.01	-0.01	0.5
chr1	155138774	+	SLC50A1	UTR3	ALU			0.02	0	0	0	2	2	0.01	0	0.01	0.5
chr1	155170906	-	ENSG00000273088,KRTCAP2	intronic	ALU			0	1		0.33	2	1	0.5	0.33	0.17	#DIV/0!
chr1	155170929	-	ENSG00000273088,KRTCAP2	intronic	ALU			0	0.33	1	0.5	2	2	0.165	0.75	-0.585	0.209331
chr1	155171026	-	ENSG00000273088,KRTCAP2	intronic	ALU			0	0.33	0	0.12	2	2	0.165	0.06	0.105	0.639295
chr1	155171029	-	ENSG00000273088,KRTCAP2	intronic	ALU			0.17	0	0	0.12	2	2	0.085	0.06	0.025	0.834683
chr1	155171033	-	ENSG00000273088,KRTCAP2	intronic	ALU			0.5	0.33	0	0.33	2	2	0.415	0.165	0.25	0.346243
chr1	155171037	-	ENSG00000273088,KRTCAP2	intronic	ALU			0	0	0	0.11	2	2	0	0.055	-0.055	0.5
chr1	155171052	-	ENSG00000273088,KRTCAP2	intronic	ALU			0.6	0.5	0.5	0.44	2	2	0.55	0.47	0.08	0.327984
chr1	155171083	-	ENSG00000273088,KRTCAP2	intronic	ALU			0.2	0	0.5	0	2	2	0.1	0.25	-0.15	0.657481
chr1	155171098	-	ENSG00000273088,KRTCAP2	intronic	ALU			0	0.2	0	0	2	2	0.1	0	0.1	0.5
chr1	155171153	-	ENSG00000273088,KRTCAP2	intronic	ALU			0	0	0	0.09	2	2	0	0.045	-0.045	0.5
chr1	155171193	-	ENSG00000273088,KRTCAP2	intronic	ALU			0.67	0.33		0.38	2	1	0.5	0.38	0.12	#DIV/0!
chr1	155171262	-	ENSG00000273088,KRTCAP2	intronic	ALU				0.2	0	0	1	2	0.2	0	0.2	#DIV/0!
chr1	155171733	-	ENSG00000273088,KRTCAP2	intronic	ALU			0.17	0	0	0	2	2	0.085	0	0.085	0.5
chr1	155171772	-	ENSG00000273088,KRTCAP2	intronic	ALU			0.12	0.25	0	0.11	2	2	0.185	0.055	0.13	0.269636
chr1	155182626	+	TRIM46	UTR3	ALU				1		0.2	1	1	1	0.2	0.8	#DIV/0!
chr1	155182654	+	TRIM46	UTR3	ALU			0	0		0.17	2	1	0	0.17	-0.17	#DIV/0!
chr1	155182655	+	TRIM46	UTR3	ALU			0	0		0.33	2	1	0	0.33	-0.33	#DIV/0!
chr1	155182657	+	TRIM46	UTR3	ALU			0	0		0.14	2	1	0	0.14	-0.14	#DIV/0!
chr1	155182833	+	TRIM46	UTR3	ALU			0.75	0.5	0.5	0.6	2	2	0.625	0.55	0.075	0.657481
chr1	155204043	-	THBS3-AS1	ncRNA_intronic	ALU			0.2	1		0	2	1	0.6	0	0.6	#DIV/0!
chr1	155204072	-	THBS3-AS1	ncRNA_intronic	ALU			0.2	0	0	0	2	2	0.1	0	0.1	0.5
chr1	155204119	-	THBS3-AS1	ncRNA_intronic	ALU			0.75	0.5	1	0.4	2	2	0.625	0.7	-0.075	0.847771
chr1	155204333	-	THBS3-AS1	ncRNA_intronic	ALU			0.14	0		0.33	2	1	0.07	0.33	-0.26	#DIV/0!
chr1	155204345	-	THBS3-AS1	ncRNA_intronic	ALU			0.17	0		0.43	2	1	0.085	0.43	-0.345	#DIV/0!
chr1	155204466	-	THBS3-AS1	ncRNA_intronic	ALU			0.33	0.5		0.29	2	1	0.415	0.29	0.125	#DIV/0!
chr1	155204490	-	THBS3-AS1	ncRNA_intronic	ALU			0.25	0		0.5	2	1	0.125	0.5	-0.375	#DIV/0!
chr1	155204507	-	THBS3-AS1	ncRNA_intronic	ALU			0.2	0		0	2	1	0.1	0	0.1	#DIV/0!
chr1	155204508	-	THBS3-AS1	ncRNA_intronic	ALU			0.2	0		0.17	2	1	0.1	0.17	-0.07	#DIV/0!
chr1	155220640	-	MTX1,GBA	intergenic	ALU			0.33	0.5	0	0.33	2	2	0.415	0.165	0.25	0.346243
chr1	155220718	-	MTX1,GBA	intergenic	ALU			0	0		0.2	2	1	0	0.2	-0.2	#DIV/0!
chr1	155221242	-	MTX1,GBA	intergenic	ALU			0.5	0	0	0.4	2	2	0.25	0.2	0.05	0.890844
chr1	155222723	-	MTX1,GBA	intergenic	ALU			1	0.2	0	0	2	2	0.6	0	0.6	0.374334
chr1	155224190	-	MTX1,GBA	intergenic	ALU			1	0	0.2	0	2	2	0.5	0.1	0.4	0.568501
chr1	155224200	-	MTX1,GBA	intergenic	ALU			0	0	0.33	0	2	2	0	0.165	-0.165	0.5
chr1	155224234	-	MTX1,GBA	intergenic	ALU			0		0	0.17	1	2	0	0.085	-0.085	#DIV/0!
chr1	155244218	-	GBA	intronic	ALU			0	0		0.07	2	1	0	0.07	-0.07	#DIV/0!
chr1	155312719	+	FDPS	intronic	ALU			0	0	0	0.08	2	2	0	0.04	-0.04	0.5
chr1	155312726	+	FDPS	intronic	ALU			0.14	0	0	0	2	2	0.07	0	0.07	0.5
chr1	155314440	+	FDPS	intronic	ALU			0	0	0	0.08	2	2	0	0.04	-0.04	0.5
chr1	155314492	+	FDPS	intronic	ALU			0.09	0	0	0	2	2	0.045	0	0.045	0.5
chr1	155314499	+	FDPS	intronic	ALU			0	0.08	0	0	2	2	0.04	0	0.04	0.5
chr1	155314609	+	FDPS	intronic	ALU			0	0.12		0	2	1	0.06	0	0.06	#DIV/0!
chr1	155314659	+	FDPS	intronic	ALU			0	0.2		0	2	1	0.1	0	0.1	#DIV/0!
chr1	155314661	+	FDPS	intronic	ALU			0.09	0		0	2	1	0.045	0	0.045	#DIV/0!
chr1	155314685	+	FDPS	intronic	ALU			0.17	0	0	0	2	2	0.085	0	0.085	0.5
chr1	155314710	+	FDPS	intronic	ALU			0	0	0	0.07	2	2	0	0.035	-0.035	0.5
chr1	155314711	+	FDPS	intronic	ALU			0.17	0	0	0	2	2	0.085	0	0.085	0.5
chr1	155315298	+	FDPS	intronic	ALU			0.2	0.14	0.5	0.17	2	2	0.17	0.335	-0.165	0.496935
chr1	155316008	+	FDPS	intronic	ALU			0.06	0.09	0	0	2	2	0.075	0	0.075	0.125666
chr1	155316022	+	FDPS	intronic	ALU			0	0.18	0	0	2	2	0.09	0	0.09	0.5
chr1	155316207	+	FDPS	intronic	ALU			0.14	0	0	0	2	2	0.07	0	0.07	0.5
chr1	155316599	+	FDPS	intronic	ALU			0	0.1	0	0.13	2	2	0.05	0.065	-0.015	0.872703
chr1	155316680	+	FDPS	intronic	ALU			0.06	0.14	0	0.06	2	2	0.1	0.03	0.07	0.305373
chr1	155317581	+	RUSC1-AS1	ncRNA_exonic	ALU			0.12	0	0	0	2	2	0.06	0	0.06	0.5
chr1	155317654	+	RUSC1-AS1	ncRNA_exonic	ALU			0	0.1	0	0.1	2	2	0.05	0.05	0	1
chr1	155317741	+	RUSC1-AS1	ncRNA_exonic	ALU			0	0	0	0.08	2	2	0	0.04	-0.04	0.5
chr1	155317747	+	RUSC1-AS1	ncRNA_exonic	ALU			0	0	0	0.07	2	2	0	0.035	-0.035	0.5
chr1	155317783	+	RUSC1-AS1	ncRNA_exonic	ALU			0	0.05	0	0	2	2	0.025	0	0.025	0.5
chr1	155670905	-	YY1AP1	intronic	ALU			0.6	0.62	0	0.22	2	2	0.61	0.11	0.5	0.135366
chr1	155670930	-	YY1AP1	intronic	ALU			1	0.67	0	0.71	2	2	0.835	0.355	0.48	0.386107
chr1	155670938	-	YY1AP1	intronic	ALU			0.12	0	0	0	2	2	0.06	0	0.06	0.5
chr1	155670942	-	YY1AP1	intronic	ALU			0.5	0.75	0	0.45	2	2	0.625	0.225	0.4	0.292644
chr1	155670943	-	YY1AP1	intronic	ALU			0.5	0.75	0	0.25	2	2	0.625	0.125	0.5	0.105573
chr1	155670951	-	YY1AP1	intronic	ALU			0.12	0.2	0	0	2	2	0.16	0	0.16	0.155958
chr1	155671174	-	YY1AP1	intronic	ALU			0.2	0.11	0	0	2	2	0.155	0	0.155	0.17988
chr1	155679977	-	YY1AP1	UTR5	ALU			0	0	0.09	0	2	2	0	0.045	-0.045	0.5
chr1	155680020	-	YY1AP1	intronic	ALU			0	0	0	0.17	2	2	0	0.085	-0.085	0.5
chr1	155680664	-	YY1AP1	intronic	ALU			0		1	0.14	1	2	0	0.57	-0.57	#DIV/0!
chr1	155680713	-	YY1AP1	intronic	ALU			0.5	1		0.17	2	1	0.75	0.17	0.58	#DIV/0!
chr1	155725661	+	DAP3	intronic	ALU			0			0.83	1	1	0	0.83	-0.83	#DIV/0!
chr1	155725677	+	DAP3	intronic	ALU			0	0		0.4	2	1	0	0.4	-0.4	#DIV/0!
chr1	155726169	+	DAP3	intronic	ALU			0.33	0.6	0.5	0.67	2	2	0.465	0.585	-0.12	0.542781
chr1	155726177	+	DAP3	intronic	ALU			0.09	0	0	0.29	2	2	0.045	0.145	-0.1	0.614281
chr1	155726183	+	DAP3	intronic	ALU			0.09	0	1	0.25	2	2	0.045	0.625	-0.58	0.362497
chr1	155727390	+	DAP3	intronic	ALU			0.29	0	0	0	2	2	0.145	0	0.145	0.5
chr1	155727395	+	DAP3	intronic	ALU			0.57	0.86	0.25	0.67	2	2	0.715	0.46	0.255	0.434019
chr1	155727409	+	DAP3	intronic	ALU			1	0.83	0	0.71	2	2	0.915	0.355	0.56	0.349148
chr1	155727411	+	DAP3	intronic	ALU			0.43	0.2	0	0.14	2	2	0.315	0.07	0.245	0.236236
chr1	155727456	+	DAP3	intronic	ALU			0.67	0.5	0.14	0.43	2	2	0.585	0.285	0.3	0.245198
chr1	155727457	+	DAP3	intronic	ALU			0	0	0	0.4	2	2	0	0.2	-0.2	0.5
chr1	155732499	+	DAP3	intronic	ALU			0.47	0.56		0.62	2	1	0.515	0.62	-0.105	#DIV/0!
chr1	155732769	+	DAP3	intronic	ALU			0.07	0	0	0	2	2	0.035	0	0.035	0.5
chr1	155732770	+	DAP3	intronic	ALU			0.08	0.42	0	0.21	2	2	0.25	0.105	0.145	0.556227
chr1	155732775	+	DAP3	intronic	ALU			0	0.25	0	0.2	2	2	0.125	0.1	0.025	0.890844
chr1	155733575	+	DAP3	intronic	ALU			0.08	0	0	0.17	2	2	0.04	0.085	-0.045	0.695189
chr1	155733583	+	DAP3	intronic	ALU			0.14	0.29	0.33	0.28	2	2	0.215	0.305	-0.09	0.43097
chr1	155733584	+	DAP3	intronic	ALU			0	0.14	0.25	0.12	2	2	0.07	0.185	-0.115	0.352363
chr1	155733589	+	DAP3	intronic	ALU			0.09	0	0	0	2	2	0.045	0	0.045	0.5
chr1	155733690	+	DAP3	intronic	ALU			0.15	0.18	0	0.1	2	2	0.165	0.05	0.115	0.240097
chr1	155733716	+	DAP3	intronic	ALU			0	0.06	0.17	0.07	2	2	0.03	0.12	-0.09	0.288434
chr1	155733722	+	DAP3	intronic	ALU			0	0.06	0	0	2	2	0.03	0	0.03	0.5
chr1	155733800	+	DAP3	intronic	ALU			0.14	0	0	0.03	2	2	0.07	0.015	0.055	0.574008
chr1	155733885	+	DAP3	intronic	ALU			0.63	0.74	0.5	0.55	2	2	0.685	0.525	0.16	0.168947
chr1	155733890	+	DAP3	intronic	ALU			0	0	0.06	0.03	2	2	0	0.045	-0.045	0.204833
chr1	155733892	+	DAP3	intronic	ALU			0.68	0.77	0.59	0.65	2	2	0.725	0.62	0.105	0.210165
chr1	155733898	+	DAP3	intronic	ALU			0	0	0.06	0	2	2	0	0.03	-0.03	0.5
chr1	155733899	+	DAP3	intronic	ALU			0.03	0	0	0	2	2	0.015	0	0.015	0.5
chr1	155733904	+	DAP3	intronic	ALU			0.03	0	0.08	0	2	2	0.015	0.04	-0.025	0.644882
chr1	155733907	+	DAP3	intronic	ALU			0.13	0.09	0	0.03	2	2	0.11	0.015	0.095	0.0705933
chr1	155733925	+	DAP3	intronic	ALU			0.38	0.32	0.08	0.27	2	2	0.35	0.175	0.175	0.297224
chr1	155733947	+	DAP3	intronic	ALU			0	0	0.07	0.03	2	2	0	0.05	-0.05	0.242238
chr1	155733971	+	DAP3	intronic	ALU			0.05	0	0.06	0	2	2	0.025	0.03	-0.005	0.910169
chr1	155733989	+	DAP3	intronic	ALU			0	0	0.05	0	2	2	0	0.025	-0.025	0.5
chr1	155734018	+	DAP3	intronic	ALU			0	0.07	0	0	2	2	0.035	0	0.035	0.5
chr1	155734036	+	DAP3	intronic	ALU			0.03	0.14	0.04	0.08	2	2	0.085	0.06	0.025	0.730767
chr1	155734117	+	DAP3	intronic	ALU			0.04	0	0.07	0.03	2	2	0.02	0.05	-0.03	0.4
chr1	155734136	+	DAP3	intronic	ALU			0	0	0	0.04	2	2	0	0.02	-0.02	0.5
chr1	155734266	+	DAP3	intronic	ALU			0.61	0.63	0.63	0.41	2	2	0.62	0.52	0.1	0.529612
chr1	155734277	+	DAP3	intronic	ALU			0.03	0	0	0	2	2	0.015	0	0.015	0.5
chr1	155734313	+	DAP3	intronic	ALU			0	0.06	0	0	2	2	0.03	0	0.03	0.5
chr1	155734356	+	DAP3	intronic	ALU			0.06	0	0.1	0.1	2	2	0.03	0.1	-0.07	0.257762
chr1	155734371	+	DAP3	intronic	ALU			0.06	0	0	0	2	2	0.03	0	0.03	0.5
chr1	155734405	+	DAP3	intronic	ALU			0.44	0.37	0.21	0.37	2	2	0.405	0.29	0.115	0.365987
chr1	155734411	+	DAP3	intronic	ALU			0.07	0.05	0	0	2	2	0.06	0	0.06	0.105137
chr1	155734415	+	DAP3	intronic	ALU			0.07	0	0.07	0.09	2	2	0.035	0.08	-0.045	0.410369
chr1	155734424	+	DAP3	intronic	ALU			0.57	0.39	0.43	0.35	2	2	0.48	0.39	0.09	0.492014
chr1	155734438	+	DAP3	intronic	ALU			0.04	0.06	0	0.04	2	2	0.05	0.02	0.03	0.349886
chr1	155734439	+	DAP3	intronic	ALU			0.17	0.26	0.11	0.26	2	2	0.215	0.185	0.03	0.770513
chr1	155734451	+	DAP3	intronic	ALU			0.35	0.27	0.06	0.22	2	2	0.31	0.14	0.17	0.24123
chr1	155735007	+	DAP3	intronic	ALU			0.56	0.67	0	0.14	2	2	0.615	0.07	0.545	0.0291909
chr1	155735010	+	DAP3	intronic	ALU			0.11	0.67	0	0.2	2	2	0.39	0.1	0.29	0.48031
chr1	155735053	+	DAP3	intronic	ALU			0.09	0.25		0	2	1	0.17	0	0.17	#DIV/0!
chr1	155735160	+	DAP3	intronic	ALU			0.03	0	0	0.11	2	2	0.015	0.055	-0.04	0.597799
chr1	155735177	+	DAP3	intronic	ALU			0.03	0.05	0	0.04	2	2	0.04	0.02	0.02	0.493133
chr1	155735213	+	DAP3	intronic	ALU			0.08	0.08	0.25	0	2	2	0.08	0.125	-0.045	0.780012
chr1	155735312	+	DAP3	intronic	ALU			0	0.04	0	0	2	2	0.02	0	0.02	0.5
chr1	155735318	+	DAP3	intronic	ALU			0.29	0.41	0	0.18	2	2	0.35	0.09	0.26	0.156384
chr1	155735320	+	DAP3	intronic	ALU			0	0.07	0	0.1	2	2	0.035	0.05	-0.015	0.831121
chr1	155735321	+	DAP3	intronic	ALU			0.1	0.04	0	0.07	2	2	0.07	0.035	0.035	0.528587
chr1	155735420	+	DAP3	intronic	ALU			0.3	0.3	0	0.13	2	2	0.3	0.065	0.235	0.171791
chr1	155735430	+	DAP3	intronic	ALU			0.09	0	0	0.14	2	2	0.045	0.07	-0.025	0.796432
chr1	155735457	+	DAP3	intronic	ALU			0	0	0	0.03	2	2	0	0.015	-0.015	0.5
chr1	155735462	+	DAP3	intronic	ALU			0.16	0.06	0	0.02	2	2	0.11	0.01	0.1	0.285636
chr1	155735466	+	DAP3	intronic	ALU				0.12	0	0.11	1	2	0.12	0.055	0.065	#DIV/0!
chr1	155735567	+	DAP3	intronic	ALU			0.14	0	0	0.06	2	2	0.07	0.03	0.04	0.67238
chr1	155735601	+	DAP3	intronic	ALU			0.2	0.5	0	0.17	2	2	0.35	0.085	0.265	0.294541
chr1	155735789	+	DAP3	intronic	ALU			0.14	0.33		0.1	2	1	0.235	0.1	0.135	#DIV/0!
chr1	155735928	+	DAP3	intronic	ALU			0.23	0	0.5	0.08	2	2	0.115	0.29	-0.175	0.559235
chr1	155735941	+	DAP3	intronic	ALU			0.14	0.15	0	0	2	2	0.145	0	0.145	0.0219437
chr1	155735942	+	DAP3	intronic	ALU			0.57	0.31	0	0.12	2	2	0.44	0.06	0.38	0.167198
chr1	155735945	+	DAP3	intronic	ALU			0.5	0.38	1	0.29	2	2	0.44	0.645	-0.205	0.666294
chr1	155735971	+	DAP3	intronic	ALU			0.14	0.2	0	0	2	2	0.17	0	0.17	0.1112
chr1	155736201	+	DAP3	intronic	ALU			0	0	0.17	0	2	2	0	0.085	-0.085	0.5
chr1	155736221	+	DAP3	intronic	ALU			0.04	0.05	0	0.05	2	2	0.045	0.025	0.02	0.568501
chr1	155736226	+	DAP3	intronic	ALU			0.04	0.04	0	0.02	2	2	0.04	0.01	0.03	0.204833
chr1	155736436	+	DAP3	intronic	ALU			0.03	0	0	0	2	2	0.015	0	0.015	0.5
chr1	155736479	+	DAP3	intronic	ALU			0.03	0	0	0.02	2	2	0.015	0.01	0.005	0.810892
chr1	155736493	+	DAP3	intronic	ALU			0.26	0.21	0.21	0.09	2	2	0.235	0.15	0.085	0.371697
chr1	155736509	+	DAP3	intronic	ALU			0	0.04	0	0.03	2	2	0.02	0.015	0.005	0.861242
chr1	155736524	+	DAP3	intronic	ALU			0.03	0	0	0	2	2	0.015	0	0.015	0.5
chr1	155736527	+	DAP3	intronic	ALU			0	0	0	0.03	2	2	0	0.015	-0.015	0.5
chr1	155736534	+	DAP3	intronic	ALU			0.04	0	0	0	2	2	0.02	0	0.02	0.5
chr1	155736556	+	DAP3	intronic	ALU			0.59	0.66	0	0.43	2	2	0.625	0.215	0.41	0.301184
chr1	155736558	+	DAP3	intronic	ALU			0.22	0.17	0	0.2	2	2	0.195	0.1	0.095	0.51183
chr1	155736562	+	DAP3	intronic	ALU			0.16	0.29	0.2	0.17	2	2	0.225	0.185	0.04	0.648178
chr1	155736566	+	DAP3	intronic	ALU			0.03	0.03	0	0.04	2	2	0.03	0.02	0.01	0.704833
chr1	155736582	+	DAP3	intronic	ALU			0.19	0.31	0	0.09	2	2	0.25	0.045	0.205	0.121225
chr1	155736583	+	DAP3	intronic	ALU			0.18	0.35	0.2	0.19	2	2	0.265	0.195	0.07	0.561191
chr1	155736591	+	DAP3	intronic	ALU			0.16	0.07	0	0.12	2	2	0.115	0.06	0.055	0.544803
chr1	155736614	+	DAP3	exonic	ALU	unknown	UNKNOWN	0.04	0	0	0.03	2	2	0.02	0.015	0.005	0.861242
chr1	155736617	+	DAP3	exonic	ALU	unknown	UNKNOWN	0.03	0	0	0.08	2	2	0.015	0.04	-0.025	0.644882
chr1	155736619	+	DAP3	exonic	ALU	unknown	UNKNOWN	0.11	0.06	0	0.07	2	2	0.085	0.035	0.05	0.37554
chr1	155736626	+	DAP3	exonic	ALU	unknown	UNKNOWN	0.24	0.13	0.2	0.24	2	2	0.185	0.22	-0.035	0.639295
chr1	155736652	+	DAP3	exonic	ALU	unknown	UNKNOWN	0.05	0.06	0	0.03	2	2	0.055	0.015	0.04	0.201908
chr1	155736691	+	DAP3	exonic	ALU	unknown	UNKNOWN	0.13	0.03	0	0.08	2	2	0.08	0.04	0.04	0.598608
chr1	155736693	+	DAP3	exonic	ALU	unknown	UNKNOWN	0.03	0	0	0.03	2	2	0.015	0.015	0	1
chr1	155736700	+	DAP3	intronic	ALU			0.03	0	0	0	2	2	0.015	0	0.015	0.5
chr1	155738700	+	DAP3	UTR3	ALU			0	0	0	0.03	2	2	0	0.015	-0.015	0.5
chr1	155738807	+	DAP3	UTR3	ALU			0	0.02	0.03	0	2	2	0.01	0.015	-0.005	0.810892
chr1	155738852	+	DAP3	UTR3	ALU			0.02	0.07	0.06	0.02	2	2	0.045	0.04	0.005	0.890844
chr1	155738922	+	DAP3	UTR3	ALU			0	0.09	0	0	2	2	0.045	0	0.045	0.5
chr1	155750825	+	GON4L	intronic	ALU			0	0.16	0	0	2	2	0.08	0	0.08	0.5
chr1	155750833	+	GON4L	intronic	ALU			0	0.1	0.14	0.06	2	2	0.05	0.1	-0.05	0.520019
chr1	155750864	+	GON4L	intronic	ALU			1	0.47	0.67	0.43	2	2	0.735	0.55	0.185	0.613151
chr1	155750867	+	GON4L	intronic	ALU			0.3	0.25	0.33	0.12	2	2	0.275	0.225	0.05	0.717444
chr1	155750985	+	GON4L	intronic	ALU			0	0	0	0.09	2	2	0	0.045	-0.045	0.5
chr1	155751011	+	GON4L	intronic	ALU			0.51	0.21	0.67	0.29	2	2	0.36	0.48	-0.12	0.671521
chr1	155751290	+	GON4L	intronic	ALU			0	0	0	0.14	2	2	0	0.07	-0.07	0.5
chr1	155751296	+	GON4L	intronic	ALU			0.06	0	0	0.11	2	2	0.03	0.055	-0.025	0.738037
chr1	155751307	+	GON4L	intronic	ALU			0.2	0.22	0	0.19	2	2	0.21	0.095	0.115	0.437946
chr1	155751317	+	GON4L	intronic	ALU			0.5	0.31	0.17	0.61	2	2	0.405	0.39	0.015	0.958009
chr1	155751325	+	GON4L	intronic	ALU			0.1	0	0.17	0	2	2	0.05	0.085	-0.035	0.763447
chr1	155751344	+	GON4L	intronic	ALU			0.29	0.13	0.12	0.38	2	2	0.21	0.25	-0.04	0.822095
chr1	155751345	+	GON4L	intronic	ALU			0.24	0.04	0	0.26	2	2	0.14	0.13	0.01	0.957247
chr1	155751360	+	GON4L	intronic	ALU			0.35	0	0.12	0.05	2	2	0.175	0.085	0.09	0.697587
chr1	155751370	+	GON4L	intronic	ALU			0.1	0.05	0.12	0.21	2	2	0.075	0.165	-0.09	0.25606
chr1	155751501	+	GON4L	intronic	ALU			0.25	0.2	0	0	2	2	0.225	0	0.225	0.0704466
chr1	155763951	-	GON4L	intronic	ALU			0.17	0	0	0	2	2	0.085	0	0.085	0.5
chr1	155764283	-	GON4L	intronic	ALU			0.29	0	0	0.44	2	2	0.145	0.22	-0.075	0.80629
chr1	155764551	-	GON4L	UTR3	ALU			0.2	0		0	2	1	0.1	0	0.1	#DIV/0!
chr1	155764629	-	GON4L	UTR3	ALU			0.17	0		0	2	1	0.085	0	0.085	#DIV/0!
chr1	155764634	-	GON4L	UTR3	ALU			0.17	0		0	2	1	0.085	0	0.085	#DIV/0!
chr1	155881747	+	SYT11	UTR3	ALU			0.01	0	0	0.01	2	2	0.005	0.005	0	1
chr1	155881822	+	SYT11	UTR3	ALU			0.01	0.04	0.02	0.02	2	2	0.025	0.02	0.005	0.795167
chr1	155881828	+	SYT11	UTR3	ALU			0.02	0.02	0.03	0.01	2	2	0.02	0.02	0	1
chr1	155881829	+	SYT11	UTR3	ALU			0.12	0.17	0.03	0.15	2	2	0.145	0.09	0.055	0.521938
chr1	155881846	+	SYT11	UTR3	ALU			0.06	0.06	0.01	0.07	2	2	0.06	0.04	0.02	0.625666
chr1	155881854	+	SYT11	UTR3	ALU			0.06	0.05	0.04	0.11	2	2	0.055	0.075	-0.02	0.669259
chr1	155881855	+	SYT11	UTR3	ALU			0.04	0.02	0	0.04	2	2	0.03	0.02	0.01	0.711723
chr1	155881858	+	SYT11	UTR3	ALU			0	0	0	0	2	2	0	0	0	#DIV/0!
chr1	155881915	+	SYT11	UTR3	ALU			0.01	0.01	0	0	2	2	0.01	0	0.01	#DIV/0!
chr1	155882003	+	SYT11	UTR3	ALU			0.05	0.02	0	0.01	2	2	0.035	0.005	0.03	0.27259
chr1	155882005	+	SYT11	UTR3	ALU			0	0.01	0	0	2	2	0.005	0	0.005	0.5
chr1	155882012	+	SYT11	UTR3	ALU			0.01	0	0	0	2	2	0.005	0	0.005	0.5
chr1	155883270	+	SYT11	UTR3	ALU			0.14	0.11	0.06	0.08	2	2	0.125	0.07	0.055	0.1096
chr1	155883278	+	SYT11	UTR3	ALU			0.08	0.04	0.03	0.03	2	2	0.06	0.03	0.03	0.374334
chr1	155883279	+	SYT11	UTR3	ALU			0.05	0.01	0	0.03	2	2	0.03	0.015	0.015	0.613571
chr1	155883309	+	SYT11	UTR3	ALU			0.02	0.01	0	0.01	2	2	0.015	0.005	0.01	0.292893
chr1	155883319	+	SYT11	UTR3	ALU			0	0	0	0.01	2	2	0	0.005	-0.005	0.5
chr1	155883324	+	SYT11	UTR3	ALU			0.03	0.03	0	0.01	2	2	0.03	0.005	0.025	0.125666
chr1	155883332	+	SYT11	UTR3	ALU			0.01	0.01	0	0.01	2	2	0.01	0.005	0.005	0.5
chr1	155883333	+	SYT11	UTR3	ALU			0	0.01	0	0	2	2	0.005	0	0.005	0.5
chr1	155883335	+	SYT11	UTR3	ALU			0.03	0.01	0.05	0.03	2	2	0.02	0.04	-0.02	0.292893
chr1	155883356	+	SYT11	UTR3	ALU			0.01	0	0	0	2	2	0.005	0	0.005	0.5
chr1	155883357	+	SYT11	UTR3	ALU			0.01	0	0	0	2	2	0.005	0	0.005	0.5
chr1	155883358	+	SYT11	UTR3	ALU			0.01	0	0	0	2	2	0.005	0	0.005	0.5
chr1	155883369	+	SYT11	UTR3	ALU			0.01	0.01	0	0	2	2	0.01	0	0.01	#DIV/0!
chr1	155883378	+	SYT11	UTR3	ALU			0.01	0	0	0	2	2	0.005	0	0.005	0.5
chr1	155883388	+	SYT11	UTR3	ALU			0.01	0	0.02	0	2	2	0.005	0.01	-0.005	0.711723
chr1	155883420	+	SYT11	UTR3	ALU			0.01	0.01	0	0	2	2	0.01	0	0.01	#DIV/0!
chr1	155883428	+	SYT11	UTR3	ALU			0.12	0.15	0.11	0.09	2	2	0.135	0.1	0.035	0.210165
chr1	155883437	+	SYT11	UTR3	ALU			0	0.01	0.02	0	2	2	0.005	0.01	-0.005	0.711723
chr1	155883450	+	SYT11	UTR3	ALU			0.04	0.01	0.03	0	2	2	0.025	0.015	0.01	0.683772
chr1	155883455	+	SYT11	UTR3	ALU			0.1	0.07	0.12	0.06	2	2	0.085	0.09	-0.005	0.899328
chr1	155883460	+	SYT11	UTR3	ALU			0.15	0.1	0.09	0.12	2	2	0.125	0.105	0.02	0.576808
chr1	155883486	+	SYT11	UTR3	ALU			0	0	0.02	0	2	2	0	0.01	-0.01	0.5
chr1	155883514	+	SYT11	UTR3	ALU			0	0.01	0	0	2	2	0.005	0	0.005	0.5
chr1	155883516	+	SYT11	UTR3	ALU			0.01	0.02	0	0.01	2	2	0.015	0.005	0.01	0.292893
chr1	155883518	+	SYT11	UTR3	ALU			0	0.01	0	0	2	2	0.005	0	0.005	0.5
chr1	155883524	+	SYT11	UTR3	ALU			0.01	0	0	0	2	2	0.005	0	0.005	0.5
chr1	155905479	-	RIT1	intronic	ALU			0	0	0	0.4	2	2	0	0.2	-0.2	0.5
chr1	155905489	-	RIT1	intronic	ALU			0	0	0	0.2	2	2	0	0.1	-0.1	0.5
chr1	155972903	-	ARHGEF2	intronic	ALU			0.33	0		1	2	1	0.165	1	-0.835	#DIV/0!
chr1	156013184	-	ENSG00000285677	ncRNA_intronic	ALU						0.17	0	1	#DIV/0!	0.17	#DIV/0!	#DIV/0!
chr1	156014814	-	ENSG00000285677	ncRNA_intronic	ALU			0	0	0	0.12	2	2	0	0.06	-0.06	0.5
chr1	156014820	-	ENSG00000285677	ncRNA_intronic	ALU			0	0	0	0.12	2	2	0	0.06	-0.06	0.5
chr1	156092423	+	LMNA	intronic	ALU			0.17	0		0	2	1	0.085	0	0.085	#DIV/0!
chr1	156092424	+	LMNA	intronic	ALU			0.17	0		0	2	1	0.085	0	0.085	#DIV/0!
chr1	156108041	+	LMNA	intronic	ALU			0	0		0.2	2	1	0	0.2	-0.2	#DIV/0!
chr1	156108518	+	LMNA	intronic	ALU				0		0.2	1	1	0	0.2	-0.2	#DIV/0!
chr1	156108519	+	LMNA	intronic	ALU				0		0.6	1	1	0	0.6	-0.6	#DIV/0!
chr1	156112139	+	LMNA	intronic	ALU			0	0.2	0	0	2	2	0.1	0	0.1	0.5
chr1	156112189	+	LMNA	intronic	ALU			0.17	0		0	2	1	0.085	0	0.085	#DIV/0!
chr1	156112231	+	LMNA	intronic	ALU			0	0.17	0	0	2	2	0.085	0	0.085	0.5
chr1	156112233	+	LMNA	intronic	ALU			0.14	0.4	1	0	2	2	0.27	0.5	-0.23	0.726173
chr1	156112311	+	LMNA	intronic	ALU			0.2	0	0	0.2	2	2	0.1	0.1	0	1
chr1	156112374	+	LMNA	intronic	ALU			0	0	0	0.17	2	2	0	0.085	-0.085	0.5
chr1	156134040	+	LMNA	intronic	ALU			0.2	0			2	0	0.1	#DIV/0!	#DIV/0!	#DIV/0!
chr1	156198725	+	SLC25A44	intronic	ALU			0	0	0	0.17	2	2	0	0.085	-0.085	0.5
chr1	156290823	-	GLMP	UTR3	ALU			0	0	0	0.05	2	2	0	0.025	-0.025	0.5
chr1	156473162	-	MEF2D	intronic	ALU			0.17	0			2	0	0.085	#DIV/0!	#DIV/0!	#DIV/0!
chr1	156640484	-	BCAN-AS1	ncRNA_exonic	ALU			0	0	0.07	0	2	2	0	0.035	-0.035	0.5
chr1	156640505	-	BCAN-AS1	ncRNA_exonic	ALU			0	0	0.08	0	2	2	0	0.04	-0.04	0.5
chr1	156640513	-	BCAN-AS1	ncRNA_exonic	ALU			0	0	0.06	0	2	2	0	0.03	-0.03	0.5
chr1	156640650	-	BCAN-AS1	ncRNA_exonic	ALU			0.03	0	0	0.02	2	2	0.015	0.01	0.005	0.810892
chr1	156640692	-	BCAN-AS1	ncRNA_exonic	ALU			0	0.03	0	0	2	2	0.015	0	0.015	0.5
chr1	156722332	-	ISG20L2	UTR3	ALU			0	0		0.02	2	1	0	0.02	-0.02	#DIV/0!
chr1	156722729	-	ISG20L2	UTR3	ALU			0.03	0.03	0	0.03	2	2	0.03	0.015	0.015	0.5
chr1	156722743	-	ISG20L2	UTR3	ALU			0	0.04	0	0	2	2	0.02	0	0.02	0.5
chr1	156722750	-	ISG20L2	UTR3	ALU			0	0	0	0.03	2	2	0	0.015	-0.015	0.5
chr1	156729488	+	METTL25B	intronic	ALU			0	0.22	0	0	2	2	0.11	0	0.11	0.5
chr1	160026633	-	PIGM	UTR3	ALU			0	0	0	0.14	2	2	0	0.07	-0.07	0.5
chr1	160026664	-	PIGM	UTR3	ALU			0.14	0.31	0.1	0.18	2	2	0.225	0.14	0.085	0.492399
chr1	160026673	-	PIGM	UTR3	ALU			0.17	0.16	0.25	0	2	2	0.165	0.125	0.04	0.802854
chr1	160026706	-	PIGM	UTR3	ALU			0.09	0	0.12	0.07	2	2	0.045	0.095	-0.05	0.457297
chr1	160026719	-	PIGM	UTR3	ALU			0.06	0	0	0	2	2	0.03	0	0.03	0.5
chr1	160026741	-	PIGM	UTR3	ALU			0.5	0.19	0	0.56	2	2	0.345	0.28	0.065	0.862361
chr1	160026745	-	PIGM	UTR3	ALU			0.81	0.82	0.4	1	2	2	0.815	0.7	0.115	0.766963
chr1	160026746	-	PIGM	UTR3	ALU			0.69	0.65	0.33	0.9	2	2	0.67	0.615	0.055	0.87869
chr1	160026752	-	PIGM	UTR3	ALU			0.15	0.19	0.25	0.08	2	2	0.17	0.165	0.005	0.962867
chr1	160026785	-	PIGM	UTR3	ALU			1	1	0.67	0.78	2	2	1	0.725	0.275	0.125666
chr1	160026804	-	PIGM	UTR3	ALU			0	0.1	0	0	2	2	0.05	0	0.05	0.5
chr1	160026819	-	PIGM	UTR3	ALU			0.75	0.75	0.25	0.4	2	2	0.75	0.325	0.425	0.1112
chr1	160026884	-	PIGM	UTR3	ALU			0.44	0.53	0.33	0.11	2	2	0.485	0.22	0.265	0.216484
chr1	160026896	-	PIGM	UTR3	ALU			0	0	0	0.07	2	2	0	0.035	-0.035	0.5
chr1	160026901	-	PIGM	UTR3	ALU			0.05	0	0	0	2	2	0.025	0	0.025	0.5
chr1	160026906	-	PIGM	UTR3	ALU			0.8	0.78	0.88	0.73	2	2	0.79	0.805	-0.015	0.874548
chr1	160026914	-	PIGM	UTR3	ALU			0.12	0.07	0	0.07	2	2	0.095	0.035	0.06	0.309619
chr1	160026920	-	PIGM	UTR3	ALU			0	0.09	0.62	0.17	2	2	0.045	0.395	-0.35	0.356159
chr1	160026921	-	PIGM	UTR3	ALU			0.08	0	0	0	2	2	0.04	0	0.04	0.5
chr1	160026944	-	PIGM	UTR3	ALU			0	0	0.29	0.12	2	2	0	0.205	-0.205	0.250229
chr1	160026966	-	PIGM	UTR3	ALU			0.88	0.91	1	0.94	2	2	0.895	0.97	-0.075	0.198727
chr1	160026967	-	PIGM	UTR3	ALU			0.14	0.09	0.33	0.13	2	2	0.115	0.23	-0.115	0.448696
chr1	160026972	-	PIGM	UTR3	ALU			0.89	1	1	0.94	2	2	0.945	0.97	-0.025	0.738037
chr1	160026973	-	PIGM	UTR3	ALU			0.2	0	0	0.12	2	2	0.1	0.06	0.04	0.770513
chr1	160026980	-	PIGM	UTR3	ALU			0	0.2	0.33	0.25	2	2	0.1	0.29	-0.19	0.280699
chr1	160026997	-	PIGM	UTR3	ALU			0	0	0	0.05	2	2	0	0.025	-0.025	0.5
chr1	160027015	-	PIGM	UTR3	ALU			0.2	0.15	0.17	0	2	2	0.175	0.085	0.09	0.474471
chr1	160027017	-	PIGM	UTR3	ALU			0	0	0.08	0	2	2	0	0.04	-0.04	0.5
chr1	160027019	-	PIGM	UTR3	ALU			0.06	0.08	0	0	2	2	0.07	0	0.07	0.0903345
chr1	160027071	-	PIGM	UTR3	ALU			0.33	0.36	0.38	0.21	2	2	0.345	0.295	0.05	0.661113
chr1	160027088	-	PIGM	UTR3	ALU			0	0	0	0.06	2	2	0	0.03	-0.03	0.5
chr1	160027091	-	PIGM	UTR3	ALU			0	0	0.05	0.2	2	2	0	0.125	-0.125	0.344042
chr1	160029454	-	PIGM	UTR3	ALU			0	0.03	0	0	2	2	0.015	0	0.015	0.5
chr1	160029493	-	PIGM	UTR3	ALU			0.03	0		0	2	1	0.015	0	0.015	#DIV/0!
chr1	160029494	-	PIGM	UTR3	ALU			0	0.03		0	2	1	0.015	0	0.015	#DIV/0!
chr1	160029818	-	PIGM	UTR3	ALU			0	0	0.05	0	2	2	0	0.025	-0.025	0.5
chr1	160029994	-	PIGM	UTR3	ALU			0	0	0	0.07	2	2	0	0.035	-0.035	0.5
chr1	160030000	-	PIGM	UTR3	ALU			0	0.08	0	0.08	2	2	0.04	0.04	0	1
chr1	160281249	-	ENSG00000258465,PEX19	intronic	ALU			0.5	0.5	0.5	0.67	2	2	0.5	0.585	-0.085	0.5
chr1	160281251	-	ENSG00000258465,PEX19	intronic	ALU			0.5	0.5	0	0.57	2	2	0.5	0.285	0.215	0.588551
chr1	160288978	-	COPA	UTR3	ALU			0	0.02	0.03	0.02	2	2	0.01	0.025	-0.015	0.349886
chr1	160289592	-	COPA	UTR3	ALU			0	0	0	0	2	2	0	0	0	#DIV/0!
chr1	160289620	-	COPA	UTR3	ALU			0	0	0	0	2	2	0	0	0	#DIV/0!
chr1	160289651	-	COPA	UTR3	ALU			0	0	0.01	0	2	2	0	0.005	-0.005	0.5
chr1	160289653	-	COPA	UTR3	ALU			0	0	0	0	2	2	0	0	0	#DIV/0!
chr1	160289674	-	COPA	UTR3	ALU			0	0	0	0	2	2	0	0	0	#DIV/0!
chr1	160289687	-	COPA	UTR3	ALU			0	0	0	0	2	2	0	0	0	#DIV/0!
chr1	160289729	-	COPA	UTR3	ALU			0	0	0.01	0	2	2	0	0.005	-0.005	0.5
chr1	160289755	-	COPA	UTR3	ALU			0	0	0.01	0	2	2	0	0.005	-0.005	0.5
chr1	160289818	-	COPA	UTR3	ALU			0	0.01	0	0	2	2	0.005	0	0.005	0.5
chr1	160289833	-	COPA	UTR3	ALU			0	0	0	0.01	2	2	0	0.005	-0.005	0.5
chr1	160289863	-	COPA	UTR3	ALU			0	0.01	0	0	2	2	0.005	0	0.005	0.5
chr1	160289864	-	COPA	UTR3	ALU			0	0	0	0	2	2	0	0	0	#DIV/0!
chr1	160289870	-	COPA	UTR3	ALU			0.01	0.01	0.01	0.01	2	2	0.01	0.01	0	#DIV/0!
chr1	160332454	-	COPA	exonic	NONREP	nonsynonymous	COPA:ENST00000648805.1:exon6:c.A490G:p.I164V,COPA:ENST00000241704.8:exon6:c.A490G:p.I164V,COPA:ENST00000649676.1:exon1:c.A37G:p.I13V,COPA:ENST00000650154.1:exon4:c.A332G:p.Y111C,COPA:ENST00000649787.1:exon6:c.A490G:p.I164V,COPA:ENST00000647799.1:exon5:c.A413G:p.Y138C,COPA:ENST00000647683.1:exon6:c.A490G:p.I164V,COPA:ENST00000649231.1:exon6:c.A490G:p.I164V,COPA:ENST00000368069.7:exon6:c.A490G:p.I1…	0.19	0.25	0.05	0.02	2	2	0.22	0.035	0.185	0.0589211
chr1	160996561	-	F11R	UTR3	ALU			0.33	0.22	0.11	0.25	2	2	0.275	0.18	0.095	0.402943
chr1	160996562	-	F11R	UTR3	ALU			0.26	0.35	0.25	0.33	2	2	0.305	0.29	0.015	0.826788
chr1	160996603	-	F11R	UTR3	ALU			0.05	0	0.2	0.06	2	2	0.025	0.13	-0.105	0.356187
chr1	160998026	-	ENSG00000270149,F11R	UTR3	ALU			0.55	0.43	0.22	0.23	2	2	0.49	0.225	0.265	0.139641
chr1	160998043	-	ENSG00000270149,F11R	UTR3	ALU			0.8	0.78	0.71	0.67	2	2	0.79	0.69	0.1	0.0792102
chr1	160998053	-	ENSG00000270149,F11R	UTR3	ALU			0	0	0	0.11	2	2	0	0.055	-0.055	0.5
chr1	160998079	-	ENSG00000270149,F11R	UTR3	ALU			0	0	0.09	0	2	2	0	0.045	-0.045	0.5
chr1	160998100	-	ENSG00000270149,F11R	UTR3	ALU			0.73	0.57	0.29	0.35	2	2	0.65	0.32	0.33	0.118221
chr1	160998101	-	ENSG00000270149,F11R	UTR3	ALU			0.55	0.21	0.29	0.24	2	2	0.38	0.265	0.115	0.620723
chr1	160998148	-	ENSG00000270149,F11R	UTR3	ALU			0.08	0.26	0	0.18	2	2	0.17	0.09	0.08	0.593862
chr1	161124830	+	NIT1	UTR3	ALU			0.25	0	0	0.2	2	2	0.125	0.1	0.025	0.890844
chr1	161124840	+	NIT1	UTR3	ALU			0	0	0	0.4	2	2	0	0.2	-0.2	0.5
chr1	161211539	+	NDUFS2	intronic	ALU			0.2	0.25	0	0.17	2	2	0.225	0.085	0.14	0.331877
chr1	161211570	+	NDUFS2	intronic	ALU			0	0.29	0	0.17	2	2	0.145	0.085	0.06	0.762231
chr1	161366798	+	CFAP126	intronic	ALU			0	0	0.11	0	2	2	0	0.055	-0.055	0.5
chr1	161366874	+	CFAP126	intronic	ALU			0	0	0	0.07	2	2	0	0.035	-0.035	0.5
chr1	161366891	+	CFAP126	intronic	ALU			0	0	0	0.17	2	2	0	0.085	-0.085	0.5
chr1	161366913	+	CFAP126	intronic	ALU			0	0	0.17	0	2	2	0	0.085	-0.085	0.5
chr1	161366995	+	CFAP126	intronic	ALU			0.18	0	0	0.18	2	2	0.09	0.09	0	1
chr1	161367027	+	CFAP126	intronic	ALU			0.25	0.17	0.22	0.27	2	2	0.21	0.245	-0.035	0.547926
chr1	161367037	+	CFAP126	intronic	ALU			0.11	0	0	0.08	2	2	0.055	0.04	0.015	0.847599
chr1	161367049	+	CFAP126	intronic	ALU			0	0	0	0.07	2	2	0	0.035	-0.035	0.5
[truncated: 26,162 more rows]

## Sheet: Stat A172
Chr	Position	Strand	Gene	Region	Location	ExFun		Region		Location		ExFun
chr1	6223213	-	ICMT	UTR3	ALU			UTR3	102	ALU	210	nonsynonymous	1
chr1	10458945	-	ENSG00000203469	ncRNA_intronic	ALU			ncRNA_intronic	25	NONREP	4
chr1	11021885	+	TARDBP	intronic	ALU			intronic	57	REP	4
chr1	11725242	+	DRAXIN	UTR3	ALU			ncRNA_exonic	13
chr1	32857491	+	S100PBP	UTR3	ALU			intergenic	10
chr1	35602595	-	PSMB2	UTR3	ALU			exonic	1
chr1	37860922	-	ENSG00000230955	ncRNA_exonic	ALU			downstream	6
chr1	45510548	+	MMACHC	UTR3	NONREP			UTR5	2
chr1	45697524	-	IPP	intronic	ALU			UTR5;UTR3	1
chr1	52893510	+	ZYG11A	UTR3	ALU			upstream;downstream	1
chr1	52894073	+	ZYG11A	UTR3	ALU
chr1	53922066	-	HSPB11	intronic	ALU
chr1	109063550	-	TAF13	UTR3	ALU
chr1	150993424	-	ANXA9	intronic	ALU
chr1	151577814	+	TUFT1	intronic	ALU
chr1	153605597	-	ENSG00000285867	ncRNA_intronic	ALU
chr1	155735007	+	DAP3	intronic	ALU
chr1	155735941	+	DAP3	intronic	ALU
chr1	167917554	-	MPC2	UTR3	ALU
chr1	173797112	-	RN7SKP160,CENPL	intergenic	ALU
chr1	207768998	+	CD46	intronic	ALU
chr1	214350763	-	ENSG00000228470	ncRNA_intronic	ALU
chr1	225788557	+	SRP9	intronic	ALU
chr1	247298394	-	ZNF496	UTR3	ALU
chr2	3541908	-	RNASEH1	UTR3	ALU
chr2	24002595	+	UBXN2A	UTR3	ALU
chr2	37100522	-	EIF2AK2	UTR3	NONREP
chr2	61089315	+	SANBR	intronic	ALU
chr2	61090623	+	SANBR	intronic	ALU
chr2	61141164	-	ENSG00000274769	ncRNA_intronic	ALU
chr2	70218462	-	TIA1	intronic	ALU
chr2	113707595	-	SLC35F5	UTR3	ALU
chr2	113709933	-	SLC35F5	UTR3	ALU
chr2	113710676	-	SLC35F5	UTR3	ALU
chr2	113710694	-	SLC35F5	UTR3	ALU
chr2	127843852	-	POLR2D	UTR3	ALU
chr2	128193272	+	UGGT1	UTR3	ALU
chr2	128194447	+	UGGT1	UTR3	ALU
chr2	130158024	-	SMPD4	intronic	ALU
chr2	200977694	-	ENSG00000183308	ncRNA_intronic	ALU
chr2	206119478	-	ENSG00000231955	ncRNA_intronic	ALU
chr2	206122596	-	NDUFS1	UTR3	ALU
chr3	10151127	+	ENSG00000287086	ncRNA_intronic	ALU
chr3	10153021	+	ENSG00000287086	ncRNA_intronic	ALU
chr3	11810992	-	TAMM41	intronic	ALU
chr3	15410787	-	METTL6	UTR3	ALU
chr3	15410903	-	METTL6	UTR3	ALU
chr3	38525840	+	EXOG	UTR3	ALU
chr3	44749905	-	KIAA1143	UTR3	ALU
chr3	49360951	-	RHOA	exonic	ALU	nonsynonymous
chr3	57627326	-	DENND6A	UTR3	ALU
chr3	58318657	+	HTD2,RPP14	UTR3	ALU
chr3	141948848	-	TFDP2	UTR3	ALU
chr3	155942117	+	GMPS	UTR3	ALU
chr3	156541506	-	SSR3	UTR3	ALU
chr3	196319396	-	TM4SF19-AS1	ncRNA_intronic	ALU
chr3	196321121	-	TM4SF19-AS1	ncRNA_intronic	ALU
chr3	196321183	-	TM4SF19-AS1	ncRNA_intronic	ALU
chr4	39533090	+	UGDH-AS1	ncRNA_intronic	ALU
chr4	41267445	+	UCHL1	intronic	ALU
chr4	70798105	+	RUFY3	intronic	ALU
chr5	14716246	+	ANKH	intronic	ALU
chr5	34906421	-	RAD1	UTR3	ALU
chr5	44815711	+	MRPS30	downstream	ALU
chr5	65668875	-	SGTB	UTR3	ALU
chr5	69210140	+	CENPH	UTR3	ALU
chr5	80627492	-	DHFR	UTR3	ALU
chr5	118837745	-	DTWD2	UTR3	ALU
chr5	134900418	+	TXNDC15	UTR3	ALU
chr5	139284488	+	SNHG4	ncRNA_exonic	ALU
chr5	157134006	-	HAVCR2	intronic	ALU
chr6	26278443	-	H4C8	UTR3	ALU
chr6	26279545	-	H4C8	intronic	ALU
chr6	31857397	-	NEU1	downstream	ALU
chr6	42079616	+	TAF8	UTR3	ALU
chr6	42079649	+	TAF8	UTR3	ALU
chr6	43029649	+	RRP36	intronic	ALU
chr6	43615101	+	POLH	UTR3	ALU
chr6	43616943	+	POLH	UTR3	ALU
chr6	43619121	+	POLH	UTR3	ALU
chr6	70589188	+	SDHAF4	UTR3	ALU
chr7	5848548	+	RNF216,RN7SL556P	intergenic	ALU
chr7	7636086	-	RPA3	downstream	ALU
chr7	7636475	-	RPA3	downstream	ALU
chr7	25119415	-	CYCS	UTR3	ALU
chr7	44577678	-	TMED4	downstream	ALU
chr7	44832893	-	H2AZ2	UTR3	ALU
chr7	44833623	-	H2AZ2	UTR3	ALU
chr7	56075777	+	SUMF2	intronic	REP
chr7	66155579	+	ENSG00000234185	ncRNA_intronic	ALU
chr7	75882437	+	RHBDD2	intronic	ALU
chr7	87187338	+	DMTF1	intronic	ALU
chr7	101311951	-	EMSLR	ncRNA_exonic	ALU
chr7	128457656	+	ENSG00000273184,HILPDA-AS1	ncRNA_intronic	ALU
chr7	128503568	+	METTL2B	UTR3	ALU
chr8	11107435	-	XKR6	intronic	ALU
chr8	30678463	-	GSR	UTR3	ALU
chr8	38247394	+	DDHD2	UTR5	ALU
chr9	78275327	+	CEP78	UTR3	ALU
chr9	96891811	-	ZNF782,NUTM2G	intergenic	ALU
chr9	137118070	-	DPP7,GRIN1	intergenic	ALU
chr10	5905267	+	FBH1	intronic	ALU
chr10	15075744	-	ACBD7	UTR3	ALU
chr10	15107095	-	NMT2	UTR3	ALU
chr10	29460025	+	SVIL	intronic	ALU
chr10	42516150	-	LINC00839,ZNF33B	intergenic	ALU
chr10	42517924	-	LINC00839,ZNF33B	intergenic	ALU
chr10	45728303	+	WASHC2C	intronic	ALU
chr10	68522901	-	SLC25A16	intronic	ALU
chr10	68760092	+	CCAR1	intronic	ALU
chr10	73125965	-	NUDT13	intronic	ALU
chr10	101004482	+	LZTS2	intronic	ALU
chr10	103178050	-	NT5C2	intronic	REP
chr10	119572211	-	TIAL1	UTR3	ALU
chr11	9809694	+	SBF2-AS1	ncRNA_exonic	ALU
chr11	9809726	+	SBF2-AS1	ncRNA_exonic	ALU
chr11	17336100	+	NUCB2	intronic	ALU
chr11	43860257	+	ENSG00000246250	ncRNA_intronic	ALU
chr11	43866366	+	ENSG00000246250	ncRNA_intronic	ALU
chr11	62687113	-	LRRN4CL	UTR3	ALU
chr11	73871104	-	MRPL48,COA4	intergenic	ALU
chr11	93735466	-	TAF1D	intronic	ALU
chr11	119010009	+	CENATAC	intronic	ALU
chr12	48928156	-	CCDC65,ENSG00000272822	intronic	ALU
chr12	49352427	+	DNAJC22	UTR3	ALU
chr12	56731436	-	PRIM1	UTR3	ALU
chr12	56731548	-	NACA;PRIM1	UTR5;UTR3	ALU
chr12	68843778	+	MDM2	UTR3	NONREP
chr12	100626894	+	GAS2L3	UTR3	ALU
chr13	21375022	-	ZDHHC20	UTR3	ALU
chr13	45030658	+	ENSG00000223732	ncRNA_intronic	ALU
chr14	21460751	-	RAB2B	UTR3	ALU
chr14	22834767	+	MRPL52	UTR3	ALU
chr14	22969010	-	ENSG00000259132	intronic	ALU
chr14	92118862	-	NDUFB1	UTR5	ALU
chr15	40395684	+	KNSTRN,IVD	intergenic	ALU
chr15	40662813	+	KNL1	UTR3	ALU
chr15	42569419	+	ENSG00000261822	ncRNA_exonic	ALU
chr15	60422257	-	ICE2	UTR3	ALU
chr15	90274051	+	ENSG00000275674,NGRN	intronic	ALU
chr15	90274229	+	ENSG00000275674,NGRN	intronic	ALU
chr16	367161	-	MRPL28	UTR3	ALU
chr16	499612	+	RAB11FIP3	intronic	ALU
chr16	500499	+	RAB11FIP3	intronic	ALU
chr16	1361203	+	ENSG00000260425	ncRNA_exonic	ALU
chr16	1937828	-	MSRB1	downstream	ALU
chr16	15700581	+	NDE1	intronic	ALU
chr16	28955126	+	ENSG00000260853	ncRNA_intronic	ALU
chr16	28955143	+	ENSG00000260853	ncRNA_intronic	ALU
chr16	29665079	+	SPN	UTR3	ALU
chr16	29668255	+	SPN	UTR3	ALU
chr16	29668657	+	SPN	UTR3	ALU
chr16	48353304	+	LONP2	UTR3	ALU
chr16	66889439	+	PDP2	UTR3	ALU
chr16	67681963	-	GFOD2	UTR3	ALU
chr16	69327316	-	COG8,PDF	UTR3	ALU
chr16	70574740	+	SF3B3	UTR3	ALU
chr16	70576982	+	SF3B3	UTR3	ALU
chr16	75598208	-	ENSG00000259992	ncRNA_intronic	ALU
chr16	89735853	-	FANCA,ZNF276	intronic	ALU
chr17	5025563	+	KIF1C	UTR3	ALU
chr17	5027208	+	KIF1C	UTR3	ALU
chr17	8172658	-	TMEM107	UTR3	ALU
chr17	18272906	-	TOP3A	UTR3	ALU
chr17	18274034	-	TOP3A	UTR3	ALU
chr17	18274218	-	TOP3A	UTR3	ALU
chr17	20900910	+	CCDC144NL-AS1	ncRNA_intronic	ALU
chr17	42551213	-	ENSG00000266929	ncRNA_intronic	ALU
chr17	44802941	-	GJC1	UTR3	ALU
chr17	48864141	+	CALCOCO2	UTR3	ALU
chr17	62449599	+	METTL2A	UTR3	ALU
chr18	12323118	+	TUBB6	intronic	ALU
chr18	24363911	-	OSBPL1A	intronic	ALU
chr18	58541130	-	ALPK2	intronic	REP
chr19	4653226	+	TNFAIP8L1	UTR3	ALU
chr19	5912870	+	ENSG00000267571	ncRNA_intronic	ALU
chr19	6584603	-	CD70	intronic	ALU
chr19	7087285	+	ZNF557	UTR3	ALU
chr19	9648584	-	ZNF561-AS1	ncRNA_exonic	ALU
chr19	11834309	+	ZNF440	UTR3	ALU
chr19	12631612	+	ZNF791	UTR3	ALU
chr19	12632595	+	ZNF791	UTR3	ALU
chr19	13773605	+	ENSG00000267633	ncRNA_exonic	ALU
chr19	16634620	-	ENSG00000269044	ncRNA_exonic	ALU
chr19	16634666	-	ENSG00000269044	ncRNA_exonic	ALU
chr19	16855511	+	SIN3B	UTR3	ALU
chr19	18365624	+	PGPEP1	UTR3	ALU
chr19	35770046	+	ENSG00000267049	ncRNA_intronic	ALU
chr19	35770755	+	ENSG00000267049	ncRNA_exonic	ALU
chr19	35771177	+	ENSG00000267049;PROSER3	upstream;downstream	ALU
chr19	39491556	+	TIMM50	UTR3	ALU
chr19	41330350	-	TGFB1	UTR3	ALU
chr19	52646297	-	ZNF83	intronic	ALU
chr19	52647481	-	ZNF83	intronic	ALU
chr19	57866760	+	ZNF814	intronic	NONREP
chr19	57868629	+	ZNF814	intronic	ALU
chr19	58297179	+	ZNF8-ERVK3-1	ncRNA_intronic	ALU
chr20	3868766	+	MAVS	UTR3	ALU
chr20	3872182	+	MAVS	UTR3	ALU
chr20	25447951	+	GINS1	UTR3	ALU
chr20	33372984	-	CDK5RAP1	intronic	ALU
chr20	45884755	+	ZSWIM1	UTR3	ALU
chr21	33592410	-	CRYZL1,ENSG00000249209	intronic	ALU
chr21	46322219	-	C21orf58	intronic	ALU
chr22	11028592	-	U2,ENSG00000279973	intergenic	REP
chr22	18088593	+	PEX26	UTR3	ALU
chr22	18088601	+	PEX26	UTR3	ALU
chr22	37946535	+	C22orf23	intronic	ALU
chr22	37946624	+	C22orf23	intronic	ALU
chr22	45340863	+	FAM118A	UTR3	ALU
chrX	1383865	-	IL3RA,SLC25A6	intergenic	ALU
chrX	3853264	-	ENSG00000285756	ncRNA_exonic	ALU
chrX	23702016	-	ACOT9	UTR3	ALU
chrX	54561004	+	GNL3L	UTR3	ALU
chrX	85091020	+	APOOL	UTR3	ALU
chrX	85091953	+	APOOL	UTR3	ALU
chrX	123910623	+	XIAP	UTR3	ALU
chrY	12688989	+	USP9Y	intronic	ALU

## Sheet: full_AG_U87MG
Chr	Position	Strand	Gene	Region	Location	ExFun	Gencode Annotation	22-7	22-8	22-9	22-10	22-11	22-12	#U87 scr	#U87siA2	mean U87 scr	mean U87 siA2	∆ means	t-test
chr1	1563339	-	SSU72	UTR3	ALU			0.06	0.05	0.04	0	0	0.03	3	3	0.05	0.01	0.04	0.0366415
chr1	6650348	-	DNAJC11	intronic	ALU				0.2	0.25	0	0	0.11	2	3	0.225	0.0366667	0.188333	0.0240187
chr1	6650525	-	DNAJC11	intronic	ALU			0.33	0.5	0.43		0.67	0.6	3	2	0.42	0.635	-0.215	0.0379652
chr1	7916990	-	TNFRSF9	UTR3	ALU				0	0	0.25	0.22	0.25	2	3	0	0.24	-0.24	0.0017316
chr1	7919263	-	TNFRSF9	UTR3	ALU			0	0	0	0.08	0.07	0.12	3	3	0	0.09	-0.09	0.0276188
chr1	7920550	-	TNFRSF9	UTR3	ALU			0	0	0	0.05	0.07	0.05	3	3	0	0.0566667	-0.0566667	0.0135599
chr1	20646219	-	PINK1-AS	ncRNA_intronic	ALU				0	0.25	1	0.5	1	2	3	0.125	0.833333	-0.708333	0.042667
chr1	20755347	-	HP1BP3	intronic	ALU			0	0.07	0	0.27	0.22	0.33	3	3	0.0233333	0.273333	-0.25	0.00422486
chr1	28498819	+	PHACTR4	UTR3	ALU			0.12	0.17	0.18	0	0.1	0	3	3	0.156667	0.0333333	0.123333	0.0452853
chr1	28499248	+	PHACTR4	UTR3	ALU				0.33	0.25	0.5	0.59	0.43	2	3	0.29	0.506667	-0.216667	0.0407949
chr1	35101202	+	ZMYM1	intronic	ALU			1	0.6	1	0	0	0.5	3	3	0.866667	0.166667	0.7	0.0326986
chr1	37861870	-	INPP5B	UTR3	ALU			0.2	0.2	0.17	0	0	0.09	3	3	0.19	0.03	0.16	0.0241143
chr1	45697343	-	IPP	intronic	ALU			0	0.1	0.13	0.25	0.25	0.17	3	3	0.0766667	0.223333	-0.146667	0.0434818
chr1	45697524	-	IPP	intronic	ALU			0.5	0.3	0.36	0	0.22	0.08	3	3	0.386667	0.1	0.286667	0.0308358
chr1	109063598	-	TAF13	UTR3	ALU			0.03	0.04	0.06	0	0.01	0.01	3	3	0.0433333	0.00666667	0.0366667	0.0398716
chr1	113748672	-	PHTF1	intronic	ALU			0.1	0.17	0.2	0.25	0.31	0.33	3	3	0.156667	0.296667	-0.14	0.0230062
chr1	119150872	+	WARS2-AS1	ncRNA_exonic	ALU			0.08	0.17	0.15	0	0	0	3	3	0.133333	0	0.133333	0.0394158
chr1	150309507	+	MRPS21	downstream	REP			0.75	0.83	0.62	0.5	0.45	0.33	3	3	0.733333	0.426667	0.306667	0.0192897
chr1	168251237	+	SFT2D2	UTR3	ALU			0.33	0.19	0.36	0	0	0.12	3	3	0.293333	0.04	0.253333	0.0208436
chr1	179073557	+	FAM20B	UTR3	ALU			0.12	0.16	0.17	0	0.03	0.08	3	3	0.15	0.0366667	0.113333	0.0205458
chr1	179357787	+	SOAT1	UTR3	ALU			0.33	0.25	0.4	0.12	0.06	0	3	3	0.326667	0.06	0.266667	0.00967827
chr1	184791991	-	NIBAN1	UTR3	ALU			0.23	0.18	0.22	0.15	0.12	0.13	3	3	0.21	0.133333	0.0766667	0.019675
chr1	214355891	-	ENSG00000228470	ncRNA_intronic	ALU			0.29	0.26	0.26	0.23	0.2	0.22	3	3	0.27	0.216667	0.0533333	0.0166297
chr1	225786972	+	SRP9	UTR3	ALU			0.09	0.07	0.07	0.05	0.01	0.03	3	3	0.0766667	0.03	0.0466667	0.0356527
chr10	15106274	-	NMT2	UTR3	ALU			0.23	0.21	0.27	0.08	0.11	0.12	3	3	0.236667	0.103333	0.133333	0.00503681
chr10	21487475	-	Y_RNA,MIR1915HG	intergenic	ALU			0.5	0.33	0.5	0	0.14	0	3	3	0.443333	0.0466667	0.396667	0.00629275
chr10	28531925	-	WAC-AS1	ncRNA_exonic	ALU			0.33	0.17	0.33	0	0	0	3	3	0.276667	0	0.276667	0.0352098
chr10	73249122	-	DNAJC9-AS1	ncRNA_exonic	ALU			0.02	0.02	0.03	0	0.01	0	3	3	0.0233333	0.00333333	0.02	0.0132356
chr10	73250163	-	DNAJC9-AS1	ncRNA_intronic	ALU			0.05	0.04	0.06	0.02	0.03	0	3	3	0.05	0.0166667	0.0333333	0.0419145
chr10	80435724	+	PRXL2A	UTR3	ALU			0	0	0	0.07	0.1	0.09	3	3	0	0.0866667	-0.0866667	0.0101969
chr10	86966281	-	ADIRF-AS1	ncRNA_exonic	ALU			0.14	0.1	0.12	0	0.06	0.03	3	3	0.12	0.03	0.09	0.0167065
chr11	8687342	+	RPL27A	UTR3	ALU			0.42	0.32	0.44	0.18	0.21	0.2	3	3	0.393333	0.196667	0.196667	0.0283655
chr11	61798998	-	ENSG00000289268	ncRNA_exonic	ALU			0.29	0.6	0.5	0	0	0	3	3	0.463333	0	0.463333	0.0367408
chr11	62739839	+	TTC9C	intronic	ALU			0.17	0.17	0.23	0.12	0.06	0	3	3	0.19	0.06	0.13	0.0433079
chr11	123072371	-	ENSG00000288061	ncRNA_intronic	ALU			0.02	0.02	0.03	0	0	0.01	3	3	0.0233333	0.00333333	0.02	0.0132356
chr12	25949123	-	RASSF8-AS1	ncRNA_intronic	ALU			0.17	0.33	0.2	0	0	0	3	3	0.233333	0	0.233333	0.0415454
chr12	27034703	+	MED21,ENSG00000275764	intergenic	ALU			0.33	0.4	0.25	0	0	0	3	3	0.326667	0	0.326667	0.0171456
chr12	27421494	+	ARNTL2-AS1	ncRNA_intronic	ALU			0.24	0.27	0.3	0.12	0.19	0.16	3	3	0.27	0.156667	0.113333	0.0138524
chr12	27423536	+	ARNTL2-AS1	ncRNA_intronic	ALU			0.5	0.52	0.47	0.38	0.36	0.42	3	3	0.496667	0.386667	0.11	0.00936589
chr12	50930336	+	METTL7A	UTR3	ALU			0.2	0.18		0.5		0.5	2	2	0.19	0.5	-0.31	0.020529
chr12	50930762	+	METTL7A	UTR3	ALU			0	0	0	0.17	0.2	0.33	3	3	0	0.233333	-0.233333	0.0415454
chr12	64449088	+	XPOT	UTR3	ALU			0.12	0.12	0.08	0	0	0	3	3	0.106667	0	0.106667	0.0152681
chr12	68766248	+	SLC35E3	UTR3	ALU			0	0	0	0.03	0.04	0.05	3	3	0	0.04	-0.04	0.0202041
chr12	108786643	-	SSH1	UTR3	ALU			0.13	0.15	0.09	0	0.03	0.05	3	3	0.123333	0.0266667	0.0966667	0.0144278
chr12	108786648	-	SSH1	UTR3	ALU			0.1	0.15	0.14	0	0.03	0.05	3	3	0.13	0.0266667	0.103333	0.00808656
chr12	110497725	-	VPS29	intronic	ALU				0	0	0.67	0.29	0.5	2	3	0	0.486667	-0.486667	0.0473983
chr12	116715207	-	SPRING1	UTR3	ALU			0.08	0.08	0.06	0	0	0	3	3	0.0733333	0	0.0733333	0.0081634
chr12	120461276	+	GATC	UTR3	ALU			0.03	0.04	0.03	0	0	0.02	3	3	0.0333333	0.00666667	0.0266667	0.038561
chr12	123413113	-	KMT5A,RILPL2	intergenic	ALU			0.25	0.29			0	0	2	2	0.27	0	0.27	0.0470711
chr12	123661553	+	GTF2H3	UTR3	ALU			0.03	0.04	0.03	0	0	0	3	3	0.0333333	0	0.0333333	0.00985246
chr12	125027949	+	BRI3BP	UTR3	ALU				0.67	0.5	0	0.29	0	2	3	0.585	0.0966667	0.488333	0.0348351
chr12	132769969	-	GOLGA3	UTR3	ALU			0.29	0.17	0.16	0	0.02	0.06	3	3	0.206667	0.0266667	0.18	0.0347984
chr14	22972941	-	AJUBA	UTR3	ALU			0.13	0.12	0.15	0.07	0.05	0.1	3	3	0.133333	0.0733333	0.06	0.0332046
chr14	23098795	+	C14orf119	UTR3	ALU			0.33	0.18	0.3	0	0	0.12	3	3	0.27	0.04	0.23	0.0200658
chr14	31093586	+	AP4S1	UTR3	ALU			0.4	0.25	0.33	0	0	0	3	3	0.326667	0	0.326667	0.0171456
chr14	31095146	+	AP4S1	UTR3	ALU			0	0	0	0.14	0.12	0.14	3	3	0	0.133333	-0.133333	0.00249066
chr14	50327535	+	ENSG00000259071	ncRNA_intronic	ALU			0.27	0	0	0.36	0.5	0.5	3	3	0.09	0.453333	-0.363333	0.0371243
chr14	52775933	-	ENSG00000259049	ncRNA_exonic	ALU			0.14	0.14	0.1	0.06	0.07	0.09	3	3	0.126667	0.0733333	0.0533333	0.035864
chr14	52776050	-	ENSG00000259049	ncRNA_intronic	ALU			0.02	0.02	0.01	0.01	0	0	3	3	0.0166667	0.00333333	0.0133333	0.0474207
chr14	52776141	-	ENSG00000259049	ncRNA_intronic	ALU			0.03	0.03	0.04	0.02	0.01	0	3	3	0.0333333	0.01	0.0233333	0.0356527
chr14	52776828	-	ENSG00000259049	ncRNA_intronic	ALU			0.18	0.19	0.12	0	0.07	0.07	3	3	0.163333	0.0466667	0.116667	0.0219512
chr14	73885065	+	ENSG00000273711	ncRNA_exonic	ALU			0	0	0	0.2	0.12	0.17	3	3	0	0.163333	-0.163333	0.0198039
chr14	74058071	-	ALDH6A1	UTR3	ALU			0.17	0.14	0.2		0	0	3	2	0.17	0	0.17	0.0102217
chr15	41394307	-	NDUFAF1	UTR3	ALU			0	0.1	0	0.25	0.14	0.2	3	3	0.0333333	0.196667	-0.163333	0.0239827
chr15	42567724	+	ENSG00000261822	ncRNA_intronic	ALU			0.07	0.11	0.08	0.03	0.04	0	3	3	0.0866667	0.0233333	0.0633333	0.020364
chr15	64359820	-	ENSG00000259316	intronic	ALU			0	0	0.23	0.33	0.5	0.29	3	3	0.0766667	0.373333	-0.296667	0.0429717
chr15	68297013	-	ITGA11	UTR3	ALU			0.33	0.67	0.5		0	0	3	2	0.5	0	0.5	0.0364401
chr15	69406637	+	KIF23-AS1	ncRNA_intronic	ALU			0	0	0	0.02	0.02	0.03	3	3	0	0.0233333	-0.0233333	0.0198039
chr15	82843318	-	HOMER2	UTR3	ALU			0.25	0.29	0.22	0	0	0	3	3	0.253333	0	0.253333	0.00634492
chr15	89832322	-	AP3S2	UTR3	ALU			0.04	0.06	0.09	0	0	0	3	3	0.0633333	0	0.0633333	0.0488103
chr15	90274007	+	ENSG00000275674,NGRN	intronic	NONREP			0	0	0.09	0.4	0.4	0.25	3	3	0.03	0.35	-0.32	0.00942244
chr16	11871420	-	RSL1D1-DT	ncRNA_intronic	ALU			0	0	0	0.04	0.05	0.07	3	3	0	0.0533333	-0.0533333	0.026271
chr16	19063281	+	COQ7-DT	ncRNA_intronic	ALU			0.12	0.14	0.06	0	0	0	3	3	0.106667	0	0.106667	0.0472139
chr16	22285915	+	EEF2K	UTR3	ALU			0.05	0.03	0.06	0	0	0	3	3	0.0466667	0	0.0466667	0.0339082
chr16	30917435	-	CTF1,FBXL19-AS1	intergenic	ALU			0.8	1	0.86	0.56	0.56	0.64	3	3	0.886667	0.586667	0.3	0.0225834
chr16	30920415	-	FBXL19-AS1	ncRNA_exonic	ALU			0	0	0	0.08	0.14	0.08	3	3	0	0.1	-0.1	0.0377496
chr16	31123747	+	ENSG00000278133	ncRNA_exonic	ALU			0	0	0.03	0.14	0.14	0.07	3	3	0.01	0.116667	-0.106667	0.0299668
chr16	31358411	+	ITGAX	UTR3	ALU			0	0	0.14		0.25	0.33	3	2	0.0466667	0.29	-0.243333	0.0307295
chr16	48353290	+	LONP2	UTR3	REP			0.26	0.27	0.36	0.16	0.17	0.22	3	3	0.296667	0.183333	0.113333	0.0493499
chr16	48353291	+	LONP2	UTR3	ALU			0.07	0.06	0.09	0.02	0.02	0.03	3	3	0.0733333	0.0233333	0.05	0.0193257
chr16	50105604	+	ENSG00000260381	ncRNA_intronic	ALU			0.42	0.33	0.39	0.18	0.25	0.21	3	3	0.38	0.213333	0.166667	0.00887409
chr16	57177767	-	ENSG00000285979	ncRNA_intronic	ALU				1	1		0.12	0	2	2	1	0.06	0.94	0.0405803
chr16	67681501	-	GFOD2	UTR3	ALU			0.22	0.12	0.25	0	0.04	0	3	3	0.196667	0.0133333	0.183333	0.0323284
chr16	67684373	-	GFOD2	UTR3	ALU			0.33	0.5	0.43	0	0.2	0	3	3	0.42	0.0666667	0.353333	0.0155349
chr16	70256542	-	AARS1	intronic	ALU			0		0	0.67	0.29	0.5	2	3	0	0.486667	-0.486667	0.0473983
chr16	70376773	-	ST3GAL2	UTR3	ALU				0.14	0.12	0	0	0	2	3	0.13	0	0.13	0.0488745
chr16	89688845	+	CDK10	intronic	ALU				0.2	0.17	0	0.09	0	2	3	0.185	0.03	0.155	0.0225378
chr16	89736125	-	ZNF276	intronic	ALU			0.5	0.4	0.33		0	0	3	2	0.41	0	0.41	0.0141686
chr17	5487196	+	MIS12	intronic	NONREP			0.33	0.17	0.29	0	0.08	0	3	3	0.263333	0.0266667	0.236667	0.0212355
chr17	15989751	+	ZSWIM7	intronic	ALU			1	0.75	0.67	0.33	0.2	0.5	3	3	0.806667	0.343333	0.463333	0.0253921
chr17	20317641	+	ENSG00000263494	ncRNA_intronic	ALU			0.29	0.25	0.2	0	0	0	3	3	0.246667	0	0.246667	0.0109568
chr17	37612349	-	ENSG00000277688	ncRNA_intronic	ALU			0.5	0.75	0.67	0.33	0.25	0.33	3	3	0.64	0.303333	0.336667	0.0328692
chr17	47312997	+	EFCAB13-DT	ncRNA_intronic	ALU			0.05	0.04	0.04	0.03	0.02	0.02	3	3	0.0433333	0.0233333	0.02	0.0132356
chr17	47313030	+	EFCAB13-DT	ncRNA_intronic	ALU			0	0.01	0	0.01	0.02	0.02	3	3	0.00333333	0.0166667	-0.0133333	0.0474207
chr17	59203752	+	ENSG00000265415	ncRNA_exonic	ALU			0.04	0.07	0.06	0	0	0.03	3	3	0.0566667	0.01	0.0466667	0.0255316
chr17	64468430	+	MILR1	UTR3	ALU			0.03	0.03	0.02	0	0	0	3	3	0.0266667	0	0.0266667	0.0152681
chr17	66808971	+	PRKCA	UTR3	ALU			0	0.01	0	0.02	0.01	0.02	3	3	0.00333333	0.0166667	-0.0133333	0.0474207
chr17	68126186	+	ENSG00000278730	upstream	ALU			0.05	0.08	0.1	0	0	0	3	3	0.0766667	0	0.0766667	0.0340908
chr17	75944039	-	ENSG00000267615	ncRNA_intronic	ALU			0.29	0.15	0.17	0	0.1	0	3	3	0.203333	0.0333333	0.17	0.0399623
chr18	23297504	-	TMEM241	UTR3	ALU			0.23	0.29	0.38	0.12	0.18	0.11	3	3	0.3	0.136667	0.163333	0.0452741
chr18	24363780	-	OSBPL1A	intronic	ALU			1	0.67	0.75	0.25	0.29	0.17	3	3	0.806667	0.236667	0.57	0.0196285
chr18	67507106	-	ENSG00000263424	ncRNA_intronic	ALU			0.07	0.11	0.07	0	0	0	3	3	0.0833333	0	0.0833333	0.0246571
chr19	1587539	-	ENSG00000267059,MBD3	intronic	ALU			0.33	0.29	0.36	0	0.09	0.18	3	3	0.326667	0.09	0.236667	0.0318229
chr19	3540176	-	C19orf71,MFSD12	intronic	ALU			0	0.26	0.26	0.6	0.38	0.55	3	3	0.173333	0.51	-0.336667	0.0402183
chr19	3962138	-	DAPK3	intronic	ALU			0.5	0.27	0.5	0	0.19	0.1	3	3	0.423333	0.0966667	0.326667	0.030102
chr19	4654368	+	TNFAIP8L1	UTR3	ALU			0.62	0.75	0.75	0.44	0.58	0.5	3	3	0.706667	0.506667	0.2	0.0282346
chr19	5909773	+	VMAC	UTR3	ALU			0.11	0.21	0.25	0	0	0	3	3	0.19	0	0.19	0.044812
chr19	6379126	-	PSPN;GTF2F1	upstream;downstream	ALU			0.22	0.33	0.33	0	0	0	3	3	0.293333	0	0.293333	0.0152681
chr19	6583931	-	CD70	intronic	ALU			0.2	0.17	0.17	0.1	0.08	0	3	3	0.18	0.06	0.12	0.0478334
chr19	11165692	-	KANK2	UTR3	ALU			0.02	0.01	0.02	0	0	0.01	3	3	0.0166667	0.00333333	0.0133333	0.0474207
chr19	11449948	+	PRKCSH	intronic	ALU			0.2	0.25	0.24	0.15	0.12	0.13	3	3	0.23	0.133333	0.0966667	0.0100689
chr19	11450409	+	PRKCSH	intronic	ALU			0.71	0.63	0.71	0.62	0.56	0.54	3	3	0.683333	0.573333	0.11	0.0380442
chr19	11834934	+	ZNF440	UTR3	ALU			1	0.5	0.8	0	0.17	0	3	3	0.766667	0.0566667	0.71	0.0269778
chr19	16550730	-	SLC35E1	UTR3	ALU			0.11	0.05	0.07	0	0.04	0	3	3	0.0766667	0.0133333	0.0633333	0.0497826
chr19	16637364	-	ENSG00000269427	ncRNA_intronic	ALU			0	0.09	0.12		0.25	0.33	3	2	0.07	0.29	-0.22	0.038038
chr19	32970985	-	CEP89	UTR3	ALU			0.07	0.05	0.08	0.03	0	0.04	3	3	0.0666667	0.0233333	0.0433333	0.0486458
chr19	39111194	+	ACP7	UTR3	ALU			0.06	0.06	0.04	0	0.02	0	3	3	0.0533333	0.00666667	0.0466667	0.0077626
chr19	39114122	+	ACP7,PAK4	intergenic	ALU				0	0		0.25	0.22	2	2	0	0.235	-0.235	0.0405803
chr19	39491616	+	TIMM50	UTR3	ALU			0	0	0.06	0.12	0.12	0.08	3	3	0.02	0.106667	-0.0866667	0.0285822
chr19	41872804	+	RPS19	UTR3	ALU			0.06	0.04	0.07	0	0	0	3	3	0.0566667	0	0.0566667	0.0233755
chr19	43647792	-	PLAUR	intronic	ALU			0	0	0	0.33	0.5	0.29	3	3	0	0.373333	-0.373333	0.0284715
chr19	44662304	+	CEACAM16-AS1	ncRNA_intronic	ALU				0.1	0.11	0.04	0.04	0.03	2	3	0.105	0.0366667	0.0683333	0.00917707
chr19	45549901	-	OPA3	UTR3	ALU			0.2	0.15	0.14	0.08	0	0	3	3	0.163333	0.0266667	0.136667	0.0172758
chr19	57866125	+	ZNF814	intronic	ALU			0.14	0.12	0.08	0	0	0	3	3	0.113333	0	0.113333	0.0233755
chr2	37102071	-	EIF2AK2	UTR3	ALU			0.38	0.33	0.25	0	0.17	0.1	3	3	0.32	0.09	0.23	0.0233714
chr2	37204538	+	CEBPZOS	UTR3	ALU			0.18	0.11	0.13	0.05	0.09	0.05	3	3	0.14	0.0633333	0.0766667	0.0449438
chr2	69461724	-	AAK1	UTR3	ALU			0	0.09	0.1	0.25	0.18	0.33	3	3	0.0633333	0.253333	-0.19	0.027795
chr2	99195984	+	MRPL30	UTR3	ALU			0.28	0.28	0.21	0.18	0.16	0.08	3	3	0.256667	0.14	0.116667	0.0421104
chr2	99196001	+	MRPL30	UTR3	ALU			0.15	0.1	0.16	0.03	0.04	0.09	3	3	0.136667	0.0533333	0.0833333	0.0336959
chr2	113710062	-	SLC35F5	UTR3	ALU			0.67	0.5	0.57	0.86	0.79	0.8	3	3	0.58	0.816667	-0.236667	0.0260985
chr2	171323430	-	METTL8	UTR3	ALU			0.17	0.12	0.12	0	0	0	3	3	0.136667	0	0.136667	0.0145483
chr2	215944118	-	MREG	UTR3	ALU			0	0.14	0	0.33	0.17	0.22	3	3	0.0466667	0.24	-0.193333	0.0436456
chr2	216502080	+	RPL37A	UTR3	ALU			0.1	0.05	0.1	0	0	0	3	3	0.0833333	0	0.0833333	0.0377496
chr2	216502196	+	RPL37A	UTR3	ALU			0.29	0.16	0.18	0.06	0	0.06	3	3	0.21	0.04	0.17	0.0341403
chr20	3869840	+	MAVS	UTR3	ALU			0.17	0.13	0.11	0	0.06	0.08	3	3	0.136667	0.0466667	0.09	0.0438274
chr20	25446269	+	GINS1	UTR3	ALU			0.08	0.05	0.05	0	0	0	3	3	0.06	0	0.06	0.0266715
chr20	25448088	+	GINS1	UTR3	ALU			0.13	0.08	0.08	0	0.06	0	3	3	0.0966667	0.02	0.0766667	0.0438909
chr20	33413034	+	SNTA1	intronic	ALU			1	1	0.5	0		0.22	3	2	0.833333	0.11	0.723333	0.0364309
chr20	45895681	+	CTSA	UTR3	ALU			0.07	0.07	0.05	0	0	0	3	3	0.0633333	0	0.0633333	0.0108995
chr21	33357789	+	IFNAR1	UTR3	ALU			0	0	0	0.33	0.25	0.17	3	3	0	0.25	-0.25	0.0324795
chr22	20067231	+	ENSG00000236540	ncRNA_exonic	ALU			0.11	0.07	0.12	0	0	0	3	3	0.1	0	0.1	0.0225472
chr22	21005423	-	THAP7-AS1	ncRNA_intronic	ALU			0	0	0		0.43	0.5	3	2	0	0.465	-0.465	0.0478274
chr22	31435629	+	DRG1	intronic	ALU				0	0	0.2	0.25	0.33	2	3	0	0.26	-0.26	0.0205518
chr22	39019905	+	APOBEC3C	UTR3	ALU			0.06	0.05	0.07	0.03	0.02	0	3	3	0.06	0.0166667	0.0433333	0.0198551
chr22	43949886	+	PNPLA3	intronic	ALU			0.2	0.19	0.1	0	0.06	0	3	3	0.163333	0.02	0.143333	0.0257791
chr3	10153411	+	VHL	UTR3	ALU			0.03	0.03	0.04	0	0.02	0	3	3	0.0333333	0.00666667	0.0266667	0.038561
chr3	10153412	+	VHL	UTR3	ALU			0.21	0.22	0.19	0.08	0.16	0.12	3	3	0.206667	0.12	0.0866667	0.0499681
chr3	38524542	+	EXOG	UTR3	ALU			0.02	0	0	0.04	0.03	0.04	3	3	0.00666667	0.0366667	-0.03	0.0285958
chr3	49415448	+	TCTA	UTR3	ALU			0.03	0.02	0.02	0.01	0.01	0	3	3	0.0233333	0.00666667	0.0166667	0.0241101
chr3	53863987	-	IL17RB	intronic	ALU			0.17	0.2	0.14	0	0.11	0	3	3	0.17	0.0366667	0.133333	0.0496832
chr3	53866262	-	ACTR8,IL17RB	downstream	ALU			0.11	0.17	0.25	0	0	0	3	3	0.176667	0	0.176667	0.0488586
chr3	58427528	+	ENSG00000272182;PDHB	upstream;downstream	ALU			0.25	0.25	0.17	0	0	0	3	3	0.223333	0	0.223333	0.0139592
chr3	101803803	+	NXPE3	intronic	ALU			0.6	0.5	0.43	0.25	0.2	0.25	3	3	0.51	0.233333	0.276667	0.0213257
chr3	101824679	+	ENSG00000249474	ncRNA_intronic	ALU			0.5	0.5	0.6	0.33	0.14	0	3	3	0.533333	0.156667	0.376667	0.046475
chr3	113717328	-	NAA50	UTR3	ALU			0.22	0.33	0.17		0	0	3	2	0.24	0	0.24	0.0366546
chr3	156540416	-	ENSG00000287916	ncRNA_exonic	ALU			0.3	0.33	0.28	0.2	0.24	0.23	3	3	0.303333	0.223333	0.08	0.0142439
chr3	156541506	-	SSR3	UTR3	ALU			0.21	0.17	0.17	0.12	0.11	0.11	3	3	0.183333	0.113333	0.07	0.0284202
chr3	156541551	-	SSR3	UTR3	ALU			0.41	0.46	0.4	0.27	0.29	0.34	3	3	0.423333	0.3	0.123333	0.0118299
chr3	179397833	-	ENSG00000242539	ncRNA_exonic	ALU			0.04	0.04	0.03	0	0	0	3	3	0.0366667	0	0.0366667	0.0081634
chr3	179397847	-	ENSG00000242539	ncRNA_exonic	ALU			0.21	0.38	0.34	0.11	0.15	0	3	3	0.31	0.0866667	0.223333	0.0313953
chr3	179397857	-	ENSG00000242539	ncRNA_exonic	ALU			0.09	0.05	0.08	0	0	0	3	3	0.0733333	0	0.0733333	0.0258236
chr3	196323169	-	TM4SF19-AS1	ncRNA_intronic	ALU			0.5	0.4	0.38	0.33	0.23	0.26	3	3	0.426667	0.273333	0.153333	0.0343026
chr4	777798	-	ENSG00000249592	ncRNA_intronic	ALU			0.5	0.33	0.33	0	0	0.2	3	3	0.386667	0.0666667	0.32	0.022614
chr4	2938299	-	NOP14	exonic	ALU	nonsynonymous	NOP14:ENST00000502735.5:exon17:c.A2339G:p.N780S,NOP14:ENST00000398071.4:exon17:c.A2335G:p.I779V,	0.1	0.1	0.07	0.06	0.01	0.04	3	3	0.09	0.0366667	0.0533333	0.0455799
chr4	25279837	+	PI4K2B	downstream	ALU			0	0	0	0.2	0.17	0.25	3	3	0	0.206667	-0.206667	0.0125085
chr4	56460125	+	PAICS	UTR3	ALU			0.17	0.17	0.19	0.11	0.14	0.1	3	3	0.176667	0.116667	0.06	0.0204306
chr4	73057807	-	COX18	UTR3	ALU			0.14	0.12	0.06	0	0	0	3	3	0.106667	0	0.106667	0.0472139
chr4	73057945	-	COX18	UTR3	ALU			0.11	0.25	0.2	0	0	0	3	3	0.186667	0	0.186667	0.0449302
chr4	152624428	-	TMEM154	UTR3	ALU			0.5	0.4	0.33	0.12	0.18	0	3	3	0.41	0.1	0.31	0.0129306
chr5	14715340	+	ANKH	intronic	ALU			0	0	0	0.2	0.12	0.1	3	3	0	0.14	-0.14	0.0444669
chr5	42985313	-	ENSG00000287263	ncRNA_exonic	ALU			0.67	0.67	0.5	0	0.33	0	3	3	0.613333	0.11	0.503333	0.0269433
chr5	61156828	-	SMIM15	downstream	ALU			0.17	0.29	0.25	0.14	0	0	3	3	0.236667	0.0466667	0.19	0.0348827
chr5	75378006	-	CERT1	UTR3	ALU			0	0	0	0.25	0.14	0.33	3	3	0	0.24	-0.24	0.0488365
chr5	91310720	-	LUCAT1	ncRNA_exonic	ALU			0	0	0	0.06	0.05	0.03	3	3	0	0.0466667	-0.0466667	0.0339082
chr5	131202373	+	LYRM7	UTR3	ALU			0.33	0.5	0.29	0.07	0.17	0.18	3	3	0.373333	0.14	0.233333	0.0479436
chr5	131202581	+	LYRM7	UTR3	ALU			0.17	0.12	0.21	0.04	0	0.09	3	3	0.166667	0.0433333	0.123333	0.0285736
chr5	134402221	-	CDKN2AIPNL	UTR3	ALU			0.04	0.03	0.04	0	0	0	3	3	0.0366667	0	0.0366667	0.0081634
chr5	134402234	-	CDKN2AIPNL	UTR3	ALU			0.02	0.03	0.03	0.01	0.02	0.01	3	3	0.0266667	0.0133333	0.0133333	0.0474207
chr5	157477823	-	ADAM19	UTR3	ALU			0.06	0.02	0.03	0.09	0.09	0.1	3	3	0.0366667	0.0933333	-0.0566667	0.0343789
chr5	177613324	+	ENSG00000247679	ncRNA_intronic	ALU			0.5	0.5	0.25	0.83	0.67	1	3	3	0.416667	0.833333	-0.416667	0.0309611
chr5	179843548	+	MRNIP	intronic	ALU			0	0.2	0.08	0.5	0.33	0.5	3	3	0.0933333	0.443333	-0.35	0.0125454
chr6	3021096	-	NQO2,ENSG00000288612	intergenic	ALU			0.31	0.26	0.2	0.12	0.03	0	3	3	0.256667	0.05	0.206667	0.0130886
chr6	3021231	-	NQO2,ENSG00000288612	intergenic	ALU			0.21	0.19	0.19	0.07	0.13	0.07	3	3	0.196667	0.09	0.106667	0.0241143
chr6	17761662	-	KIF13A	intronic	ALU			0	0	0.29	0.5	0.5	0.33	3	3	0.0966667	0.443333	-0.346667	0.0485475
chr6	42057678	+	TAF8	UTR3	ALU			0.14	0.14	0.25	0	0	0	3	3	0.176667	0	0.176667	0.0404784
chr6	42888224	+	RPL7L1	UTR3	ALU			0.34	0.38	0.28	0.21	0.25	0.18	3	3	0.333333	0.213333	0.12	0.0328505
chr6	43029649	+	RRP36	intronic	ALU			0	0		0.11	0.07	0.09	2	3	0	0.09	-0.09	0.0160653
chr6	43029665	+	RRP36	intronic	ALU			0	0.04	0	0.14	0.1	0.08	3	3	0.0133333	0.106667	-0.0933333	0.0156578
chr6	89634886	-	LYRM2	UTR3	ALU			0.12	0.12	0.1	0.07	0.04	0.02	3	3	0.113333	0.0433333	0.07	0.025273
chr6	89634987	-	LYRM2	UTR3	ALU			0.04	0.09	0.06	0	0	0	3	3	0.0633333	0	0.0633333	0.0488103
chr6	98869616	-	FBXL4	UTR3	ALU			0.67	1	0.6	0.43	0.33	0	3	3	0.756667	0.253333	0.503333	0.048475
chr6	149724792	-	NUP43	UTR3	ALU			0.4	0.33	0.41	0.22	0.13	0.25	3	3	0.38	0.2	0.18	0.0187163
chr6	149724861	-	NUP43	UTR3	ALU			0.25	0.25	0.12	0	0	0.07	3	3	0.206667	0.0233333	0.183333	0.032391
chr6	149822334	-	ENSG00000285889	ncRNA_intronic	ALU			1	1	0.64	0.5	0.4	0	3	3	0.88	0.3	0.58	0.0434039
chr6	158973425	-	RSPH3	UTR3	ALU			0.17	0.33	0.31	0	0	0	3	3	0.27	0	0.27	0.0330383
chr7	17344771	+	AHR	UTR3	ALU			0.14	0.13	0.12	0.06	0.08	0.05	3	3	0.13	0.0633333	0.0666667	0.0052015
chr7	44580312	-	TMED4	UTR3	ALU			0	0	0	0.03	0.05	0.04	3	3	0	0.04	-0.04	0.0202041
chr7	44802329	+	PPIA	UTR3	ALU			0.19	0.22	0.21	0.11	0.1	0.1	3	3	0.206667	0.103333	0.103333	0.0032196
chr7	44832686	-	H2AZ2	UTR3	ALU			0.03	0.03	0.04	0.02	0.01	0	3	3	0.0333333	0.01	0.0233333	0.0356527
chr7	44832701	-	H2AZ2	UTR3	ALU			0.35	0.38	0.39	0.3	0.19	0.2	3	3	0.373333	0.23	0.143333	0.0433065
chr7	44832820	-	H2AZ2	UTR3	ALU			0.62	0.52	0.57	0.42	0.42	0.48	3	3	0.57	0.44	0.13	0.0255162
chr7	44832888	-	H2AZ2	UTR3	ALU			0.07	0.06	0.11	0.03	0	0.03	3	3	0.08	0.02	0.06	0.0377249
chr7	44832912	-	H2AZ2	UTR3	ALU			0.06	0.04	0.06	0	0	0.03	3	3	0.0533333	0.01	0.0433333	0.0285822
chr7	44833397	-	H2AZ2	UTR3	ALU			0.56	0.66	0.67	0.35	0.47	0.52	3	3	0.63	0.446667	0.183333	0.0469196
chr7	48103964	+	UPP1	UTR3	ALU			0.67	0.44	0.53	0	0.2	0.14	3	3	0.546667	0.113333	0.433333	0.00866156
chr7	48106573	+	UPP1	intronic	ALU			0.67	0.47	0.67	0.25	0.18	0.33	3	3	0.603333	0.253333	0.35	0.016326
chr7	66153205	+	ENSG00000234185	ncRNA_intronic	ALU			0.01	0.02	0.02	0.01	0	0	3	3	0.0166667	0.00333333	0.0133333	0.0474207
chr7	66153799	+	ENSG00000234185	ncRNA_intronic	ALU			0.15	0.13	0.15	0.08	0.09	0.11	3	3	0.143333	0.0933333	0.05	0.0125409
chr7	66157563	+	ENSG00000234185	ncRNA_intronic	ALU			0.5	0.5	0.29	0	0.17	0	3	3	0.43	0.0566667	0.373333	0.0156221
chr7	99480231	+	ZNF789	UTR3	ALU			0.17	0.33	0.22	0	0	0.12	3	3	0.24	0.04	0.2	0.0332287
chr7	128502787	+	METTL2B	UTR3	ALU			0.13	0.07	0.12	0.03	0.05	0	3	3	0.106667	0.0266667	0.08	0.0299132
chr7	128503467	+	METTL2B	UTR3	ALU			0.08	0.05	0.04	0	0	0	3	3	0.0566667	0	0.0566667	0.0421585
chr7	128529077	-	ENSG00000273270	ncRNA_exonic	ALU			0.33	0.37	0.31	0.17	0.22	0.22	3	3	0.336667	0.203333	0.133333	0.0053977
chr8	1782164	+	CLN8	UTR3	ALU			0.14	0.25	0	0.4	0.45	0.5	3	3	0.13	0.45	-0.32	0.0336806
chr8	1782334	+	CLN8	UTR3	ALU			0	0	0	0.07	0.09	0.1	3	3	0	0.0866667	-0.0866667	0.0101969
chr8	11843945	-	CTSB	UTR3	ALU			0.02	0.01	0.01	0.03	0.03	0.02	3	3	0.0133333	0.0266667	-0.0133333	0.0474207
chr8	30678458	-	GSR	UTR3	ALU			0.04	0.03	0.04	0.01	0.01	0.02	3	3	0.0366667	0.0133333	0.0233333	0.0077626
chr8	30678608	-	GSR	UTR3	REP			0.05	0.04	0.02	0	0.01	0	3	3	0.0366667	0.00333333	0.0333333	0.0493723
chr8	38972320	+	ENSG00000253645	ncRNA_intronic	ALU			0.32	0.26	0.36	0.17	0.15	0.07	3	3	0.313333	0.13	0.183333	0.012242
chr8	41542129	+	ENSG00000253174,GPAT4-AS1	ncRNA_intronic	ALU			0.33	0.25	0.45	0	0.19	0.1	3	3	0.343333	0.0966667	0.246667	0.036878
chr8	41543780	+	ENSG00000253174,GPAT4-AS1	ncRNA_intronic	ALU			0.2	0.11	0.12	0	0	0	3	3	0.143333	0	0.143333	0.0372866
chr8	42533534	-	SLC20A2	intronic	ALU			0.67	0.71	0.67	0.33	0.27	0.33	3	3	0.683333	0.31	0.373333	0.000242634
chr8	47977073	+	MCM4	UTR3	ALU			0.05	0.04	0.05	0.03	0.02	0.03	3	3	0.0466667	0.0266667	0.02	0.0132356
chr8	47977549	+	MCM4	UTR3	ALU			0.11	0.15	0.13	0.08	0.07	0.05	3	3	0.13	0.0666667	0.0633333	0.0139818
chr9	37510188	+	ENSG00000234160	ncRNA_intronic	ALU			0.14	0.22	0.33	0.4	0.38	0.5	3	3	0.23	0.426667	-0.196667	0.0489516
chr9	112684467	-	INIP	UTR3	ALU			0.06	0.03	0.04	0	0	0	3	3	0.0433333	0	0.0433333	0.0390123
chr9	128227523	+	DNM1	intronic	ALU			0.33	0.25	0.4		0	0	3	2	0.326667	0	0.326667	0.0171456
chr9	128306771	-	TRUB2	UTR3	ALU			0	0	0	0.67	0.33	0.4	3	3	0	0.466667	-0.466667	0.045962
chr9	128308789	-	TRUB2	UTR3	ALU			0.11	0.11	0.15	0	0	0.05	3	3	0.123333	0.0166667	0.106667	0.00847876
chr9	129504387	+	LINC00963	ncRNA_exonic	NONREP			0.17	0.23	0.26	0.06	0.15	0.05	3	3	0.22	0.0866667	0.133333	0.0337147
chrX	299548	+	PLCXD1	UTR3	ALU			0.67	0.75	0.58	0	0.25	0.17	3	3	0.666667	0.14	0.526667	0.00615226
chrX	23701830	-	ACOT9	UTR3	ALU			1	0.6	1	0.5	0	0	3	3	0.866667	0.166667	0.7	0.0326986
chrX	24076350	+	EIF2S3	intronic	ALU			0.5	0.29	0.27	0	0.15	0	3	3	0.353333	0.05	0.303333	0.0329265
chrX	24077103	+	EIF2S3	UTR3	ALU			0.03	0.03	0.03	0	0.01	0	3	3	0.03	0.00333333	0.0266667	0.0152681
chrX	54560919	+	GNL3L	UTR3	ALU				0.5	0.5	0.33	0.2	0.25	2	3	0.5	0.26	0.24	0.0239923
chrX	54563665	+	GNL3L	UTR3	ALU			0	0	0.11	0.25	0.14	0.25	3	3	0.0366667	0.213333	-0.176667	0.0271029
chrX	77828417	-	MAGT1	UTR3	ALU			0.15	0.2	0.2	0.07	0.11	0.12	3	3	0.183333	0.1	0.0833333	0.0213723
chrX	77828423	-	MAGT1	UTR3	ALU			0	0	0	0.03	0.03	0.02	3	3	0	0.0266667	-0.0266667	0.0152681
chrX	85091291	+	APOOL	UTR3	ALU			0.83	1	0.67	0.62	0.36	0.33	3	3	0.833333	0.436667	0.396667	0.040248
chrX	85091364	+	APOOL	UTR3	ALU			0	0	0.11	0.31	0.21	0.17	3	3	0.0366667	0.23	-0.193333	0.0258938
chrX	101163896	+	CENPI	UTR3	ALU			0.14	0.25	0.2	0	0.1	0	3	3	0.196667	0.0333333	0.163333	0.0239827
chrX	101164461	+	CENPI	UTR3	ALU			0	0	0.14	0.3	0.15	0.25	3	3	0.0466667	0.233333	-0.186667	0.0439632
chrX	101343433	-	RNU6-934P,TIMM8A	intergenic	ALU			0	0	0.08	0.33	0.21	0.15	3	3	0.0266667	0.23	-0.203333	0.0424777

## Sheet: stat U87MG
Chr	Position	Strand	Gene	Region	Location	ExFun		Region		Location		ExFun
chr8	42533534	-	SLC20A2	intronic	ALU	-		intronic	39	ALU	237	nonsynonymous	1
chr1	7916990	-	TNFRSF9	UTR3	ALU	-		UTR3	131	NONREP	3
chr14	31095146	+	AP4S1	UTR3	ALU	-		ncRNA_exonic	19	REP	3
chr7	44802329	+	PPIA	UTR3	ALU	-		intergenic	8
chr1	20755347	-	HP1BP3	intronic	ALU	-		ncRNA_intronic	38
chr10	15106274	-	NMT2	UTR3	ALU	-		downstream	4
chr7	17344771	+	AHR	UTR3	ALU	-		upstream;downstream	2
chr7	128529077	-	ENSG00000273270	ncRNA_exonic	ALU	-		upstream	1
chrX	299548	+	PLCXD1	UTR3	ALU	-		exonic	1
chr10	21487475	-	Y_RNA,MIR1915HG	intergenic	ALU	-
chr15	82843318	-	HOMER2	UTR3	ALU	-
chr8	30678458	-	GSR	UTR3	ALU	-
chr19	39111194	+	ACP7	UTR3	ALU	-
chr12	108786648	-	SSH1	UTR3	ALU	-
chr3	179397833	-	ENSG00000242539	ncRNA_exonic	ALU	-
chr5	134402221	-	CDKN2AIPNL	UTR3	ALU	-
chr12	116715207	-	SPRING1	UTR3	ALU	-
chr9	128308789	-	TRUB2	UTR3	ALU	-
chr7	48103964	+	UPP1	UTR3	ALU	-
chr16	50105604	+	ENSG00000260381	ncRNA_intronic	ALU	-
chr19	44662304	+	CEACAM16-AS1	ncRNA_intronic	ALU	-
chr12	27423536	+	ARNTL2-AS1	ncRNA_intronic	ALU	-
chr15	90274007	+	ENSG00000275674,NGRN	intronic	NONREP	-
chr1	179357787	+	SOAT1	UTR3	ALU	-
chr12	123661553	+	GTF2H3	UTR3	ALU	-
chr19	11449948	+	PRKCSH	intronic	ALU	-
chr8	1782334	+	CLN8	UTR3	ALU	-
chr10	80435724	+	PRXL2A	UTR3	ALU	-
chr14	74058071	-	ALDH6A1	UTR3	ALU	-
chr20	45895681	+	CTSA	UTR3	ALU	-
chr17	20317641	+	ENSG00000263494	ncRNA_intronic	ALU	-
chr3	156541551	-	SSR3	UTR3	ALU	-
chr8	38972320	+	ENSG00000253645	ncRNA_intronic	ALU	-
chr4	25279837	+	PI4K2B	downstream	ALU	-
chr7	66153799	+	ENSG00000234185	ncRNA_intronic	ALU	-
chr5	179843548	+	MRNIP	intronic	ALU	-
chr4	152624428	-	TMEM154	UTR3	ALU	-
chr6	3021096	-	NQO2,ENSG00000288612	intergenic	ALU	-
chr8	47977073	+	MCM4	UTR3	ALU	-
chr10	73249122	-	DNAJC9-AS1	ncRNA_exonic	ALU	-
chr11	123072371	-	ENSG00000288061	ncRNA_intronic	ALU	-
chr17	47312997	+	EFCAB13-DT	ncRNA_intronic	ALU	-
chr1	7920550	-	TNFRSF9	UTR3	ALU	-
chr12	27421494	+	ARNTL2-AS1	ncRNA_intronic	ALU	-
chr3	58427528	+	ENSG00000272182;PDHB	upstream;downstream	ALU	-
chr8	47977549	+	MCM4	UTR3	ALU	-
chr16	89736125	-	ZNF276	intronic	ALU	-
chr3	156540416	-	ENSG00000287916	ncRNA_exonic	ALU	-
chr12	108786643	-	SSH1	UTR3	ALU	-
chr2	171323430	-	METTL8	UTR3	ALU	-
chr12	64449088	+	XPOT	UTR3	ALU	-
chr17	64468430	+	MILR1	UTR3	ALU	-
chrX	77828423	-	MAGT1	UTR3	ALU	-
chr19	6379126	-	PSPN;GTF2F1	upstream;downstream	ALU	-
chrX	24077103	+	EIF2S3	UTR3	ALU	-
chr16	67684373	-	GFOD2	UTR3	ALU	-
chr7	66157563	+	ENSG00000234185	ncRNA_intronic	ALU	-
chr6	43029665	+	RRP36	intronic	ALU	-
chr6	43029649	+	RRP36	intronic	ALU	-
chr7	48106573	+	UPP1	intronic	ALU	-
chr1	214355891	-	ENSG00000228470	ncRNA_intronic	ALU	-
chr10	86966281	-	ADIRF-AS1	ncRNA_exonic	ALU	-
chr9	128227523	+	DNM1	intronic	ALU	-
chr12	27034703	+	MED21,ENSG00000275764	intergenic	ALU	-
chr14	31093586	+	AP4S1	UTR3	ALU	-
chr19	45549901	-	OPA3	UTR3	ALU	-
chr6	149724792	-	NUP43	UTR3	ALU	-
chr1	150309507	+	MRPS21	downstream	REP	-
chr16	48353291	+	LONP2	UTR3	ALU	-
chr18	24363780	-	OSBPL1A	intronic	ALU	-
chr1	184791991	-	NIBAN1	UTR3	ALU	-
chr15	69406637	+	KIF23-AS1	ncRNA_intronic	ALU	-
chr14	73885065	+	ENSG00000273711	ncRNA_exonic	ALU	-
chr22	39019905	+	APOBEC3C	UTR3	ALU	-
chr14	23098795	+	C14orf119	UTR3	ALU	-
chr7	44580312	-	TMED4	UTR3	ALU	-
chr12	68766248	+	SLC35E3	UTR3	ALU	-
chr15	42567724	+	ENSG00000261822	ncRNA_intronic	ALU	-
chr4	56460125	+	PAICS	UTR3	ALU	-
chr12	50930336	+	METTL7A	UTR3	ALU	-
chr1	179073557	+	FAM20B	UTR3	ALU	-
chr22	31435629	+	DRG1	intronic	ALU	-
chr1	168251237	+	SFT2D2	UTR3	ALU	-
chr17	5487196	+	MIS12	intronic	NONREP	-
chr3	101803803	+	NXPE3	intronic	ALU	-
chrX	77828417	-	MAGT1	UTR3	ALU	-
chr14	52776828	-	ENSG00000259049	ncRNA_intronic	ALU	-
chr16	89688845	+	CDK10	intronic	ALU	-
chr22	20067231	+	ENSG00000236540	ncRNA_exonic	ALU	-
chr16	30917435	-	CTF1,FBXL19-AS1	intergenic	ALU	-
chr4	777798	-	ENSG00000249592	ncRNA_intronic	ALU	-
chr1	113748672	-	PHTF1	intronic	ALU	-
chr2	37102071	-	EIF2AK2	UTR3	ALU	-
chr19	41872804	+	RPS19	UTR3	ALU	-
chr19	57866125	+	ZNF814	intronic	ALU	-
chr15	41394307	-	NDUFAF1	UTR3	ALU	-
chrX	101163896	+	CENPI	UTR3	ALU	-
chrX	54560919	+	GNL3L	UTR3	ALU	-
chr1	6650348	-	DNAJC11	intronic	ALU	-
chr3	49415448	+	TCTA	UTR3	ALU	-
chr1	37861870	-	INPP5B	UTR3	ALU	-
chr6	3021231	-	NQO2,ENSG00000288612	intergenic	ALU	-
chr18	67507106	-	ENSG00000263424	ncRNA_intronic	ALU	-
chr6	89634886	-	LYRM2	UTR3	ALU	-
chr17	15989751	+	ZSWIM7	intronic	ALU	-
chr7	44832820	-	H2AZ2	UTR3	ALU	-
chr17	59203752	+	ENSG00000265415	ncRNA_exonic	ALU	-
chr22	43949886	+	PNPLA3	intronic	ALU	-
chr3	179397857	-	ENSG00000242539	ncRNA_exonic	ALU	-
chrX	85091364	+	APOOL	UTR3	ALU	-
chr2	113710062	-	SLC35F5	UTR3	ALU	-
chr16	11871420	-	RSL1D1-DT	ncRNA_intronic	ALU	-
chr20	25446269	+	GINS1	UTR3	ALU	-
chr5	42985313	-	ENSG00000287263	ncRNA_exonic	ALU	-
chr19	11834934	+	ZNF440	UTR3	ALU	-
chrX	54563665	+	GNL3L	UTR3	ALU	-
chr1	7919263	-	TNFRSF9	UTR3	ALU	-
chr2	69461724	-	AAK1	UTR3	ALU	-
chr19	4654368	+	TNFAIP8L1	UTR3	ALU	-
chr11	8687342	+	RPL27A	UTR3	ALU	-
chr3	156541506	-	SSR3	UTR3	ALU	-
chr19	43647792	-	PLAUR	intronic	ALU	-
chr5	131202581	+	LYRM7	UTR3	ALU	-
chr7	44832912	-	H2AZ2	UTR3	ALU	-
chr19	39491616	+	TIMM50	UTR3	ALU	-
chr3	38524542	+	EXOG	UTR3	ALU	-
chr7	128502787	+	METTL2B	UTR3	ALU	-
chr16	31123747	+	ENSG00000278133	ncRNA_exonic	ALU	-
chr19	3962138	-	DAPK3	intronic	ALU	-
chr16	31358411	+	ITGAX	UTR3	ALU	-
chr1	45697524	-	IPP	intronic	ALU	-
chr5	177613324	+	ENSG00000247679	ncRNA_intronic	ALU	-
chr3	179397847	-	ENSG00000242539	ncRNA_exonic	ALU	-
chr19	1587539	-	ENSG00000267059,MBD3	intronic	ALU	-
chr16	67681501	-	GFOD2	UTR3	ALU	-
chr6	149724861	-	NUP43	UTR3	ALU	-
chr21	33357789	+	IFNAR1	UTR3	ALU	-
chr1	35101202	+	ZMYM1	intronic	ALU	-
chrX	23701830	-	ACOT9	UTR3	ALU	-
chr6	42888224	+	RPL7L1	UTR3	ALU	-
chr17	37612349	-	ENSG00000277688	ncRNA_intronic	ALU	-
chrX	24076350	+	EIF2S3	intronic	ALU	-
chr6	158973425	-	RSPH3	UTR3	ALU	-
chr14	22972941	-	AJUBA	UTR3	ALU	-
chr7	99480231	+	ZNF789	UTR3	ALU	-
chr8	1782164	+	CLN8	UTR3	ALU	-
chr2	99196001	+	MRPL30	UTR3	ALU	-
chr9	129504387	+	LINC00963	ncRNA_exonic	NONREP	-
chr5	91310720	-	LUCAT1	ncRNA_exonic	ALU	-
chr16	22285915	+	EEF2K	UTR3	ALU	-
chr17	68126186	+	ENSG00000278730	upstream	ALU	-
chr2	216502196	+	RPL37A	UTR3	ALU	-
chr3	196323169	-	TM4SF19-AS1	ncRNA_intronic	ALU	-
chr5	157477823	-	ADAM19	UTR3	ALU	-
chr12	132769969	-	GOLGA3	UTR3	ALU	-
chr12	125027949	+	BRI3BP	UTR3	ALU	-
chr5	61156828	-	SMIM15	downstream	ALU	-
chr10	28531925	-	WAC-AS1	ncRNA_exonic	ALU	-
chr1	225786972	+	SRP9	UTR3	ALU	-
chr7	44832686	-	H2AZ2	UTR3	ALU	-
chr14	52776141	-	ENSG00000259049	ncRNA_intronic	ALU	-
chr14	52775933	-	ENSG00000259049	ncRNA_exonic	ALU	-
chr20	33413034	+	SNTA1	intronic	ALU	-
chr15	68297013	-	ITGA11	UTR3	ALU	-
chr1	1563339	-	SSU72	UTR3	ALU	-
chr3	113717328	-	NAA50	UTR3	ALU	-
chr11	61798998	-	ENSG00000289268	ncRNA_exonic	ALU	-
chr8	41542129	+	ENSG00000253174,GPAT4-AS1	ncRNA_intronic	ALU	-
chr14	50327535	+	ENSG00000259071	ncRNA_intronic	ALU	-
chr8	41543780	+	ENSG00000253174,GPAT4-AS1	ncRNA_intronic	ALU	-
chr7	44832888	-	H2AZ2	UTR3	ALU	-
chr2	216502080	+	RPL37A	UTR3	ALU	-
chr16	30920415	-	FBXL19-AS1	ncRNA_exonic	ALU	-
chr1	6650525	-	DNAJC11	intronic	ALU	-
chr19	16637364	-	ENSG00000269427	ncRNA_intronic	ALU	-
chr19	11450409	+	PRKCSH	intronic	ALU	-
chr12	120461276	+	GATC	UTR3	ALU	-
chr3	10153411	+	VHL	UTR3	ALU	-
chr9	112684467	-	INIP	UTR3	ALU	-
chr1	119150872	+	WARS2-AS1	ncRNA_exonic	ALU	-
chr1	109063598	-	TAF13	UTR3	ALU	-
chr17	75944039	-	ENSG00000267615	ncRNA_intronic	ALU	-
chr19	3540176	-	C19orf71,MFSD12	intronic	ALU	-
chrX	85091291	+	APOOL	UTR3	ALU	-
chr6	42057678	+	TAF8	UTR3	ALU	-
chr16	57177767	-	ENSG00000285979	ncRNA_intronic	ALU	-
chr19	39114122	+	ACP7,PAK4	intergenic	ALU	-
chr1	28499248	+	PHACTR4	UTR3	ALU	-
chr12	25949123	-	RASSF8-AS1	ncRNA_intronic	ALU	-
chr12	50930762	+	METTL7A	UTR3	ALU	-
chr10	73250163	-	DNAJC9-AS1	ncRNA_intronic	ALU	-
chr2	99195984	+	MRPL30	UTR3	ALU	-
chr7	128503467	+	METTL2B	UTR3	ALU	-
chrX	101343433	-	RNU6-934P,TIMM8A	intergenic	ALU	-
chr1	20646219	-	PINK1-AS	ncRNA_intronic	ALU	-
chr15	64359820	-	ENSG00000259316	intronic	ALU	-
chr7	44832701	-	H2AZ2	UTR3	ALU	-
chr11	62739839	+	TTC9C	intronic	ALU	-
chr6	149822334	-	ENSG00000285889	ncRNA_intronic	ALU	-
chr1	45697343	-	IPP	intronic	ALU	-
chr2	215944118	-	MREG	UTR3	ALU	-
chr20	3869840	+	MAVS	UTR3	ALU	-
chr20	25448088	+	GINS1	UTR3	ALU	-
chrX	101164461	+	CENPI	UTR3	ALU	-
chr5	14715340	+	ANKH	intronic	ALU	-
chr19	5909773	+	VMAC	UTR3	ALU	-
chr4	73057945	-	COX18	UTR3	ALU	-
chr2	37204538	+	CEBPZOS	UTR3	ALU	-
chr18	23297504	-	TMEM241	UTR3	ALU	-
chr1	28498819	+	PHACTR4	UTR3	ALU	-
chr4	2938299	-	NOP14	exonic	ALU	nonsynonymous
chr9	128306771	-	TRUB2	UTR3	ALU	-
chr3	101824679	+	ENSG00000249474	ncRNA_intronic	ALU	-
chr7	44833397	-	H2AZ2	UTR3	ALU	-
chr12	123413113	-	KMT5A,RILPL2	intergenic	ALU	-
chr4	73057807	-	COX18	UTR3	ALU	-
chr16	19063281	+	COQ7-DT	ncRNA_intronic	ALU	-
chr12	110497725	-	VPS29	intronic	ALU	-
chr16	70256542	-	AARS1	intronic	ALU	-
chr5	134402234	-	CDKN2AIPNL	UTR3	ALU	-
chr8	11843945	-	CTSB	UTR3	ALU	-
chr7	66153205	+	ENSG00000234185	ncRNA_intronic	ALU	-
chr14	52776050	-	ENSG00000259049	ncRNA_intronic	ALU	-
chr17	47313030	+	EFCAB13-DT	ncRNA_intronic	ALU	-
chr17	66808971	+	PRKCA	UTR3	ALU	-
chr19	11165692	-	KANK2	UTR3	ALU	-
chr22	21005423	-	THAP7-AS1	ncRNA_intronic	ALU	-
chr19	6583931	-	CD70	intronic	ALU	-
chr5	131202373	+	LYRM7	UTR3	ALU	-
chr6	98869616	-	FBXL4	UTR3	ALU	-
chr6	17761662	-	KIF13A	intronic	ALU	-
chr19	32970985	-	CEP89	UTR3	ALU	-
chr6	89634987	-	LYRM2	UTR3	ALU	-
chr15	89832322	-	AP3S2	UTR3	ALU	-
chr5	75378006	-	CERT1	UTR3	ALU	-
chr3	53866262	-	ACTR8,IL17RB	downstream	ALU	-
chr16	70376773	-	ST3GAL2	UTR3	ALU	-
chr9	37510188	+	ENSG00000234160	ncRNA_intronic	ALU	-
chr16	48353290	+	LONP2	UTR3	REP	-
chr8	30678608	-	GSR	UTR3	REP	-
chr3	53863987	-	IL17RB	intronic	ALU	-
chr19	16550730	-	SLC35E1	UTR3	ALU	-
chr3	10153412	+	VHL	UTR3	ALU	-
